# Supplementary material for: Anaerobic Sulfur Oxidation Underlies Adaptation of a Chemosynthetic Symbiont to Oxic-Anoxic Interfaces
Source: mSystems. 2021 May 26;6(3):e01186-20. doi: 10.1128/mSystems.01186-20 (PMC8269255; doi:10.1128/mSystems.01186-20)
Supplement: DATA SET S1 [file msystems.01186-20-sd001.xlsx]

## Sheet: Tabelle1
											AS vs. O		AS vs. anoxic		anoxic vs. O		oxic vs. hypoxic		AS vs. oxic		AS vs. hypoxic		anoxic vs. oxic		anoxic vs hypoxic			mean %cOrgNSAF (rel. protein abundance), top 30 expressed proteins highlighted in yellow								log2TPM
Locus tag	Metabolic process (Figure 2)	Contig	Start	End	Strand	Gene length (bp)	best blastp hit (1E-03 e- value cutoff)	MaGe description	Gene name	Transcriptome detection	DE	logFC (≥1)	DE	logFC (≥1)	DE	logFC (≥1)	DE	logFC (≥1)	DE	logFC (≥1)	DE	logFC (≥1)	DE	logFC (≥1)	DE	logFC (≥1)	Proteome detection (yes/no)	anoxic	oxic	COG	COG class	hmm name (Pfam domains)	GO terms (blast2go)	KEGG pathway ID	Comment	anoxic+H2S-1	anoxic+H2S-2	anoxic+H2S-3	anoxic-1	anoxic-2	anoxic-3	anoxic-4	anoxic-5	hypoxic-1	hypoxic-2	hypoxic-3	oxic-1	oxic-2	oxic-3
TONNANOP_v1_1000001	NA	1091900100	372	1055	-	683	DUF3501 domain-containing	NA	NA	expressed	O up	1.73898	NA	NA	O up	1.12953	NA	NA	oxic up	1.77571	hypox up	1.70225	oxic up	1.16626	hypox up	1.09279	no	NA	NA	NA	NA	DUF3501	NA	NA	NA	5.71089	5.73009	6.6219	7.27229	6.79491	7.27074	6.35357	7.15899	7.72717	7.95687	8.7548	8.47082	8.26813	7.9896
TONNANOP_v1_1000002	NA	1091900100	1192	2961	-	1769	5 -nucleotidase 2 3 -cyclic phosphodiesterase	conserved exported protein of unknown function	NA	expressed	NA	NA	NA	NA	NA	NA	NA	NA	oxic up	1.23368	NA	NA	oxic up	1.04468	NA	NA	no	NA	NA	COG0737	F	5_nucleotid_C,Metallophos	F:GO:0000166; F:GO:0016788; F:GO:0046872; P:GO:0009166	NA	NA	5.19593	6.04182	5.83405	6.62988	5.66544	6.565	5.93561	6.29717	7.03887	6.45163	7.12813	7.2971	7.3452	7.22146
TONNANOP_v1_1000003	NA	1091900100	3129	4142	-	1013	DUF4351 domain-containing	conserved protein of unknown function	NA	expressed	NA	NA	NA	NA	NA	NA	NA	NA	NA	NA	NA	NA	NA	NA	NA	NA	no	NA	NA	COG1317	N,U	NA	NA	NA	NA	4.2663	5.33079	5.95328	5.94526	5.57227	5.93466	5.55508	5.23333	5.92733	6.35976	6.74321	6.67994	6.50556	6.40575
TONNANOP_v1_1000004	NA	1091900100	4354	4776	-	422	hypothetical protein	conserved protein of unknown function	NA	expressed	O up	1.53589	NA	NA	O up	1.28738	NA	NA	oxic up	1.64554	hypox up	1.42624	oxic up	1.39703	hypox up	1.17773	no	NA	NA	COG1416	S	DrsE	NA	NA	NA	5.53694	6.5661	6.42087	6.72008	5.54927	7.26342	6.82249	7.04231	7.60004	7.73632	8.66823	8.41688	8.48575	7.93077
TONNANOP_v1_1000005	NA	1091900100	5113	6759	-	1646	sodium-independent anion transporter	High affinity sulfate transporter SulP	sulP	expressed	O up	1.96172	NA	NA	O up	1.50869	NA	NA	oxic up	2.0005	hypox up	1.92294	oxic up	1.54747	hypox up	1.46992	no	NA	NA	COG0659	P	Sulfate_transp	P:GO:0008272; P:GO:0055085; C:GO:0016020; F:GO:0015116	NA	sulfate transporter SulP	3.48355	4.91814	5.34086	5.59408	4.80635	6.08036	5.0726	5.79632	6.83349	6.56849	7.56958	6.97248	7.404	6.95073
TONNANOP_v1_1000006	Sulfur oxidation	1091900100	6760	7668	-	908	cytochrome C	Secreted protein	tsdA	expressed	NA	NA	NA	NA	NA	NA	NA	NA	NA	NA	NA	NA	NA	NA	NA	NA	no	NA	NA	COG3258	C	Cytochrome_CBB3,Cytochrom_C	F:GO:0009055; F:GO:0020037	NA	NA	6.17393	5.78733	5.90844	6.48757	5.2314	6.92156	5.99965	6.76032	7.49264	6.54898	7.32132	7.20854	7.65525	7.19112
TONNANOP_v1_1000007	Sulfur oxidation	1091900100	7668	8444	-	776	cytochrome C	Cytochrome c4	tsdB	expressed	O up	1.59148	NA	NA	O up	1.0322	NA	NA	oxic up	1.63488	hypox up	1.54807	oxic up	1.07561	NA	NA	no	NA	NA	COG2863	C	Cytochrom_C,Cytochrom_C,Cytochrome_CBB3	F:GO:0009055; C:GO:0016021; F:GO:0020037	NA	NA	4.26399	6.66089	6.13121	6.72645	5.26413	7.45402	6.62433	7.07834	8.14438	6.85509	8.32138	7.68251	8.09709	7.52242
TONNANOP_v1_1000008	NA	1091900100	8422	8610	+	188	NA	NA	NA	not detected	NA	NA	NA	NA	NA	NA	NA	NA	NA	NA	NA	NA	NA	NA	NA	NA	no	NA	NA	NA	NA	NA	NA	NA	NA	NA	NA	NA	NA	NA	NA	NA	NA	NA	NA	NA	NA	NA	NA
TONNANOP_v1_1000009	NA	1091900100	8699	8935	-	236	NA	NA	NA	expressed	NA	NA	NA	NA	NA	NA	NA	NA	NA	NA	NA	NA	NA	NA	NA	NA	no	NA	NA	NA	NA	NA	NA	NA	NA	2.59987	5.88101	5.62127	5.0356	4.55028	4.49968	5.15015	5.68715	5.19138	6.18051	3.73296	4.81192	5.21466	4.58236
TONNANOP_v1_100001	NA	1091900010	1	263	-	262	DDE domain-containing	NA	NA	expressed	NA	NA	NA	NA	NA	NA	NA	NA	NA	NA	NA	NA	NA	NA	NA	NA	no	NA	NA	NA	NA	HTH_29,HTH_23	F:GO:0003677; P:GO:0015074	NA	NA	2.4907	5.02061	5.47406	4.54105	5.32393	4.0913	4.21005	5.75789	5.06756	4.63684	5.83632	3.07246	4.5727	4.1064
TONNANOP_v1_1000010	NA	1091900100	9065	9535	-	470	helix-turn-helix domain-containing	conserved protein of unknown function	NA	expressed	NA	NA	NA	NA	NA	NA	NA	NA	NA	NA	NA	NA	NA	NA	NA	NA	yes	0.0199127	0.0247182	COG3335	L	HTH_32,HTH_29,HTH_23	F:GO:0003677	NA	NA	6.79644	6.36315	7.46875	6.17851	6.43211	7.48788	7.71988	8.34169	6.83313	8.59367	8.98009	8.32862	8.11661	8.09864
TONNANOP_v1_1000011	Calvin cycle	1091900100	9768	10658	+	890	phosphoribulokinase	phosphoribulokinase	prkB-2	expressed	NA	NA	NA	NA	NA	NA	NA	NA	NA	NA	NA	NA	NA	NA	NA	NA	yes	NA	NA	COG3954	C	PRK	F:GO:0005524; P:GO:0005975; P:GO:0016310; F:GO:0008974	NA	NA	5.60983	5.35905	4.5222	6.25904	5.8412	5.80616	6.03654	6.35359	6.83021	6.12427	6.51352	5.45744	5.8144	6.0698
TONNANOP_v1_1000012	Vitamins & Cofactors	1091900100	10731	11525	+	794	precorrin-4 C(11)-methyltransferase	Cobalt-precorrin-4 C(11)-methyltransferase	cbiF	expressed	NA	NA	NA	NA	NA	NA	NA	NA	NA	NA	NA	NA	NA	NA	NA	NA	no	NA	NA	COG2875	H	TP_methylase	P:GO:0009236; F:GO:0046026; P:GO:0055114; P:GO:0032259	NA	cobalamin (B12) biosynthesis	4.01498	3.90924	4.12517	4.87771	4.19216	4.71675	3.34967	4.68328	5.8163	5.50618	4.2889	4.95416	4.3425	4.63187
TONNANOP_v1_1000013	NA	1091900100	11611	11886	-	275	NA	NA	NA	expressed	NA	NA	NA	NA	NA	NA	NA	NA	NA	NA	NA	NA	NA	NA	NA	NA	no	NA	NA	NA	NA	NA	NA	NA	NA	3.70849	4.39926	5.76016	4.56934	5.2643	5.2248	4.03335	2.41622	5.7472	4.5153	5.29576	5.76696	5.25282	4.23173
TONNANOP_v1_1000014	Vitamins & Cofactors	1091900100	11919	12617	+	698	precorrin-8X methylmutase	Cobalt-precorrin-8 methylmutase	cbiC	expressed	NA	NA	NA	NA	NA	NA	NA	NA	NA	NA	NA	NA	NA	NA	NA	NA	yes	0.0321631	0.0300974	COG2082	H	CbiC	P:GO:0009236; F:GO:0016993	NA	cobalamin (B12) biosynthesis	0.68706	2.84191	3.37872	4.67325	4.91278	4.17194	3.96491	4.56351	4.35769	4.96587	4.19098	4.05712	4.39621	4.03219
TONNANOP_v1_1000015	NA	1091900100	12614	14212	+	1598	AAA-like domain-containing	NA	NA	expressed	NA	NA	NA	NA	NA	NA	NA	NA	NA	NA	NA	NA	NA	NA	NA	NA	yes	0.0151955	0.0463747	NA	NA	AAA_22	NA	NA	NA	4.17381	4.83546	4.72709	5.6513	5.28893	5.03226	4.88013	5.02774	5.59267	5.93241	5.44722	4.78348	5.44364	5.34863
TONNANOP_v1_1000016	NA	1091900100	14381	15414	+	1033	tetratricopeptide repeat	conserved protein of unknown function	NA	expressed	NA	NA	NA	NA	NA	NA	NA	NA	NA	NA	NA	NA	NA	NA	NA	NA	no	NA	NA	COG0457	R	TPR_12,TPR_7,TPR_10,TPR_2	F:GO:0003777; C:GO:0016020; C:GO:0016021; C:GO:0005871	NA	NA	4.38794	3.20524	3.39609	4.46955	4.68008	4.35662	3.38745	3.33167	4.83369	4.77027	3.05467	4.38018	4.78906	4.21826
TONNANOP_v1_100002	NA	1091900010	781	1377	+	596	DUF4351 domain-containing	NA	NA	expressed	NA	NA	NA	NA	O up	1.03604	NA	NA	NA	NA	NA	NA	oxic up	1.01374	hypox up	1.05833	no	NA	NA	NA	NA	NA	NA	NA	NA	4.71655	5.48113	5.72307	6.23019	5.78929	5.53211	5.27057	4.48315	6.9307	6.35234	6.68248	6.28748	6.34524	6.43298
TONNANOP_v1_100003	NA	1091900010	1503	2582	-	1079	transposase	transposase	NA	expressed	NA	NA	NA	NA	NA	NA	NA	NA	NA	NA	NA	NA	NA	NA	NA	NA	no	NA	NA	COG1943	L	NA	F:GO:0003677; F:GO:0004803; P:GO:0006313	NA	NA	4.7511	5.29005	5.48241	5.94247	5.88277	5.97201	5.0007	5.34055	5.93007	6.01983	5.87491	5.53714	5.41592	5.3849
TONNANOP_v1_100004	NA	1091900010	2673	2918	-	245	type II toxin-antitoxin system family antitoxin	conserved protein of unknown function	NA	expressed	AS up	1.4108	NA	NA	NA	NA	NA	NA	NA	NA	AS up	1.84056	NA	NA	NA	NA	no	NA	NA	COG1598	S	HicB_lk_antitox	NA	NA	NA	8.39289	7.52704	8.88031	7.32266	7.73328	7.5407	8.17651	7.83151	7.11016	7.19401	6.81203	7.56392	7.18235	6.85352
TONNANOP_v1_100005	NA	1091900010	3008	3280	+	272	NA	protein of unknown function	NA	not detected	NA	NA	NA	NA	NA	NA	NA	NA	NA	NA	NA	NA	NA	NA	NA	NA	no	NA	NA	COG1879	G	NA	NA	NA	NA	NA	NA	NA	NA	NA	NA	NA	NA	NA	NA	NA	NA	NA	NA
TONNANOP_v1_100006	NA	1091900010	3390	4106	-	716	class I SAM-dependent methyltransferase	Methylase involved in ubiquinone/menaquinone biosynthesis	NA	expressed	NA	NA	NA	NA	NA	NA	NA	NA	NA	NA	NA	NA	NA	NA	NA	NA	no	NA	NA	COG0500	Q,R	Methyltransf_25,Methyltransf_11,Methyltransf_31,Methyltransf_23,NodS	P:GO:0008152; F:GO:0008168; P:GO:0032259	NA	NA	5.51209	0.407653	0.143707	2.47492	4.61926	2.44149	3.93904	2.41622	2.64541	2.75196	1.38685	1.42934	1.90651	1.68068
TONNANOP_v1_100007	NA	1091900010	4106	4297	-	191	NA	NA	NA	not detected	NA	NA	NA	NA	NA	NA	NA	NA	NA	NA	NA	NA	NA	NA	NA	NA	no	NA	NA	NA	NA	NA	NA	NA	NA	NA	NA	NA	NA	NA	NA	NA	NA	NA	NA	NA	NA	NA	NA
TONNANOP_v1_100008	NA	1091900010	4294	4503	-	209	MATE family efflux transporter	protein of unknown function	NA	not detected	NA	NA	NA	NA	NA	NA	NA	NA	NA	NA	NA	NA	NA	NA	NA	NA	no	NA	NA	COG0534	V	NA	P:GO:0006855; P:GO:0055085; F:GO:0015297; C:GO:0016020; C:GO:0016021; F:GO:0015238	NA	NA	NA	NA	NA	NA	NA	NA	NA	NA	NA	NA	NA	NA	NA	NA
TONNANOP_v1_100009	NA	1091900010	4666	4920	-	254	type II toxin-antitoxin system family toxin	conserved protein of unknown function	NA	expressed	NA	NA	NA	NA	NA	NA	NA	NA	NA	NA	NA	NA	NA	NA	NA	NA	no	NA	NA	COG2026	D,J	ParE_toxin	NA	NA	NA	0.68706	0.407653	0.143707	2.47492	5.52958	2.44149	5.05822	2.41622	2.64541	2.75196	1.38685	1.42934	1.90651	1.68068
TONNANOP_v1_10001	NA	1091900001	228	1244	-	1016	hypothetical protein	NA	NA	expressed	NA	NA	NA	NA	NA	NA	NA	NA	NA	NA	NA	NA	NA	NA	NA	NA	yes	NA	NA	NA	NA	NA	P:GO:0008150; C:GO:0005575; F:GO:0003674	NA	NA	3.69891	4.58942	5.04612	5.32224	4.75042	4.44207	4.95059	5.01538	5.65239	5.6643	5.85863	5.25122	5.18265	4.67236
TONNANOP_v1_100010	NA	1091900010	4868	5170	-	302	hypothetical protein	NA	NA	expressed	NA	NA	NA	NA	NA	NA	NA	NA	NA	NA	NA	NA	NA	NA	NA	NA	no	NA	NA	NA	NA	NA	NA	NA	NA	3.59071	0.407653	4.10603	3.66164	5.49438	2.9394	4.62763	3.67864	3.37466	3.45068	1.38685	3.65718	4.27815	4.12058
TONNANOP_v1_100011	Storage (biosynthesis)	1091900010	5328	8231	-	2903	alpha-1,4-glucan--maltose-1-phosphate maltosyltransferase	Alpha-1,4-glucan:maltose-1-phosphate maltosyltransferase (modular protein)	glgE	expressed	NA	NA	NA	NA	NA	NA	NA	NA	NA	NA	NA	NA	NA	NA	NA	NA	yes	0.0373803	0.0814485	COG0366	G	DUF3416,Alpha-amylase	P:GO:0005975; F:GO:0016757; F:GO:0016798	NA	glycogen synthesis from maltose 1-phosphate	4.71275	4.32618	4.58597	5.50917	5.18064	4.79659	5.08386	5.5233	5.24969	5.94841	5.34101	5.24976	5.08598	4.99476
TONNANOP_v1_100012	Storage (biosynthesis)	1091900010	8228	9463	-	1235	glycogen synthase	Alpha-maltose-1-phosphate synthase	glgM	expressed	NA	NA	NA	NA	NA	NA	NA	NA	NA	NA	NA	NA	NA	NA	NA	NA	yes	0.0579384	0.0692009	COG0438	M	Glyco_transf_4,Glycos_transf_1,Glyco_trans_1_4,Glyco_trans_4_4,Glyco_trans_1_2,Glyco_transf_5	F:GO:0016740	NA	glycogen synthesis from maltose 1-phosphate	6.25703	7.35003	7.23701	7.65556	6.95451	6.99461	7.34175	7.36199	7.00883	7.81437	7.42078	7.30918	7.48361	7.27039
TONNANOP_v1_100013	NA	1091900010	9554	9778	+	224	NA	NA	NA	expressed	O up	2.72721	anoxic up	3.34705	NA	NA	NA	NA	oxic up	3.08079	hypox up	2.37362	NA	NA	NA	NA	no	NA	NA	NA	NA	NA	NA	NA	NA	0.68706	0.407653	3.9625	5.6497	5.80501	6.16671	6.19733	5.21793	4.68241	5.84961	4.41758	5.17545	5.9628	5.37384
TONNANOP_v1_100014	Storage (biosynthesis)	1091900010	9951	12269	-	2318	1,4-alpha-glucan branching	1,4-alpha-glucan branching enzyme	glgB-1	expressed	NA	NA	NA	NA	NA	NA	NA	NA	NA	NA	NA	NA	NA	NA	NA	NA	yes	0.287027	0.389506	COG0296	G	Alpha-amylase_C,CBM_48,Alpha-amylase	P:GO:0005978; F:GO:0003844; F:GO:0043169; F:GO:0004553	map01100,map00500,map01110	glycogen synthesis from maltose 1-phosphate	6.12112	6.74008	7.0365	7.30042	6.78185	6.64932	7.1002	7.55143	7.21154	7.79917	7.92666	7.06164	6.9338	7.20873
TONNANOP_v1_100015	NA	1091900010	12470	12700	+	230	NA	NA	NA	expressed	NA	NA	NA	NA	NA	NA	NA	NA	NA	NA	NA	NA	NA	NA	NA	NA	no	NA	NA	NA	NA	NA	NA	NA	NA	0.68706	2.85548	3.02824	4.28797	5.48637	5.23916	2.19381	2.41622	3.36593	4.25823	1.38685	4.67208	4.46066	5.24053
TONNANOP_v1_100016	NA	1091900010	12488	12667	-	179	hypothetical protein	NA	NA	expressed	NA	NA	NA	NA	NA	NA	NA	NA	NA	NA	NA	NA	NA	NA	NA	NA	no	NA	NA	NA	NA	NA	NA	NA	NA	8.86217	9.01622	9.82561	9.65758	9.20567	9.58938	9.54209	9.8953	9.24938	9.78922	9.70302	9.53817	9.52044	9.60643
TONNANOP_v1_100017	NA	1091900010	12891	13385	+	494	SH3 domain-containing	NA	NA	expressed	NA	NA	NA	NA	NA	NA	NA	NA	NA	NA	NA	NA	NA	NA	NA	NA	no	NA	NA	NA	NA	NA	C:GO:0016020	NA	NA	3.8452	3.62465	4.59052	4.4239	3.82717	4.40411	4.212	3.85477	4.53852	4.19241	3.6804	2.85655	3.34036	3.02901
TONNANOP_v1_100018	NA	1091900010	12867	13058	-	191	NA	NA	NA	expressed	NA	NA	NA	NA	NA	NA	NA	NA	NA	NA	NA	NA	NA	NA	NA	NA	no	NA	NA	NA	NA	NA	NA	NA	NA	4.56164	4.89714	4.73258	4.35885	4.87172	4.99921	4.68987	2.86899	3.24951	4.32258	4.85851	1.42934	3.2093	4.48773
TONNANOP_v1_100019	NA	1091900010	13602	13916	+	314	hypothetical protein	conserved protein of unknown function	NA	expressed	NA	NA	NA	NA	NA	NA	NA	NA	NA	NA	NA	NA	NA	NA	NA	NA	no	NA	NA	COG0459	O	NA	C:GO:0016020; P:GO:0016043; P:GO:0019058	NA	NA	5.69502	5.33247	5.8564	6.37336	6.82149	6.59916	7.02091	6.80567	6.58958	6.57811	6.17374	6.4296	5.88144	6.11873
TONNANOP_v1_10002	NA	1091900001	1753	2430	+	677	nuclease	Argininosuccinate synthase (fragment)	NA	expressed	O up	2.21097	anoxic up	1.25026	NA	NA	NA	NA	oxic up	2.54115	hypox up	1.88079	oxic up	1.29089	NA	NA	no	NA	NA	COG1948	L	ERCC4,HHH_5,HHH_2	F:GO:0000166; P:GO:0008652; P:GO:0006259; F:GO:0016874	NA	NA	0.68706	3.74151	1.80778	4.22866	4.92622	3.44958	4.49494	3.36937	4.64816	5.25161	4.40819	4.75694	5.30152	5.1962
TONNANOP_v1_100020	NA	1091900010	14183	14626	-	443	NA	NA	NA	expressed	NA	NA	NA	NA	NA	NA	NA	NA	NA	NA	NA	NA	NA	NA	NA	NA	no	NA	NA	NA	NA	NA	NA	NA	NA	0.68706	5.13275	4.2791	4.97076	5.39166	5.04026	4.73055	5.99728	6.75437	6.32938	4.6654	4.72077	6.5341	5.38878
TONNANOP_v1_100021	NA	1091900010	14832	17642	-	2810	pre translocase subunit	preprotein translocase subunit, ATPase	secA	expressed	NA	NA	NA	NA	NA	NA	NA	NA	NA	NA	NA	NA	NA	NA	NA	NA	yes	0.0286967	0.0349592	COG0653	U	SecA_DEAD,SecA_SW,SecA_PP_bind,SEC-C	F:GO:0005524; P:GO:0006605; C:GO:0005737; F:GO:0046872; P:GO:0065002; F:GO:0004386; P:GO:0017038; C:GO:0005886	map03070,map02024,map03060	NA	4.83456	6.21689	5.22791	6.52733	6.04593	5.77187	5.98461	5.97083	6.44991	5.90331	5.79552	6.12126	5.79024	5.60692
TONNANOP_v1_100022	NA	1091900010	17737	17910	-	173	NA	NA	NA	not detected	NA	NA	NA	NA	NA	NA	NA	NA	NA	NA	NA	NA	NA	NA	NA	NA	no	NA	NA	NA	NA	NA	NA	NA	NA	NA	NA	NA	NA	NA	NA	NA	NA	NA	NA	NA	NA	NA	NA
TONNANOP_v1_100023	NA	1091900010	17903	18109	+	206	NA	NA	NA	expressed	NA	NA	NA	NA	NA	NA	NA	NA	NA	NA	NA	NA	NA	NA	NA	NA	no	NA	NA	NA	NA	NA	NA	NA	NA	0.68706	0.407653	4.62821	4.81239	3.75888	4.44913	4.34527	2.41622	2.95701	2.75196	4.52417	2.6622	3.51075	2.627
TONNANOP_v1_100024	NA	1091900010	18194	19279	-	1085	molybdenum ABC transporter ATP-binding	Molybdenum import ATP-binding protein ModC	modC	expressed	NA	NA	NA	NA	NA	NA	NA	NA	NA	NA	NA	NA	NA	NA	NA	NA	no	NA	NA	COG4148	P	ABC_tran,TOBE	F:GO:0000166; F:GO:0016887; F:GO:0015098; P:GO:0030001; C:GO:0005886	map02010	molybdenum ABC transporter	3.22612	4.41783	4.13355	5.10962	4.49896	4.61112	4.04765	4.31375	5.47072	5.40489	4.69199	4.5489	4.75414	5.02432
TONNANOP_v1_100025	NA	1091900010	19589	20290	-	701	molybdate ABC transporter permease subunit	Molybdenum transport system permease protein ModB	modB	expressed	NA	NA	NA	NA	NA	NA	NA	NA	NA	NA	NA	NA	NA	NA	NA	NA	no	NA	NA	COG4149	P	BPD_transp_1	F:GO:0015098; C:GO:0016021; C:GO:0005886; P:GO:0015689	map02010	molybdenum ABC transporter	4.49793	4.23121	1.77357	5.13379	4.53285	3.86743	3.00839	4.82746	4.18783	4.93993	3.98188	4.38276	4.97603	4.83442
TONNANOP_v1_100026	NA	1091900010	20479	21282	-	803	molybdate ABC transporter substrate-binding	Molybdate-binding periplasmic protein	modA	expressed	O up	1.97931	anoxic up	1.45081	NA	NA	NA	NA	oxic up	1.86132	hypox up	2.09729	NA	NA	NA	NA	no	NA	NA	COG0725	P	SBP_bac_11,SBP_bac_1	F:GO:0015412; C:GO:0030288; P:GO:0015689	map02010	molybdenum ABC transporter	2.46874	1.59434	3.72535	5.16203	4.6631	4.44967	4.14629	4.50182	5.37398	5.52979	4.79331	5.21772	5.2389	4.74621
TONNANOP_v1_100027	NA	1091900010	21491	21655	+	164	pentapeptide repeat-containing	NA	NA	expressed	NA	NA	NA	NA	NA	NA	NA	NA	NA	NA	NA	NA	NA	NA	NA	NA	no	NA	NA	NA	NA	NA	NA	NA	NA	6.86958	4.71126	6.49398	6.4997	6.21455	5.60651	4.452	3.85847	6.51596	5.97203	3.68506	5.11561	5.16094	4.45082
TONNANOP_v1_100028	NA	1091900010	21621	21986	+	365	TIR domain-containing	protein of unknown function	NA	expressed	NA	NA	NA	NA	NA	NA	NA	NA	NA	NA	NA	NA	NA	NA	NA	NA	no	NA	NA	COG1357	S	Pentapeptide,Pentapeptide	P:GO:0007165	NA	NA	5.73952	5.12304	6.08266	3.63329	4.43146	4.74068	4.91327	4.63823	4.82734	4.9961	4.80416	4.09261	4.39353	5.264
TONNANOP_v1_100029	NA	1091900010	22194	23564	-	1370	transposase	protein of unknown function	NA	expressed	NA	NA	NA	NA	NA	NA	NA	NA	NA	NA	NA	NA	NA	NA	NA	NA	no	NA	NA	COG2801	L	DDE_Tnp_1_4,rve_3,rve	F:GO:0003676	NA	NA	2.44489	5.523	3.40299	4.81965	4.73343	5.0148	5.36756	5.27828	5.7087	4.45959	5.77474	5.08163	4.25436	4.64963
TONNANOP_v1_10003	NA	1091900001	2556	6008	+	3452	acyl-[ACP]--phospholipid O-acyltransferase	Acyl-(Acyl-carrier-protein)--phospholipid O-acyltransferase	NA	expressed	O up	1.68447	NA	NA	O up	1.91542	NA	NA	oxic up	1.71171	hypox up	1.65723	oxic up	1.94266	hypox up	1.88818	yes	0.00511012	0.011333	COG0204,COG0318,COG0477	I,Q,E,G,P,R	AMP-binding,Acyltransferase,MFS_1	P:GO:0055085; P:GO:0008152; C:GO:0016021; F:GO:0008779; F:GO:0016874	map00564,map00071	lysophospholipid transporter-2-acyl glycerophosphoethanolamine acyl transferase/acyl ACP synthetase (LplT-Pls-ACS) fusion protein (FAP/ACS fusion), phospholipid metabolism	4.29049	4.85274	4.47591	4.98801	4.75718	4.90285	4.55408	4.90946	5.74183	7.0805	6.81866	6.38991	6.55193	6.35964
TONNANOP_v1_100030	NA	1091900010	22506	23609	+	1103	hypothetical protein PG2T_03955	protein of unknown function	NA	expressed	NA	NA	NA	NA	NA	NA	NA	NA	NA	NA	NA	NA	NA	NA	NA	NA	no	NA	NA	COG0055	C	NA	NA	NA	NA	5.00424	6.00421	3.98301	5.43028	4.98414	4.99057	5.69049	5.80141	6.07441	5.36498	5.74565	6.15569	5.55715	5.43179
TONNANOP_v1_100031	Amino acid biosynthesis	1091900010	23695	25257	-	1562	2-isopropylmalate synthase	(R)-citramalate synthase	leuA	expressed	NA	NA	NA	NA	NA	NA	NA	NA	NA	NA	NA	NA	NA	NA	NA	NA	yes	NA	NA	COG0119	E	HMGL-like,LeuA_dimer	F:GO:0003852; P:GO:0009098	map01210,map00660,map00290,map01100,map01230	L-leucine biosynthesis	4.2555	3.55716	4.81292	5.40503	4.49819	4.81547	4.61877	4.70218	4.80425	5.23939	4.38578	4.01101	4.49698	4.71853
TONNANOP_v1_100032	Amino acid biosynthesis	1091900010	25254	26651	-	1397	threonine synthase	Threonine synthase	thrC	expressed	NA	NA	NA	NA	NA	NA	NA	NA	NA	NA	NA	NA	NA	NA	NA	NA	yes	0.0100912	0.0151717	COG0498	E	Thr_synth_N,PALP	F:GO:0030170; P:GO:0006520; F:GO:0004795	map01110,map01120,map01230,map01100,map00750,map00260	L-threonine biosynthesis	4.6825	5.29572	5.25796	6.16538	5.65989	5.60734	5.47087	5.7772	5.7805	6.54514	5.94391	5.03229	5.95482	5.65908
TONNANOP_v1_100033	NA	1091900010	27166	28164	-	998	M23 family peptidase	Peptidase M23	NA	expressed	NA	NA	NA	NA	NA	NA	NA	NA	NA	NA	NA	NA	NA	NA	NA	NA	yes	0.0560307	0.035451	COG0739	M	Peptidase_M23	C:GO:0016020	NA	NA	8.76964	9.13937	9.18747	9.1726	8.81997	9.0082	9.1576	9.18468	8.89128	9.00422	8.79921	8.5128	8.52131	8.5194
TONNANOP_v1_100034	NA	1091900010	28091	28624	+	533	DUF721 domain-containing	NA	NA	expressed	O up	1.31217	NA	NA	O up	1.86649	NA	NA	oxic up	1.68809	NA	NA	oxic up	2.24241	hypox up	1.49057	no	NA	NA	NA	NA	DUF721	NA	NA	NA	3.94577	0.407653	2.05257	3.53481	3.13038	3.70526	3.19233	3.45668	3.96202	4.3086	5.02539	4.06599	4.42542	4.99632
TONNANOP_v1_100035	NA	1091900010	28127	28321	-	194	NA	NA	NA	expressed	NA	NA	NA	NA	NA	NA	NA	NA	NA	NA	NA	NA	NA	NA	NA	NA	no	NA	NA	NA	NA	NA	NA	NA	NA	5.65409	6.4165	6.40476	6.60893	7.22613	6.91226	6.85026	7.52025	7.20167	7.13625	6.40784	6.32061	6.10284	6.41358
TONNANOP_v1_100036	NA	1091900010	28621	29535	-	914	UDP-3-O-[3-hydroxymyristoyl] N-acetylglucosamine deacetylase	UDP-3-O-acyl N-acetylglucosamine deacetylase	lpxC	expressed	NA	NA	NA	NA	NA	NA	NA	NA	NA	NA	NA	NA	NA	NA	NA	NA	no	NA	NA	COG0774	M	LpxC	F:GO:0008759; F:GO:0016746; F:GO:0103117; F:GO:0046872; P:GO:0009245	map01100,map00540	NA	7.28224	7.42946	7.83476	7.94635	8.04779	7.64647	7.6265	7.57278	7.84732	8.44393	8.65621	7.40857	7.26434	7.22768
TONNANOP_v1_100037	Cell division	1091900010	29827	31020	-	1193	cell division	GTP-binding tubulin-like cell division protein	ftsZ	expressed	NA	NA	NA	NA	NA	NA	NA	NA	NA	NA	NA	NA	NA	NA	NA	NA	yes	0.156629	0.267004	COG0206	D	Tubulin,FtsZ_C	F:GO:0005525; P:GO:0043093; P:GO:0051258; C:GO:0032153; C:GO:0005737; F:GO:0003924	map04112	NA	8.35531	8.54677	8.54574	8.8266	8.48061	8.46179	8.3084	8.67232	8.73244	9.07069	8.63057	8.6332	8.53676	8.76911
TONNANOP_v1_100038	Cell division	1091900010	31149	32384	-	1235	cell division	ATP-binding cell division protein involved in recruitment of FtsK to Z ring	ftsA	expressed	NA	NA	NA	NA	NA	NA	NA	NA	NA	NA	NA	NA	NA	NA	NA	NA	yes	0.133782	0.169572	COG0849	D	SHS2_FTSA,FtsA,MreB_Mbl,FtsA,EutA	P:GO:0008360; P:GO:0043093; C:GO:0032153; C:GO:0009898	map04112	NA	8.64309	8.59475	8.44794	8.96349	8.61104	8.59734	8.89933	9.42427	9.19894	9.0114	8.41262	8.2857	8.63511	8.59565
TONNANOP_v1_100039	Cell division	1091900010	32378	33196	-	818	cell division	Cell division protein FtsQ	ftsQ	expressed	NA	NA	NA	NA	NA	NA	NA	NA	NA	NA	NA	NA	NA	NA	NA	NA	yes	NA	NA	COG1589	M	FtsQ,POTRA_1	C:GO:0016020; C:GO:0044464; P:GO:0044763	map04112	NA	6.51613	6.89879	6.32974	7.25453	6.54937	6.39868	6.64776	7.08565	6.63955	6.78865	6.19953	5.91628	6.45724	6.67226
TONNANOP_v1_10004	Vitamins & Cofactors, Amino acid biosynthesis	1091900001	6040	7062	-	1022	ketol-acid reductoisomerase	Ketol-acid reductoisomerase (NADP(+))	ilvC	expressed	NA	NA	NA	NA	NA	NA	NA	NA	NA	NA	NA	NA	NA	NA	NA	NA	yes	0.217723	0.22353	COG0059	E,H	IlvN,IlvC,F420_oxidored,NAD_binding_2,AdoHcyase_NAD,2-Hacid_dh_C,CoA_binding	P:GO:0009097; P:GO:0009099; P:GO:0055114; F:GO:0004455; F:GO:0016853	map01210,map01110,map01130,map01100,map00770,map01230,map00290	vitamin B5 (pantothenate) biosynthesis, valine & isoleucine biosynthesis	5.70012	7.01157	6.44	7.14821	6.82648	6.11429	6.89325	6.93845	6.98476	6.95711	6.3783	6.27544	6.30923	6.27573
TONNANOP_v1_100040	NA	1091900010	33210	34130	-	920	D-alanine--D-alanine ligase	D-alanine:D-alanine ligase	ddlB	expressed	NA	NA	NA	NA	NA	NA	NA	NA	NA	NA	NA	NA	NA	NA	NA	NA	no	NA	NA	COG1181	M	Dala_Dala_lig_C,Dala_Dala_lig_N,CPSase_L_D2	F:GO:0000287; P:GO:0008360; F:GO:0005524; F:GO:0008716; C:GO:0005737; P:GO:0009252; F:GO:0030145; P:GO:0071555	map00473,map01100,map01502,map00550	peptidoglycan precursor synthesis	6.32941	5.91733	6.16267	7.20596	6.36663	6.24069	6.26446	6.49687	6.86247	6.77774	5.86612	6.24757	6.30581	6.82011
TONNANOP_v1_100041	NA	1091900010	34127	35050	-	923	UDP-N-acetylmuramate dehydrogenase	UDP-N-acetylenolpyruvoylglucosamine reductase	murB	expressed	NA	NA	NA	NA	NA	NA	NA	NA	NA	NA	NA	NA	NA	NA	NA	NA	no	NA	NA	COG0812	M	MurB_C,FAD_binding_4	P:GO:0008360; P:GO:0051301; C:GO:0005737; F:GO:0050660; P:GO:0009252; F:GO:0008762; P:GO:0055114; P:GO:0071555; P:GO:0007049	map00550,map01100,map00520	peptidoglycan precursor synthesis	3.5675	5.41172	5.54853	5.98217	5.54811	4.88784	5.38979	5.71628	5.72011	5.27296	5.10759	5.20097	5.38808	5.67123
TONNANOP_v1_100042	NA	1091900010	35274	35519	+	245	plasmid maintenance	conserved protein of unknown function	NA	expressed	NA	NA	NA	NA	NA	NA	NA	NA	NA	NA	NA	NA	NA	NA	NA	NA	no	NA	NA	COG5302	R	CcdA	NA	NA	NA	0.68706	0.407653	5.75695	5.11746	4.02043	3.77731	2.9793	2.41622	5.83257	4.9686	4.02977	3.89961	3.00662	3.97258
TONNANOP_v1_100043	NA	1091900010	35519	35836	+	317	plasmid maintenance	NA	NA	expressed	NA	NA	NA	NA	NA	NA	NA	NA	NA	NA	NA	NA	NA	NA	NA	NA	no	NA	NA	NA	NA	CcdB	P:GO:2000372; P:GO:0006276; F:GO:0008657	NA	NA	5.48222	4.75802	6.46114	5.62932	5.76443	5.58771	5.58727	5.47458	5.65438	5.27519	6.57574	4.07665	3.93995	4.22145
TONNANOP_v1_100044	NA	1091900010	35994	36308	-	314	hypothetical protein	NA	NA	expressed	NA	NA	NA	NA	NA	NA	NA	NA	NA	NA	NA	NA	NA	NA	NA	NA	no	NA	NA	NA	NA	NA	NA	NA	NA	0.68706	6.52747	5.40725	6.41242	6.53377	6.03839	5.43716	7.05978	6.97722	6.56279	4.58634	6.50733	6.14283	6.07768
TONNANOP_v1_100045	NA	1091900010	36418	37866	-	1448	UDP-N-acetylmuramate--L-alanine ligase	UDP-N-acetylmuramate:L-alanine ligase	murC	expressed	NA	NA	NA	NA	NA	NA	NA	NA	NA	NA	NA	NA	NA	NA	NA	NA	no	NA	NA	COG0773	M	Mur_ligase_M,Mur_ligase,Mur_ligase_C	P:GO:0008360; P:GO:0051301; F:GO:0005524; C:GO:0005737; P:GO:0009252; C:GO:0016021; F:GO:0008763; P:GO:0071555; P:GO:0007049	map01100,map00471,map00550	peptidoglycan precursor synthesis	5.62945	5.50635	4.74809	5.89665	5.43348	5.54713	5.31717	5.61309	5.90458	5.60746	3.64155	5.18281	5.50667	5.52056
TONNANOP_v1_100046	NA	1091900010	37863	39002	-	1139	undecaprenyldiphospho-muramoylpentapeptide beta-N-acetylglucosaminyltransferase	N-acetylglucosaminyl transferase	murG	expressed	O up	1.31912	NA	NA	O up	1.0098	NA	NA	oxic up	1.22215	hypox up	1.41609	NA	NA	hypox up	1.10677	yes	NA	NA	COG0707	M	Glyco_tran_28_C,Glyco_transf_28	P:GO:0008360; P:GO:0051301; P:GO:0005975; F:GO:0051991; P:GO:0009252; P:GO:0071555; C:GO:0005886; F:GO:0050511; P:GO:0007049; P:GO:0030259	map04112,map01100,map00550,map01502	peptidoglycan precursor synthesis	5.30134	5.7184	5.8599	6.26776	5.81971	6.37848	6.58633	6.31441	7.5646	8.22601	5.92825	6.06935	7.01841	6.81131
TONNANOP_v1_100047	NA	1091900010	39079	40341	-	1262	lipid II flippase	integral membrane protein involved in stabilizing FstZ ring during cell division	ftsW	expressed	NA	NA	NA	NA	NA	NA	NA	NA	NA	NA	NA	NA	NA	NA	NA	NA	no	NA	NA	COG0772	D	FTSW_RODA_SPOVE	P:GO:0008360; P:GO:0043093; C:GO:0005887; C:GO:0032153; P:GO:0009252; P:GO:0015836; F:GO:0015648; P:GO:0071555	map04112	peptidoglycan precursor synthesis	5.51532	5.16185	5.35596	6.37189	5.44792	5.79513	6.08509	5.92441	6.92757	6.91269	5.64062	5.73205	6.17838	6.15208
TONNANOP_v1_100048	NA	1091900010	40338	41693	-	1355	UDP-N-acetylmuramoyl-L-alanine--D-glutamate ligase	UDP-N-acetylmuramoyl-L-alanine:D-glutamate ligase	murD	expressed	NA	NA	NA	NA	NA	NA	NA	NA	NA	NA	NA	NA	NA	NA	NA	NA	no	NA	NA	COG0771	M	Mur_ligase_M,Mur_ligase_C	F:GO:0000166; P:GO:0071554; P:GO:0071840; P:GO:0009058; P:GO:0044763; F:GO:0016874	map00471,map01100,map00550	peptidoglycan precursor synthesis	4.76554	3.94234	4.05911	5.70633	5.12467	5.02803	4.72389	5.5866	5.57783	4.98913	4.77715	4.81384	5.03659	4.55677
TONNANOP_v1_100049	NA	1091900010	41768	42097	-	329	aspartic and glutamic acid-rich -like	protein of unknown function	NA	expressed	NA	NA	NA	NA	NA	NA	NA	NA	NA	NA	NA	NA	NA	NA	NA	NA	no	NA	NA	COG1418	R	NA	F:GO:0016301	NA	NA	6.69781	6.52726	4.68704	6.07545	6.09167	6.99678	4.92903	5.5731	6.15834	5.58955	4.67812	5.95182	5.64524	5.58079
TONNANOP_v1_10005	NA	1091900001	7151	7699	-	548	Uma2 family endonuclease	conserved protein of unknown function	NA	expressed	AS up	1.13419	NA	NA	NA	NA	NA	NA	AS up	1.47486	NA	NA	NA	NA	NA	NA	no	NA	NA	COG4636	S	Uma2	NA	NA	NA	8.5527	9.49341	9.28259	8.9551	8.69583	8.36334	8.81658	8.36823	9.01441	8.67871	8.70256	8.24533	7.99905	8.15898
TONNANOP_v1_100050	NA	1091900010	42101	42577	-	476	hypothetical protein	NA	NA	expressed	NA	NA	NA	NA	NA	NA	NA	NA	NA	NA	NA	NA	NA	NA	NA	NA	yes	0.133585	0.112227	NA	NA	NA	NA	NA	NA	4.26826	6.00363	5.50497	7.1736	6.40358	6.69273	6.04275	6.50168	6.55044	6.12888	4.57278	5.33865	5.61446	5.77208
TONNANOP_v1_100051	NA	1091900010	42662	42925	-	263	hypothetical protein	NA	NA	expressed	NA	NA	NA	NA	NA	NA	NA	NA	NA	NA	NA	NA	NA	NA	NA	NA	no	NA	NA	NA	NA	NA	NA	NA	NA	5.2314	7.46827	6.95968	7.10101	6.956	6.55656	8.14826	6.81404	6.85963	6.0914	6.05557	7.36685	7.29948	6.98376
TONNANOP_v1_100052	NA	1091900010	43097	44179	-	1082	phospho-N-acetylmuramoyl-pentapeptide-transferase	phospho-N-acetylmuramoyl-pentapeptide transferase	mraY	expressed	NA	NA	NA	NA	NA	NA	NA	NA	NA	NA	NA	NA	NA	NA	NA	NA	no	NA	NA	COG0472	M	Glycos_transf_4,MraY_sig1	P:GO:0008360; P:GO:0051301; F:GO:0051992; P:GO:0009252; C:GO:0016021; P:GO:0071555; C:GO:0005886; P:GO:0007049; F:GO:0008963	map01100,map00550,map01502	peptidoglycan precursor synthesis	5.03059	5.57943	5.74367	6.22007	5.72583	5.5733	5.23121	5.628	6.65034	6.77908	5.04009	5.46717	6.29476	6.69921
TONNANOP_v1_100053	NA	1091900010	44181	45542	-	1361	UDP-N-acetylmuramoyl-tripeptide--D-alanyl-D-alanine ligase	UDP-N-acetylmuramoyl-tripeptide:D-alanyl-D-alanine ligase	murF	expressed	NA	NA	NA	NA	NA	NA	NA	NA	NA	NA	NA	NA	NA	NA	NA	NA	yes	0.0110313	0.0291342	COG0770	M	Mur_ligase_M,Mur_ligase_C,Mur_ligase	F:GO:0000166; P:GO:0071554; P:GO:0071840; P:GO:0009058; P:GO:0044763; F:GO:0016874	map01100,map00550,map00300,map01502	peptidoglycan precursor synthesis	6.28618	6.52712	6.18237	6.84861	6.28407	6.56011	6.60813	6.81008	6.70637	6.91955	6.69858	6.02002	6.25369	6.44816
TONNANOP_v1_100054	NA	1091900010	45542	47302	-	1760	penicillin-binding 2	transpeptidase involved in septal peptidoglycan synthesis (penicillin-binding protein 3)	ftsI	expressed	NA	NA	NA	NA	NA	NA	NA	NA	NA	NA	NA	NA	NA	NA	NA	NA	no	NA	NA	COG0768	M	Transpeptidase,PBP_dimer	F:GO:0016757; C:GO:0016020	map01501,map00550	PBP3, peptidoglycan synthesis & cell division	6.76123	6.67973	6.13414	7.40015	6.79439	6.59506	7.08673	7.32916	6.73759	6.92822	6.60913	5.81575	6.18365	6.21257
TONNANOP_v1_100055	Cell division	1091900010	47292	47576	-	284	cell division	Cell division protein FtsL	ftsL	expressed	NA	NA	NA	NA	NA	NA	NA	NA	NA	NA	NA	NA	NA	NA	NA	NA	no	NA	NA	COG3116	D	FtsL	P:GO:0051301; C:GO:0016021; C:GO:0005886; P:GO:0007049	NA	NA	7.29464	7.08069	5.54853	7.69188	6.86456	7.26897	7.41142	8.04115	7.18197	6.97873	2.47864	5.72283	6.37984	6.8219
TONNANOP_v1_100056	NA	1091900010	47573	48502	-	929	16S rRNA (cytosine(1402)-N(4))-methyltransferase	S-adenosyl-dependent methyltransferase activity on membrane-located substrates	mraW	expressed	AS up	1.06228	NA	NA	NA	NA	NA	NA	AS up	1.19027	NA	NA	NA	NA	NA	NA	no	NA	NA	COG0275	M	Methyltransf_5	F:GO:0008168; P:GO:0006364; P:GO:0032259	NA	NA	8.69109	8.60412	8.44548	8.56696	8.08114	8.60766	8.54494	8.95093	8.28987	7.79424	8.28933	7.44008	7.75337	7.53708
TONNANOP_v1_100057	NA	1091900010	48796	49752	-	956	NA	protein of unknown function	NA	expressed	NA	NA	NA	NA	NA	NA	NA	NA	NA	NA	NA	NA	NA	NA	NA	NA	no	NA	NA	COG2250	S	HEPN	NA	NA	NA	4.68876	0.407653	4.03363	4.21993	5.15516	4.96567	4.34146	5.08907	4.74057	4.47997	1.38685	3.39639	4.29884	4.11212
TONNANOP_v1_100058	NA	1091900010	49853	49975	-	122	NA	NA	NA	expressed	NA	NA	NA	NA	NA	NA	NA	NA	NA	NA	NA	NA	NA	NA	NA	NA	no	NA	NA	NA	NA	NA	NA	NA	NA	7.2097	5.52045	3.84821	3.08522	6.26298	5.78952	6.08196	6.65595	5.47446	6.11008	1.38685	4.7685	5.40929	3.72695
TONNANOP_v1_100059	NA	1091900010	50261	50521	-	260	type II toxin-antitoxin system family antitoxin	NA	NA	expressed	AS up	1.89789	NA	NA	anoxic up	1.24659	NA	NA	AS up	1.70625	AS up	2.08953	anoxic up	1.05495	anoxic up	1.43823	no	NA	NA	NA	NA	NA	NA	NA	NA	9.51785	8.94498	8.96656	8.22651	8.44206	8.62286	9.26332	9.38868	8.24715	7.71613	6.07147	7.40782	7.71294	7.70073
TONNANOP_v1_10006	NA	1091900001	7778	8287	-	509	NA	NA	NA	not detected	NA	NA	NA	NA	NA	NA	NA	NA	NA	NA	NA	NA	NA	NA	NA	NA	no	NA	NA	NA	NA	NA	NA	NA	NA	NA	NA	NA	NA	NA	NA	NA	NA	NA	NA	NA	NA	NA	NA
TONNANOP_v1_100060	NA	1091900010	50467	50640	-	173	NA	NA	NA	expressed	AS up	2.16535	NA	NA	anoxic up	2.33451	NA	NA	AS up	2.29958	AS up	2.03112	anoxic up	2.46874	anoxic up	2.20028	no	NA	NA	NA	NA	NA	NA	NA	NA	7.52216	6.57936	4.31176	6.31975	7.26873	6.91564	7.22816	7.99539	6.07305	5.24319	3.62399	3.50514	5.3285	3.36215
TONNANOP_v1_100061	Cell division	1091900010	50741	51199	-	458	transcriptional regulator	conserved hypothetical protein	mraZ	expressed	AS up	1.59777	NA	NA	anoxic up	1.2109	NA	NA	AS up	1.96335	AS up	1.23219	anoxic up	1.57649	NA	NA	yes	0.0449221	0.0586282	COG2001	S	MraZ,MraZ	C:GO:0009295; F:GO:0003677; F:GO:0003700; C:GO:0005737; P:GO:0006351; P:GO:0006355	NA	NA	5.4231	5.85114	6.3676	5.77312	5.22068	5.87232	6.01779	6.43598	5.7298	5.29481	4.62238	4.25176	4.1302	4.76894
TONNANOP_v1_100062	NA	1091900010	51105	51338	-	233	NA	NA	NA	not detected	NA	NA	NA	NA	NA	NA	NA	NA	NA	NA	NA	NA	NA	NA	NA	NA	no	NA	NA	NA	NA	NA	NA	NA	NA	NA	NA	NA	NA	NA	NA	NA	NA	NA	NA	NA	NA	NA	NA
TONNANOP_v1_100063	NA	1091900010	51518	51757	+	239	NA	NA	NA	expressed	O up	3.87588	anoxic up	2.77788	O up	1.098	NA	NA	oxic up	3.93739	hypox up	3.81437	oxic up	1.15951	hypox up	1.03649	no	NA	NA	NA	NA	NA	NA	NA	NA	0.68706	4.20097	0.143707	5.52063	4.83699	6.13957	6.6382	4.03086	6.67898	7.00806	6.80223	6.5959	6.44728	6.97898
TONNANOP_v1_100064	NA	1091900010	51809	52291	+	482	hypothetical protein GB2207_11628	NA	NA	expressed	NA	NA	NA	NA	NA	NA	oxic up	1.57702	oxic up	1.12515	NA	NA	NA	NA	NA	NA	no	NA	NA	NA	NA	NA	P:GO:0008150; C:GO:0005575; F:GO:0003674	NA	NA	7.11841	7.23665	7.84533	7.83195	7.09764	8.07607	8.8528	7.83513	7.34792	7.79686	7.16813	8.33484	9.34663	9.4469
TONNANOP_v1_100065	NA	1091900010	52645	53721	+	1076	methylmalonyl Co-A mutase-associated GTPase	putative enzyme	meaB	expressed	NA	NA	NA	NA	NA	NA	NA	NA	NA	NA	NA	NA	NA	NA	NA	NA	yes	0.017309	0.0306933	COG1703	E	ArgK,cobW	F:GO:0005525; F:GO:0003924	NA	NA	5.38017	4.98415	5.03415	5.72858	5.81173	5.62701	5.51292	5.39283	6.07015	6.17225	5.013	5.4288	5.48394	5.17803
TONNANOP_v1_100066	NA	1091900010	53935	54132	+	197	NA	NA	NA	expressed	NA	NA	NA	NA	NA	NA	NA	NA	NA	NA	NA	NA	NA	NA	NA	NA	no	NA	NA	NA	NA	NA	NA	NA	NA	6.528	6.89051	6.23303	6.6929	5.97233	5.83075	6.66307	6.1722	6.30034	6.68999	4.29838	6.43223	6.02399	6.28138
TONNANOP_v1_100067	NA	1091900010	54327	54644	+	317	cupin domain-containing	Phosphoribosylaminoimidazole carboxylase ATPase subunit	NA	expressed	NA	NA	NA	NA	NA	NA	NA	NA	NA	NA	NA	NA	NA	NA	NA	NA	no	NA	NA	COG0662	G	Cupin_2	NA	NA	NA	5.11922	5.15526	4.4313	6.14782	5.62335	5.58771	5.50837	5.75354	6.06672	5.1589	4.21094	5.57277	5.94818	4.49292
TONNANOP_v1_100068	NA	1091900010	54802	55033	+	231	hypothetical protein	NA	NA	expressed	NA	NA	NA	NA	NA	NA	NA	NA	NA	NA	NA	NA	NA	NA	NA	NA	no	NA	NA	NA	NA	NA	NA	NA	NA	0.68706	3.71119	0.143707	2.47492	4.94307	2.44149	2.66241	5.0443	5.05134	5.15154	3.30598	3.96955	4.59773	4.44333
TONNANOP_v1_10007	NA	1091900001	8356	8715	-	359	NA	NA	NA	not detected	NA	NA	NA	NA	NA	NA	NA	NA	NA	NA	NA	NA	NA	NA	NA	NA	no	NA	NA	NA	NA	NA	NA	NA	NA	NA	NA	NA	NA	NA	NA	NA	NA	NA	NA	NA	NA	NA	NA
TONNANOP_v1_10008	NA	1091900001	8668	9276	+	608	twitchin-like isoform X7	NA	NA	expressed	NA	NA	NA	NA	NA	NA	NA	NA	NA	NA	NA	NA	NA	NA	NA	NA	yes	0.0848122	0.0863956	NA	NA	fn3	F:GO:0005524; F:GO:0004672; P:GO:0006468	NA	NA	4.58956	4.92577	5.61862	5.68307	5.14222	3.221	4.99665	6.01531	4.84516	5.75929	5.36846	5.11811	4.89074	5.47528
TONNANOP_v1_10009	NA	1091900001	9626	9874	+	248	NA	NA	NA	expressed	NA	NA	NA	NA	NA	NA	NA	NA	NA	NA	NA	NA	NA	NA	NA	NA	no	NA	NA	NA	NA	NA	NA	NA	NA	5.31259	2.76732	3.82657	4.31908	5.09699	3.90444	3.84677	3.51095	4.41223	5.68533	5.31776	4.37977	5.7132	4.92399
TONNANOP_v1_10010	NA	1091900001	9889	11184	-	1295	Tetratricopeptide repeat-containing	Tetratricopeptide domain protein (fragment)	NA	expressed	NA	NA	NA	NA	NA	NA	NA	NA	NA	NA	NA	NA	NA	NA	NA	NA	no	NA	NA	COG0457	R	TPR_10,TPR_10	C:GO:0016020; C:GO:0016021	NA	NA	4.50501	4.26104	4.12021	4.87171	4.89689	3.78514	4.31628	5.19704	5.87784	5.15424	4.37732	4.59084	5.05995	4.43572
TONNANOP_v1_10011	NA	1091900001	11205	11513	-	308	hypothetical protein	NA	NA	expressed	NA	NA	NA	NA	NA	NA	NA	NA	NA	NA	NA	NA	NA	NA	NA	NA	no	NA	NA	NA	NA	NA	NA	NA	NA	4.22246	2.52118	0.143707	4.44582	4.27021	4.93913	2.55875	4.83408	5.02178	5.0655	3.43288	3.32053	3.80542	3.19666
TONNANOP_v1_10012	NA	1091900001	11500	11721	-	221	NA	NA	NA	expressed	NA	NA	NA	NA	NA	NA	NA	NA	NA	NA	NA	NA	NA	NA	NA	NA	no	NA	NA	NA	NA	NA	NA	NA	NA	2.67005	4.69672	4.92919	4.73162	3.11276	4.0126	4.51902	3.95809	4.53161	4.89134	3.35322	3.24382	4.34951	4.66478
TONNANOP_v1_10013	NA	1091900001	11790	12455	-	665	hypothetical protein	NA	NA	expressed	NA	NA	NA	NA	NA	NA	NA	NA	NA	NA	AS up	1.27668	NA	NA	NA	NA	yes	0.101637	0.0855512	NA	NA	NA	NA	NA	NA	6.18415	6.80378	7.22801	6.63729	6.61407	6.20076	7.08434	6.92799	6.29795	6.30683	5.29492	6.55374	6.35658	6.97311
TONNANOP_v1_10014	NA	1091900001	12637	13041	-	404	NA	NA	NA	expressed	NA	NA	NA	NA	NA	NA	NA	NA	NA	NA	NA	NA	NA	NA	NA	NA	no	NA	NA	NA	NA	NA	NA	NA	NA	4.48651	3.88626	2.35623	3.93392	4.14283	4.52389	3.40582	4.97209	4.91167	4.53656	3.70203	4.4085	4.06612	4.31276
TONNANOP_v1_10015	Amino acid biosynthesis	1091900001	13042	13533	-	491	acetolactate synthase small subunit	acetolactate synthase isozyme III, small subunit	ilvH	expressed	O up	1.85458	anoxic up	1.52243	NA	NA	NA	NA	oxic up	1.88035	hypox up	1.82881	NA	NA	NA	NA	yes	0.152261	0.147189	COG0440	E	ALS_ss_C,ACT,ACT_5	F:GO:0003984; F:GO:0016597; P:GO:0009082	map00660,map00290,map00650,map01230,map00770,map01100,map01130,map01110,map01210	biosynthesis of branched-chain amino acids	4.22729	3.92323	3.46164	6.33057	5.79283	4.81527	5.98242	5.80374	5.6598	6.56238	6.31515	5.68702	5.78392	5.79621
TONNANOP_v1_10016	Amino acid biosynthesis	1091900001	14018	15736	-	1718	acetolactate synthase 3 large subunit	acetolactate synthase III, large subunit	ilvI	expressed	NA	NA	NA	NA	NA	NA	NA	NA	NA	NA	NA	NA	NA	NA	NA	NA	yes	0.0180122	0.0244303	COG0028	E,H	TPP_enzyme_N,TPP_enzyme_C,TPP_enzyme_M	F:GO:0000287; F:GO:0003984; F:GO:0030976; P:GO:0009097; F:GO:0050660; P:GO:0009099	map00650,map01230,map00660,map01110,map01210,map00290,map01100,map00770,map01130	biosynthesis of branched-chain amino acids	4.80267	5.60901	4.78371	6.2126	6.10269	5.6297	5.19702	5.38039	6.24583	5.81643	5.55834	5.19797	5.04874	5.05035
TONNANOP_v1_10017	NA	1091900001	15864	16184	-	320	NA	NA	NA	not detected	NA	NA	NA	NA	NA	NA	NA	NA	NA	NA	NA	NA	NA	NA	NA	NA	no	NA	NA	NA	NA	NA	NA	NA	NA	NA	NA	NA	NA	NA	NA	NA	NA	NA	NA	NA	NA	NA	NA
TONNANOP_v1_10018	NA	1091900001	16570	18354	+	1784	aspartate--tRNA ligase	aspartyl-tRNA synthetase	aspS	expressed	NA	NA	NA	NA	NA	NA	NA	NA	NA	NA	NA	NA	NA	NA	NA	NA	yes	0.008221	0.0108846	COG0173	J	tRNA-synt_2,GAD,tRNA_anti-codon	F:GO:0003676; F:GO:0005524; P:GO:0006418; C:GO:0005737; F:GO:0004815	map00970	tRNA charging	2.18743	3.48971	2.24554	4.65412	4.5802	3.8032	3.99481	4.94626	4.54385	4.66602	3.79899	3.41576	3.81289	3.75487
TONNANOP_v1_10019	NA	1091900001	16494	16661	+	167	NA	NA	NA	not detected	NA	NA	NA	NA	NA	NA	NA	NA	NA	NA	NA	NA	NA	NA	NA	NA	no	NA	NA	NA	NA	NA	NA	NA	NA	NA	NA	NA	NA	NA	NA	NA	NA	NA	NA	NA	NA	NA	NA
TONNANOP_v1_10020	NA	1091900001	18376	19881	-	1505	FHA domain-containing	Lytic transglycosylase catalytic	NA	expressed	NA	NA	NA	NA	NA	NA	NA	NA	NA	NA	NA	NA	NA	NA	NA	NA	no	NA	NA	COG0741,COG1716,COG1882	M,T,C	FHA,SLT,Yop-YscD_cpl	C:GO:0016020	NA	peptidoglycan hydrolysis (autolysis)	3.6759	4.63303	3.28217	4.67204	5.07425	4.93504	4.03852	3.91432	4.62245	4.27573	3.21953	3.41384	3.82977	3.78463
TONNANOP_v1_10021	NA	1091900001	19936	20193	-	257	type II toxin-antitoxin system family antitoxin	Antitoxin ParD4	parD	expressed	AS up	1.26818	NA	NA	anoxic up	1.60599	NA	NA	NA	NA	AS up	1.5581	anoxic up	1.31607	anoxic up	1.89591	no	NA	NA	COG3609	K	ParD_antitoxin	P:GO:0006355	NA	NA	7.62833	7.80416	8.09031	8.54085	8.65015	8.07597	8.47139	8.69127	7.21843	5.77674	7.05956	6.49417	6.61122	6.31156
TONNANOP_v1_10022	NA	1091900001	20432	20659	-	227	NA	protein of unknown function	NA	expressed	NA	NA	NA	NA	NA	NA	NA	NA	NA	NA	NA	NA	NA	NA	NA	NA	no	NA	NA	COG0065	E	NA	NA	NA	NA	5.58191	6.07052	5.45893	4.70115	4.50568	5.25539	6.17934	4.08133	4.81548	4.27053	5.95048	4.68903	4.61906	4.63107
TONNANOP_v1_10023	NA	1091900001	20616	20852	+	236	type II toxin-antitoxin system Phd family antitoxin	NA	NA	expressed	NA	NA	NA	NA	NA	NA	NA	NA	NA	NA	NA	NA	NA	NA	NA	NA	no	NA	NA	NA	NA	NA	C:GO:0016020	NA	NA	5.89458	7.18332	7.37576	6.56752	6.2571	6.58016	7.78868	6.5867	7.17496	5.2334	5.8968	5.90287	5.89215	6.55446
TONNANOP_v1_10024	NA	1091900001	20842	21219	+	377	PIN domain nuclease	PilT protein domain protein	NA	expressed	NA	NA	NA	NA	NA	NA	NA	NA	NA	NA	NA	NA	NA	NA	NA	NA	no	NA	NA	COG1487	R	PIN	F:GO:0000287; P:GO:0090501; F:GO:0004519; F:GO:0004540	NA	NA	4.40053	6.82167	6.82001	6.99737	6.58517	5.9937	6.69421	6.26901	6.69367	5.47771	5.56045	5.76447	5.6758	5.45284
TONNANOP_v1_10025	NA	1091900001	21443	21544	-	101	NA	NA	NA	expressed	NA	NA	NA	NA	NA	NA	NA	NA	NA	NA	NA	NA	NA	NA	NA	NA	no	NA	NA	NA	NA	NA	NA	NA	NA	0.68706	0.407653	4.10157	4.53854	3.93367	3.6001	4.36724	2.41622	5.32546	4.2695	5.92721	3.33781	4.2743	3.21206
TONNANOP_v1_10026	NA	1091900001	21538	24267	-	2729	PHB depolymerase family	Esterase, PHB depolymerase family	NA	expressed	AS up	1.01557	NA	NA	NA	NA	hypoxic up	1.57773	AS up	1.80443	NA	NA	anoxic up	1.15728	NA	NA	no	NA	NA	COG3509	Q	Esterase_phd,Peptidase_S9	C:GO:0005576; F:GO:0030600; F:GO:0016787	NA	PHA degradation	5.01848	4.91746	5.41674	4.92718	4.35406	4.81898	5.09386	5.53971	3.97335	4.98119	6.44261	3.77337	4.22972	3.9582
TONNANOP_v1_10027	NA	1091900001	25108	25491	-	383	type VI secretion system baseplate subunit	conserved protein of unknown function	NA	expressed	O up	2.17019	NA	NA	O up	2.97205	NA	NA	oxic up	1.97687	hypox up	2.3635	oxic up	2.77873	hypox up	3.16536	no	NA	NA	COG3518	S	GPW_gp25	NA	NA	NA	3.6535	2.28575	0.143707	2.47492	2.8917	3.42334	3.30305	3.60965	5.77963	5.01726	5.60546	4.59752	4.60409	3.9993
TONNANOP_v1_10028	NA	1091900001	25500	26321	-	821	type VI secretion system tip	conserved protein of unknown function	NA	expressed	NA	NA	NA	NA	NA	NA	NA	NA	NA	NA	NA	NA	NA	NA	NA	NA	no	NA	NA	COG3501	S	Phage_GPD	NA	NA	NA	3.21553	1.5765	0.143707	3.03024	3.63142	2.73712	3.75141	4.029	3.74929	3.35193	4.32293	3.44702	2.65721	3.60327
TONNANOP_v1_10029	Calvin cycle	1091900001	26865	27755	-	890	phosphoribulokinase	phosphoribulokinase	prkB-1	expressed	NA	NA	NA	NA	NA	NA	NA	NA	NA	NA	NA	NA	NA	NA	NA	NA	yes	0.306676	0.286079	COG3954	C	PRK	F:GO:0005524; P:GO:0005975; P:GO:0016310; F:GO:0008974	map01100,map00710,map01120,map01200	NA	5.74301	6.7785	6.1738	6.93469	6.73808	6.74973	6.23289	6.68497	7.31131	6.89351	6.73427	6.708	6.39253	6.11345
TONNANOP_v1_10030	NA	1091900001	28048	30135	+	2087	hybrid sensor histidine kinase response regulator	Signal transduction histidine kinase	NA	expressed	O up	1.03503	NA	NA	NA	NA	NA	NA	NA	NA	hypox up	1.12939	NA	NA	NA	NA	yes	NA	NA	COG0642,COG0784	T	HATPase_c,Response_reg,HisKA	P:GO:0007165; F:GO:0016772	NA	NA	3.7754	4.63097	4.41382	5.59008	5.23222	5.17833	5.05908	5.09392	6.28852	5.66588	5.64743	5.20144	5.2083	5.26318
TONNANOP_v1_10031	NA	1091900001	30183	31058	-	875	capsular biosynthesis	Capsular polysaccharide biosynthesis protein	NA	expressed	O up	1.85586	NA	NA	O up	2.06624	NA	NA	oxic up	1.87824	hypox up	1.83347	oxic up	2.08862	hypox up	2.04385	no	NA	NA	COG4464	G,M	NA	F:GO:0016787	NA	NA	7.35513	7.95634	8.46505	6.39108	7.07965	8.39469	8.45083	8.68692	8.37305	10.2869	10.9973	10.3686	10.1094	10.1795
TONNANOP_v1_10032	NA	1091900001	31299	32990	+	1691	peptidoglycan-binding protein	General secretion pathway protein A	exeA	expressed	NA	NA	NA	NA	NA	NA	hypoxic up	1.32211	AS up	1.12633	NA	NA	anoxic up	1.43876	NA	NA	no	NA	NA	COG3267,COG3409	U,M	AAA_22,PG_binding_1,AAA_16,AAA_19,AAA,AAA_5	C:GO:0016020; C:GO:0016021	NA	NA	3.36587	3.22747	3.54322	4.92987	4.513	3.89031	3.96424	3.8307	5.0876	4.00953	3.01453	3.22322	3.07181	3.04857
TONNANOP_v1_10033	NA	1091900001	32996	33838	+	842	general secretion pathway B	NA	NA	expressed	NA	NA	NA	NA	NA	NA	NA	NA	NA	NA	NA	NA	NA	NA	NA	NA	no	NA	NA	NA	NA	T2SSB	C:GO:0016020; C:GO:0016021	NA	NA	2.97262	3.4613	1.60001	4.85242	4.19595	4.2843	4.13594	2.83254	4.2885	4.83615	4.29131	4.00355	3.84337	4.68614
TONNANOP_v1_10034	NA	1091900001	34185	35468	-	1283	tetratricopeptide repeat domain	conserved protein of unknown function	NA	expressed	NA	NA	NA	NA	NA	NA	NA	NA	NA	NA	NA	NA	anoxic up	1.08905	NA	NA	yes	NA	NA	COG0457	R	NA	C:GO:0016020; C:GO:0016021	NA	NA	4.16909	5.2232	5.79379	6.80961	6.52866	6.49212	6.23019	6.05031	6.02476	5.77871	5.43363	5.36568	5.42797	5.21264
TONNANOP_v1_10035	NA	1091900001	35561	37957	-	2396	exopolysaccharide biosynthesis	Capsular exopolysaccharide biosynthesis protein	NA	expressed	NA	NA	NA	NA	NA	NA	NA	NA	NA	NA	NA	NA	NA	NA	NA	NA	yes	NA	NA	COG3206,COG0489	M,D	CbiA,ParA,AAA_31,Wzz,MipZ	P:GO:0044260; P:GO:0044238	NA	NA	5.53423	6.18627	5.47372	6.74441	6.73483	6.27676	6.50363	6.84927	6.75914	6.03832	5.53766	6.28628	6.06832	5.71467
TONNANOP_v1_10036	NA	1091900001	38004	38891	-	887	polysaccharide export	exported protein of unknown function	NA	expressed	NA	NA	NA	NA	NA	NA	NA	NA	NA	NA	NA	NA	NA	NA	NA	NA	yes	0.0186322	0.0357347	COG1596	M	Poly_export,SLBB	F:GO:0015159; P:GO:0015774; C:GO:0016020	NA	NA	5.92696	6.197	6.35013	6.88631	6.11787	6.34483	6.67848	6.39494	6.808	6.43303	6.2213	6.06357	5.9765	5.88526
TONNANOP_v1_10037	NA	1091900001	38997	41108	+	2111	O-antigen ligase domain-containing	Lipid A core-O-antigen ligase-like enyme (modular protein)	NA	expressed	NA	NA	NA	NA	NA	NA	NA	NA	NA	NA	NA	NA	NA	NA	NA	NA	no	NA	NA	COG3307	M	Wzy_C	C:GO:0016020; C:GO:0016021; F:GO:0016874	NA	NA	4.32385	5.24927	4.95773	5.53396	5.44672	4.68768	5.26267	5.03372	5.3046	5.41829	4.98513	4.42641	4.20392	4.48186
TONNANOP_v1_10038	NA	1091900001	41074	42771	+	1697	ABC transporter ATP-binding	conserved membrane protein of unknown function	msbA	expressed	NA	NA	NA	NA	NA	NA	NA	NA	NA	NA	NA	NA	NA	NA	NA	NA	no	NA	NA	COG1132	V	ABC_membrane,ABC_tran	F:GO:0000166; F:GO:0016887; C:GO:0016020; P:GO:0006810	map02010	NA	6.29257	6.44373	6.4453	7.24429	6.46011	6.49983	6.37864	6.35312	6.77272	6.63724	6.23652	6.14321	5.84813	5.85888
TONNANOP_v1_10039	NA	1091900001	42768	44249	+	1481	flippase	conserved membrane protein of unknown function	NA	expressed	NA	NA	NA	NA	NA	NA	NA	NA	NA	NA	NA	NA	NA	NA	NA	NA	no	NA	NA	COG2244	R	Polysacc_synt,Polysacc_synt_3,MatE	C:GO:0016020; C:GO:0016021	NA	NA	2.7173	4.2302	4.03917	4.97098	4.05171	4.15047	4.31553	3.75048	5.51414	4.259	4.25312	4.88281	4.64551	4.3909
TONNANOP_v1_10040	NA	1091900001	44246	45274	+	1028	glycosyltransferase family 2	conserved protein of unknown function	NA	expressed	AS up	1.1424	NA	NA	NA	NA	NA	NA	AS up	1.06351	AS up	1.22128	NA	NA	NA	NA	yes	NA	NA	COG0463	M	Glycos_transf_2,Glyco_tranf_2_3,Glyco_tranf_2_2	C:GO:0016020; C:GO:0016021; F:GO:0016740	NA	NA	7.40292	7.4801	7.59718	7.17866	6.98422	6.71081	7.62288	7.20518	6.98019	6.96345	6.3558	6.73033	6.76824	6.35419
TONNANOP_v1_10041	NA	1091900001	45435	46055	+	620	class I SAM-dependent methyltransferase	conserved protein of unknown function	NA	expressed	NA	NA	NA	NA	NA	NA	NA	NA	NA	NA	NA	NA	NA	NA	NA	NA	yes	0.010889	0.0542006	COG0500	Q,R	NA	P:GO:0008152; F:GO:0008168; P:GO:0032259	NA	NA	6.28307	6.11483	6.05571	6.51397	6.0174	5.70947	6.35347	6.0567	6.39125	5.94075	5.47988	6.30046	5.93916	6.3952
TONNANOP_v1_10042	NA	1091900001	46052	46858	+	806	DUF2334 domain-containing	NA	NA	expressed	NA	NA	NA	NA	NA	NA	NA	NA	NA	NA	NA	NA	NA	NA	NA	NA	no	NA	NA	NA	NA	DUF2334,Polysacc_deac_1	F:GO:0016810; P:GO:0005975; F:GO:0003824	NA	NA	6.11687	6.33277	6.54985	6.37685	6.36148	5.61632	6.67523	6.30408	6.57457	5.20982	4.61516	5.86944	5.75297	5.06977
TONNANOP_v1_10043	NA	1091900001	46825	47928	+	1103	glycosyltransferase	putative Glycosyl transferase	NA	expressed	NA	NA	NA	NA	NA	NA	NA	NA	NA	NA	NA	NA	NA	NA	NA	NA	no	NA	NA	COG0438	M	Glycos_transf_1,Glyco_trans_1_4,Glyco_transf_4	C:GO:0016020; C:GO:0016021; F:GO:0016740	NA	NA	6.47981	6.96096	6.19325	6.76621	6.01215	6.06033	7.06225	6.32126	6.73532	5.43372	5.47618	6.31186	6.21387	6.10212
TONNANOP_v1_10044	NA	1091900001	47958	49079	-	1121	SGNH GDSL hydrolase family	NA	NA	expressed	AS up	1.95503	NA	NA	anoxic up	1.01607	NA	NA	AS up	1.62115	AS up	2.28892	NA	NA	anoxic up	1.34996	no	NA	NA	NA	NA	Lipase_GDSL_2	C:GO:0016020; C:GO:0016021	NA	NA	6.03008	4.60698	5.04189	4.60624	5.0042	4.77861	5.49499	4.96137	4.80101	4.21792	1.38685	4.46427	4.71368	4.29191
TONNANOP_v1_10045	NA	1091900001	49138	50250	+	1112	Glycosyl transferases group 1	Glycosyl transferases group 1	NA	expressed	NA	NA	NA	NA	NA	NA	NA	NA	NA	NA	NA	NA	NA	NA	NA	NA	no	NA	NA	COG0438	M	Glyco_trans_1_4	NA	NA	NA	7.63047	7.58534	7.49624	7.55696	7.2789	7.18273	7.79416	7.62192	7.47659	7.38028	6.50817	7.34905	6.90056	7.23591
TONNANOP_v1_10046	NA	1091900001	50391	51482	+	1091	glycosyltransferase	conserved protein of unknown function	NA	expressed	NA	NA	NA	NA	NA	NA	NA	NA	NA	NA	NA	NA	NA	NA	NA	NA	yes	0.00727109	0.0193032	COG0438	M	Glycos_transf_1,Glyco_trans_1_4,Glyco_trans_4_4,Glyco_transf_4	NA	NA	NA	6.02625	7.05978	6.2088	6.79401	6.96151	6.99462	6.67734	6.00558	6.30684	6.35692	6.08916	5.88266	5.96543	6.29264
TONNANOP_v1_10047	NA	1091900001	51545	52693	+	1148	glycosyltransferase family 1	conserved protein of unknown function	NA	expressed	NA	NA	NA	NA	NA	NA	NA	NA	NA	NA	NA	NA	NA	NA	NA	NA	yes	0.00931016	0.0246092	COG0438	M	Glycos_transf_1,Glyco_trans_1_4,Glyco_transf_4,Glyco_trans_4_4,Glyco_trans_1_2	F:GO:0016757; F:GO:0016740	NA	NA	5.47989	6.58596	5.61917	6.66804	6.80756	6.00743	5.88224	6.14603	6.22893	6.16752	5.26603	5.59616	5.60252	5.61659
TONNANOP_v1_10048	Amino acid biosynthesis	1091900001	52741	54762	+	2021	asparagine synthase (glutamine-hydrolyzing)	Asparagine synthase, glutamine-hydrolyzing	asnB-1	expressed	NA	NA	NA	NA	NA	NA	NA	NA	NA	NA	NA	NA	NA	NA	NA	NA	no	NA	NA	COG0367	E	Asn_synthase,GATase_7,GATase_6	P:GO:0006529; F:GO:0004066; F:GO:0016874	map01110,map01100,map00250	L-asparagine biosynthesis	5.12452	5.12768	5.15468	5.92771	5.90102	5.34203	5.205	5.47224	4.81981	5.4248	4.52278	4.82125	4.88161	4.74587
TONNANOP_v1_10049	NA	1091900001	54764	55879	+	1115	glycosyl transferase family	NA	NA	expressed	NA	NA	NA	NA	NA	NA	NA	NA	NA	NA	NA	NA	NA	NA	NA	NA	no	NA	NA	NA	NA	EpsG	C:GO:0016020; C:GO:0016021	NA	NA	4.54131	3.99621	4.09671	4.78978	5.78843	4.66924	4.2846	4.80336	4.53953	4.68806	3.71868	3.9504	3.76995	4.17227
TONNANOP_v1_10050	NA	1091900001	55906	57027	+	1121	glycosyltransferase family 1	Glycosyl transferase family 1	NA	expressed	NA	NA	NA	NA	NA	NA	NA	NA	NA	NA	NA	NA	NA	NA	NA	NA	no	NA	NA	COG0438	M	Glycos_transf_1,Glyco_trans_1_4,Glyco_trans_4_2,Glyco_trans_4_4,Glyco_trans_1_2	F:GO:0016740	NA	NA	4.93863	5.92486	5.9849	6.36355	6.16797	5.87805	5.67945	5.75366	6.3514	5.96404	5.29806	5.17426	5.26387	5.42859
TONNANOP_v1_10051	NA	1091900001	57081	57545	+	464	hypothetical protein PG2T_03955	NA	NA	expressed	NA	NA	NA	NA	NA	NA	NA	NA	NA	NA	NA	NA	NA	NA	NA	NA	no	NA	NA	NA	NA	NA	NA	NA	NA	5.97161	5.50069	5.17264	6.31201	5.38283	5.43696	5.61927	5.4666	5.47339	5.83981	5.63514	4.91366	5.47578	4.95005
TONNANOP_v1_10052	NA	1091900001	57323	57541	-	218	Integrase catalytic region	NA	NA	not detected	NA	NA	NA	NA	NA	NA	NA	NA	NA	NA	NA	NA	NA	NA	NA	NA	no	NA	NA	NA	NA	NA	F:GO:0003677; P:GO:0015074	NA	NA	NA	NA	NA	NA	NA	NA	NA	NA	NA	NA	NA	NA	NA	NA
TONNANOP_v1_10053	NA	1091900001	57564	58043	-	479	IS481 family transposase	NA	NA	expressed	NA	NA	NA	NA	NA	NA	NA	NA	NA	NA	NA	NA	NA	NA	NA	NA	no	NA	NA	NA	NA	HTH_23	F:GO:0003676	NA	NA	3.65285	3.29884	0.143707	5.0829	3.55792	3.55878	3.39264	2.41622	4.53124	4.90163	3.71592	4.19641	4.48482	2.81552
TONNANOP_v1_10054	NA	1091900001	58069	58248	-	179	cysteine methyltransferase	NA	NA	expressed	NA	NA	NA	NA	NA	NA	NA	NA	NA	NA	NA	NA	NA	NA	NA	NA	no	NA	NA	NA	NA	Unstab_antitox	NA	NA	NA	6.38873	7.63516	6.99986	5.30299	6.20752	7.02332	6.82447	6.30065	6.20861	6.90733	5.14871	6.68846	7.31534	7.05702
TONNANOP_v1_10055	NA	1091900001	58424	59344	-	920	tetratricopeptide repeat	protein of unknown function	NA	expressed	NA	NA	NA	NA	NA	NA	NA	NA	NA	NA	NA	NA	NA	NA	NA	NA	yes	0.0140655	0.0207255	COG0457	R	NA	C:GO:0016020; C:GO:0016021	NA	NA	2.33238	3.71681	0.143707	3.239	3.58813	4.2501	3.79006	3.29743	4.17615	3.39577	4.10671	4.47487	4.34383	3.92436
TONNANOP_v1_10056	NA	1091900001	60154	60975	-	821	NA	protein of unknown function	NA	expressed	NA	NA	NA	NA	NA	NA	NA	NA	NA	NA	NA	NA	NA	NA	NA	NA	no	NA	NA	COG1196	D	NA	NA	NA	NA	4.54642	2.21362	1.62327	3.30882	4.30908	3.19189	2.59864	4.59141	3.38127	3.77441	1.38685	2.66522	4.10301	3.30981
TONNANOP_v1_10057	NA	1091900001	61226	63064	-	1838	Tetratricopeptide TPR_2 repeat	NA	NA	expressed	O up	1.43143	NA	NA	O up	1.00088	NA	NA	oxic up	1.56178	hypox up	1.30108	oxic up	1.13123	NA	NA	yes	NA	NA	NA	NA	BatD,BatD	C:GO:0016020; C:GO:0016021	NA	NA	2.87318	2.85676	1.52106	4.31749	3.76609	3.90658	3.16808	3.07126	4.34258	4.73136	4.02944	4.39473	4.05388	3.89362
TONNANOP_v1_10058	NA	1091900001	63140	63727	-	587	Uma2 family endonuclease	conserved protein of unknown function	NA	expressed	O up	1.70786	anoxic up	1.14084	NA	NA	NA	NA	oxic up	1.80621	hypox up	1.60952	NA	NA	NA	NA	no	NA	NA	COG4636	S	Uma2	NA	NA	NA	3.1326	4.31142	1.95175	5.09405	4.87101	5.46008	4.62134	4.54015	5.66453	5.0988	5.68045	5.67782	5.54535	5.86979
TONNANOP_v1_10059	NA	1091900001	63787	66456	-	2669	VWA domain-containing	conserved protein of unknown function	NA	expressed	NA	NA	NA	NA	NA	NA	NA	NA	NA	NA	NA	NA	NA	NA	NA	NA	no	NA	NA	COG1196,COG0419	D,L	NA	NA	NA	NA	4.6114	4.40545	4.48405	5.28092	5.02544	5.20342	4.30535	5.13139	4.83253	4.83705	5.44434	4.92987	4.94065	4.84119
TONNANOP_v1_10060	NA	1091900001	66575	66970	-	395	hypothetical protein OMM_08225	NA	NA	expressed	NA	NA	NA	NA	NA	NA	NA	NA	NA	NA	NA	NA	NA	NA	NA	NA	no	NA	NA	NA	NA	NA	NA	NA	NA	6.98454	6.26765	6.6974	6.26658	4.65831	5.48552	6.99766	6.2612	6.47337	6.22741	6.22769	6.42869	6.6365	7.05946
TONNANOP_v1_10061	NA	1091900001	67341	67532	-	191	hypothetical protein	NA	NA	expressed	NA	NA	NA	NA	NA	NA	NA	NA	NA	NA	NA	NA	NA	NA	NA	NA	no	NA	NA	NA	NA	NA	NA	NA	NA	0.68706	4.89714	4.73258	4.35885	5.02853	3.64526	2.19381	2.41622	2.64541	4.1977	3.51268	1.42934	3.2093	1.68068
TONNANOP_v1_10062	NA	1091900001	67525	67704	-	179	hypothetical protein	NA	NA	expressed	NA	NA	NA	NA	NA	NA	NA	NA	NA	NA	NA	NA	NA	NA	NA	NA	no	NA	NA	NA	NA	NA	F:GO:0003677	NA	NA	0.68706	4.59166	0.143707	3.75919	2.91428	3.47224	4.18351	2.41622	5.16055	3.96235	5.328	1.42934	3.2657	5.0868
TONNANOP_v1_10063	NA	1091900001	67909	68238	-	329	FRG domain-containing	NA	NA	expressed	NA	NA	NA	NA	NA	NA	NA	NA	NA	NA	NA	NA	NA	NA	NA	NA	no	NA	NA	NA	NA	NA	NA	NA	NA	0.68706	4.70709	3.99074	2.95056	4.41672	4.30876	5.28886	5.50214	2.64541	4.75291	1.38685	4.90778	4.30116	4.1772
TONNANOP_v1_10064	NA	1091900001	68487	69530	-	1043	VWA domain-containing	conserved membrane protein of unknown function	NA	expressed	O up	2.10305	anoxic up	1.11016	NA	NA	NA	NA	oxic up	2.11344	hypox up	2.09265	oxic up	1.00329	NA	NA	no	NA	NA	COG2304	R	VWA_2,VWA	C:GO:0016020; C:GO:0016021	NA	NA	2.49562	2.97156	2.07572	4.29269	4.01887	4.0684	3.98662	4.30393	4.3191	5.55902	4.90719	5.10003	4.41785	4.49659
TONNANOP_v1_10065	NA	1091900001	69527	70546	-	1019	VWA domain-containing	von Willebrand factor type A	NA	expressed	NA	NA	NA	NA	NA	NA	NA	NA	oxic up	1.0497	NA	NA	NA	NA	NA	NA	yes	NA	NA	COG2304	R	VWA,VWA_2	C:GO:0016020; C:GO:0016021	NA	NA	5.15535	4.87499	4.97055	6.24807	5.8901	5.62135	5.47177	6.22266	5.70878	6.74392	6.50536	6.49476	5.88027	6.15156
TONNANOP_v1_10066	NA	1091900001	70608	71525	-	917	PD-(D E)XK nuclease family transposase	conserved protein of unknown function	NA	expressed	NA	NA	NA	NA	NA	NA	NA	NA	NA	NA	NA	NA	NA	NA	NA	NA	yes	NA	NA	COG5464	S	PDDEXK_2	NA	NA	NA	6.31339	6.44816	6.8592	6.78566	7.1773	6.09752	6.96441	7.09705	6.41293	7.19664	6.29773	7.79209	7.51597	7.38738
TONNANOP_v1_10067	NA	1091900001	71537	72733	-	1196	hypothetical protein	NA	NA	expressed	O up	1.72067	anoxic up	1.09847	NA	NA	NA	NA	oxic up	1.92798	hypox up	1.51336	NA	NA	NA	NA	no	NA	NA	NA	NA	NA	C:GO:0016020; C:GO:0016021	NA	NA	1.31531	1.84798	3.57968	4.49701	4.30039	3.57694	3.84897	3.88416	4.05735	4.8175	4.38416	4.33858	4.65927	4.6266
TONNANOP_v1_10068	NA	1091900001	72513	72779	-	266	NA	NA	NA	expressed	NA	NA	NA	NA	NA	NA	NA	NA	NA	NA	NA	NA	NA	NA	NA	NA	no	NA	NA	NA	NA	NA	NA	NA	NA	0.68706	0.407653	4.67243	2.47492	2.52229	2.44149	3.41606	2.41622	3.45013	4.54933	4.20237	4.06827	4.67073	4.27166
TONNANOP_v1_10069	NA	1091900001	72891	73943	-	1052	DUF58 domain-containing	conserved protein of unknown function	NA	expressed	NA	NA	NA	NA	NA	NA	NA	NA	NA	NA	NA	NA	NA	NA	NA	NA	yes	NA	NA	COG1721	R	DUF58,VWA_2	NA	NA	NA	2.72335	3.83286	5.65684	4.47214	4.23785	4.93067	4.96244	4.7994	4.9014	5.87892	6.48666	5.61418	5.4493	5.76587
TONNANOP_v1_10070	NA	1091900001	74057	75061	-	1004	ATPase	conserved protein of unknown function	NA	expressed	NA	NA	NA	NA	NA	NA	NA	NA	NA	NA	NA	NA	NA	NA	NA	NA	yes	0.0175447	0.0239545	COG0714	R	AAA_3,AAA_5,Sigma54_activat	F:GO:0016887; F:GO:0005524	NA	NA	5.47635	6.0806	6.07368	6.091	6.71251	6.63976	6.72204	7.32819	6.09073	7.84078	8.35832	6.9405	6.91811	7.02266
TONNANOP_v1_10071	NA	1091900001	75477	75827	+	350	NA	protein of unknown function	NA	expressed	NA	NA	NA	NA	NA	NA	NA	NA	NA	NA	NA	NA	NA	NA	NA	NA	no	NA	NA	COG0556	L	NA	NA	NA	NA	2.92871	3.69816	0.143707	3.5462	3.70964	2.88047	3.79137	3.79998	2.64541	3.6051	1.38685	2.27313	3.28568	3.07943
TONNANOP_v1_10072	Amino acid biosynthesis	1091900001	75971	77167	+	1196	3-phosphoglycerate dehydrogenase	D-3-phosphoglycerate dehydrogenase	serA	expressed	NA	NA	NA	NA	NA	NA	NA	NA	NA	NA	NA	NA	NA	NA	NA	NA	yes	0.0442207	0.0416214	COG0111	E,H	2-Hacid_dh_C,2-Hacid_dh,NAD_binding_2	F:GO:0051287; F:GO:0004617; P:GO:0055114; F:GO:0016597	map01230,map01100,map01200,map00260,map01130,map01120,map00680	L-serine biosynthesis	4.19397	4.77984	5.60228	5.94719	5.38251	5.23483	5.53254	5.68745	5.99849	5.55488	6.24186	5.19055	4.97347	5.08389
TONNANOP_v1_10073	Amino acid biosynthesis	1091900001	77112	78239	+	1127	prephenate dehydratase	P-protein	pheA	expressed	NA	NA	NA	NA	NA	NA	NA	NA	NA	NA	NA	NA	NA	NA	NA	NA	no	NA	NA	COG1605,COG0077	E	PDT,CM_2,ACT	F:GO:0004106; P:GO:0009094; C:GO:0005737; F:GO:0016597; P:GO:0046417; F:GO:0004664	map01230,map01130,map00400,map01100,map01110	L-phenylalanine, L-tyrosine biosynthesis	3.1809	4.86154	4.96964	5.5471	5.52079	4.75652	5.64157	5.56555	5.89406	5.50902	5.37103	5.11274	5.18481	5.11727
TONNANOP_v1_10074	NA	1091900001	78410	79621	-	1211	lipopolysaccharide assembly	Lipopolysaccharide assembly protein B	lapB	expressed	NA	NA	NA	NA	NA	NA	NA	NA	NA	NA	NA	NA	anoxic up	1.1022	NA	NA	no	NA	NA	COG2956	G	TPR_16	C:GO:0016020	NA	NA	4.87654	4.98357	4.65638	6.44224	6.06578	5.10709	5.91903	5.76489	5.96461	5.3208	5.29974	4.90271	4.54022	4.8319
TONNANOP_v1_10075	NA	1091900001	79832	80017	-	185	NA	NA	NA	not detected	NA	NA	NA	NA	NA	NA	NA	NA	NA	NA	NA	NA	NA	NA	NA	NA	no	NA	NA	NA	NA	NA	NA	NA	NA	NA	NA	NA	NA	NA	NA	NA	NA	NA	NA	NA	NA	NA	NA
TONNANOP_v1_10076	NA	1091900001	80160	80621	+	461	hypothetical protein	NA	NA	expressed	O up	2.51792	NA	NA	O up	2.2851	NA	NA	oxic up	2.68665	hypox up	2.34919	oxic up	2.45383	hypox up	2.11637	no	NA	NA	NA	NA	NA	C:GO:0016020; C:GO:0016021	NA	NA	6.12904	6.78714	6.22892	7.24776	7.11646	6.95693	6.9466	6.50691	8.92329	9.48267	9.13956	8.52489	9.61512	9.24648
TONNANOP_v1_10077	NA	1091900001	80726	81229	+	503	prepilin-type N-terminal cleavage methylation domain-containing	Fimbrial protein	pilE	expressed	O up	1.09328	NA	NA	O up	1.03162	NA	NA	oxic up	1.09078	hypox up	1.09577	oxic up	1.02913	hypox up	1.03412	yes	0.194291	0.177248	COG4969	N,U	Pilin,N_methyl	C:GO:0016020	NA	NA	5.36808	6.36476	5.9631	6.49271	6.09372	6.19606	6.32861	6.60357	7.2542	7.98694	7.05435	6.89319	7.27765	6.93631
TONNANOP_v1_10078	NA	1091900001	81483	82328	-	845	Squalene synthase	Phytoene/squalene synthetase	NA	expressed	NA	NA	NA	NA	NA	NA	NA	NA	NA	NA	NA	NA	NA	NA	NA	NA	no	NA	NA	COG1562	I	SQS_PSY	F:GO:0016740	NA	NA	0.68706	0.407653	4.34365	4.08502	3.60927	4.2806	3.153	2.83125	4.57938	4.7741	5.26353	4.07712	4.40285	4.50879
TONNANOP_v1_10079	NA	1091900001	82907	83752	+	845	effector	NA	NA	expressed	NA	NA	NA	NA	NA	NA	NA	NA	NA	NA	NA	NA	NA	NA	NA	NA	no	NA	NA	NA	NA	NA	C:GO:0016020; C:GO:0016021	NA	NA	1.51273	2.18406	1.59675	2.77132	3.8937	3.46379	3.30085	3.58613	3.72721	3.83153	3.40193	3.41583	3.40417	2.77146
TONNANOP_v1_10080	NA	1091900001	83749	84426	+	677	formylglycine-generating enzyme family	protein of unknown function	NA	expressed	NA	NA	NA	NA	NA	NA	NA	NA	NA	NA	NA	NA	NA	NA	NA	NA	no	NA	NA	COG1262	S	FGE-sulfatase	NA	NA	NA	0.68706	2.87793	3.052	2.47492	3.39055	2.79289	2.92041	3.11583	2.64541	3.38969	4.13002	2.58809	2.17788	3.50382
TONNANOP_v1_10081	NA	1091900001	84040	84408	-	368	NA	protein of unknown function	NA	expressed	NA	NA	NA	NA	NA	NA	NA	NA	NA	NA	NA	NA	NA	NA	NA	NA	no	NA	NA	COG0552	U	NA	NA	NA	NA	2.15875	4.94866	6.61602	5.0327	4.64028	5.00333	5.14712	4.94819	5.01934	6.00966	3.24261	5.29782	5.8217	5.81856
TONNANOP_v1_10082	Respiration (other), Vitamins & Cofactors	1091900001	84663	85379	-	716	bifunctional 2-polyprenyl-6-hydroxyphenol methylase 3-demethylubiquinol 3-O-methyltransferase	bifunctional 3-demethylubiquinone-9 3-methyltransferase and 2-octaprenyl-6-hydroxy phenol methylase	ubiG	expressed	O up	1.89391	anoxic up	1.73962	NA	NA	NA	NA	oxic up	1.40529	hypox up	2.38253	NA	NA	NA	NA	yes	0.026788	0.0262421	COG2227	H	Methyltransf_23,Methyltransf_11,Methyltransf_25,Methyltransf_31,Methyltransf_12,NodS,PrmA,CMAS,Ubie_methyltran,MTS,Methyltransf_9	F:GO:0061542; P:GO:0006744; F:GO:0008425; P:GO:0032259	map01110,map01100,map00130	ubiquinol biosynthesis	0.68706	3.66892	2.98222	5.28465	4.98877	4.60401	4.4309	4.71892	5.35666	5.2706	5.82269	4.02639	4.55802	4.07769
TONNANOP_v1_10083	NA	1091900001	85376	85636	-	260	hypothetical protein	NA	NA	expressed	NA	NA	NA	NA	NA	NA	NA	NA	NA	NA	NA	NA	NA	NA	NA	NA	no	NA	NA	NA	NA	NA	NA	NA	NA	0.68706	5.43155	2.87663	5.62983	3.57519	5.51542	5.4454	4.19755	6.28471	6.18092	6.48982	6.22358	6.17863	5.71833
TONNANOP_v1_10084	NA	1091900001	85854	86591	+	737	class I SAM-dependent methyltransferase	Biotin biosynthesis protein BioC	NA	expressed	NA	NA	NA	NA	NA	NA	NA	NA	NA	NA	NA	NA	NA	NA	NA	NA	no	NA	NA	COG0500	Q,R	Methyltransf_25,Methyltransf_11	F:GO:0008168; F:GO:0016740; P:GO:0032259	NA	NA	4.33229	3.39915	5.34789	5.53187	4.71254	4.32992	3.40989	4.84783	6.00038	5.16889	4.73104	4.58736	5.10411	4.18242
TONNANOP_v1_10085	NA	1091900001	87255	87527	-	272	RNA-binding protein	putative RNA-binding protein RbpA	rbpA	expressed	NA	NA	NA	NA	NA	NA	NA	NA	NA	NA	NA	NA	NA	NA	NA	NA	no	NA	NA	COG0724	R	RRM_1	F:GO:0000166; F:GO:0003676	NA	NA	7.86662	8.68363	8.60282	9.47036	9.29411	8.77469	8.5598	8.25357	9.9427	9.26689	9.1883	9.11973	8.99893	8.8172
TONNANOP_v1_10086	NA	1091900001	88002	89045	-	1043	dihydroorotase	dihydro-orotase	pyrC	expressed	NA	NA	NA	NA	NA	NA	NA	NA	NA	NA	NA	NA	NA	NA	NA	NA	no	NA	NA	COG0418	F	Amidohydro_1,Amidohydro_2	F:GO:0008270; F:GO:0004151; P:GO:0044205; P:GO:0019856	map01100,map00240	NA	2.93632	3.70683	3.15085	4.39015	3.37325	3.98226	3.37964	3.94746	3.98094	4.56987	4.4022	3.30393	3.04987	3.43772
TONNANOP_v1_10087	Amino acid biosynthesis	1091900001	89149	90366	+	1217	argininosuccinate synthase	Argininosuccinate synthase	argG	expressed	NA	NA	NA	NA	NA	NA	NA	NA	NA	NA	NA	NA	NA	NA	NA	NA	yes	0.0169888	0.0327349	COG0137	E	Arginosuc_synth	F:GO:0003677; F:GO:0005524; P:GO:0006281; P:GO:0090305; P:GO:0006526; C:GO:0005737; F:GO:0004518; F:GO:0004055	map00250,map01230,map01130,map01110,map00220,map01100,map05418	L-arginine biosynthesis	5.20981	4.97674	5.57775	6.329	5.55147	5.74868	5.02547	5.61128	5.5579	5.4239	5.29308	5.23961	4.78067	5.24462
TONNANOP_v1_10088	NA	1091900001	90399	91028	+	629	histidine phosphatase family	Phosphoglycerate mutase	gpmA	expressed	NA	NA	NA	NA	NA	NA	NA	NA	NA	NA	NA	NA	NA	NA	NA	NA	no	NA	NA	COG0406	G	His_Phos_1	F:GO:0005524; F:GO:0003824; P:GO:0008152; P:GO:0006003	NA	NA	4.98546	6.09444	6.03526	7.36233	6.30824	6.41814	5.82796	6.74842	6.52689	6.09168	5.41586	5.84502	5.79501	5.58417
TONNANOP_v1_10089	NA	1091900001	91277	92056	+	779	DUF3782 domain-containing	conserved protein of unknown function	NA	expressed	NA	NA	NA	NA	NA	NA	NA	NA	NA	NA	NA	NA	NA	NA	NA	NA	yes	0.0135529	0.0137139	COG5493	S	PDDEXK_10,DUF3782	NA	NA	NA	7.03451	8.12316	8.09759	8.8595	8.02253	8.22934	7.90008	8.28408	8.59688	7.86614	7.89335	8.07192	7.88491	7.63572
TONNANOP_v1_10090	NA	1091900001	92092	93093	+	1001	efflux RND transporter periplasmic adaptor subunit	RND family efflux transporter, MFP subunit	NA	expressed	NA	NA	NA	NA	NA	NA	NA	NA	NA	NA	NA	NA	NA	NA	NA	NA	no	NA	NA	COG0845	M	HlyD_3	P:GO:0055085; C:GO:0016020; P:GO:0006810; C:GO:0005886	NA	NA	5.86527	5.76274	6.04289	6.85114	6.42504	6.62422	6.47992	6.49499	7.36526	6.96367	7.04315	6.91819	7.07046	6.78432
TONNANOP_v1_10091	NA	1091900001	93318	93623	-	305	transposase	transposase	NA	expressed	NA	NA	NA	NA	NA	NA	NA	NA	NA	NA	NA	NA	NA	NA	NA	NA	no	NA	NA	COG3293	L	DUF4096	NA	NA	NA	4.86644	5.52045	5.26069	5.92113	6.73872	5.73051	5.51725	5.77162	6.68706	7.15827	5.15682	6.85402	6.59611	6.92627
TONNANOP_v1_10092	NA	1091900001	93912	94229	+	317	hypothetical protein	NA	NA	expressed	O up	2.8967	anoxic up	1.75308	O up	1.14362	NA	NA	oxic up	3.06595	hypox up	2.72744	oxic up	1.31287	NA	NA	no	NA	NA	NA	NA	NA	NA	NA	NA	6.65892	8.58127	7.45207	9.95001	10.0813	10.4406	8.9576	8.51482	12.0102	9.45427	9.84924	10.8831	9.56225	8.86625
TONNANOP_v1_10093	NA	1091900001	94682	95149	+	467	CBS domain-containing protein	conserved protein of unknown function	NA	expressed	O up	2.77505	anoxic up	1.17372	O up	1.60133	NA	NA	oxic up	3.0103	hypox up	2.53981	oxic up	1.83658	hypox up	1.36609	yes	0.238211	0.2808	COG0517	R	CBS,CBS	F:GO:0003824	NA	NA	5.54257	6.21151	5.73369	7.60898	7.95666	7.85812	6.42986	5.23	9.91942	7.56945	7.67337	9.08137	7.48549	7.49319
TONNANOP_v1_10094	NA	1091900001	95182	95496	-	314	gas vesicle protein	NA	NA	expressed	NA	NA	NA	NA	O up	1.02497	NA	NA	NA	NA	NA	NA	oxic up	1.12421	NA	NA	yes	NA	NA	NA	NA	Gas_vesicle	C:GO:0012506; F:GO:0005198; C:GO:0031411	NA	NA	7.98062	7.76692	7.83562	8.29892	7.64393	7.71425	7.80006	8.17504	8.2625	9.48014	9.02724	8.89931	8.83628	9.37525
TONNANOP_v1_10095	NA	1091900001	95538	95912	-	374	gas vesicle protein GvpK	NA	NA	expressed	O up	1.09084	NA	NA	O up	1.02246	NA	NA	oxic up	1.31276	NA	NA	oxic up	1.24439	NA	NA	no	NA	NA	NA	NA	GvpK	P:GO:0031412	NA	NA	7.52534	7.57251	8.05367	8.36737	7.78366	7.92045	8.00706	8.45137	8.46911	9.61572	8.88317	9.4131	9.40486	9.4656
TONNANOP_v1_10096	NA	1091900001	95909	96127	-	218	gas vesicle protein	NA	NA	expressed	O up	1.80937	NA	NA	O up	1.51623	NA	NA	oxic up	2.07033	hypox up	1.54841	oxic up	1.77719	hypox up	1.25527	no	NA	NA	NA	NA	Gas_vesicle	C:GO:0012506; F:GO:0005198	NA	NA	4.93214	6.36455	4.9482	6.24804	6.62242	5.89991	5.8245	6.34337	7.10212	7.97954	7.49119	7.60836	7.86198	7.759
TONNANOP_v1_10097	NA	1091900001	96214	96423	+	209	NA	NA	NA	expressed	NA	NA	NA	NA	NA	NA	NA	NA	NA	NA	NA	NA	NA	NA	NA	NA	no	NA	NA	NA	NA	NA	NA	NA	NA	0.68706	2.96927	5.57524	2.8616	3.37202	2.44149	3.83575	2.41622	6.19297	3.98491	3.41357	3.30192	4.72069	4.37709
TONNANOP_v1_1010001	NA	1091900101	67	2559	-	2492	RHS repeat-associated core domain-containing	RHS repeat-associated core domain-containing protein (fragment)	NA	not detected	NA	NA	NA	NA	NA	NA	NA	NA	NA	NA	NA	NA	NA	NA	NA	NA	no	NA	NA	COG3209	M	NA	F:GO:0016740	NA	NA	NA	NA	NA	NA	NA	NA	NA	NA	NA	NA	NA	NA	NA	NA
TONNANOP_v1_1010002	NA	1091900101	2556	7112	-	4556	VCBS and TcdB_toxin_midC domain-containing protein	NA	NA	expressed	NA	NA	NA	NA	NA	NA	NA	NA	NA	NA	NA	NA	NA	NA	NA	NA	no	NA	NA	NA	NA	SpvB,TcdB_toxin_midC,TcdB_toxin_midN,VCBS	P:GO:0097264; C:GO:0005737; F:GO:0016740	NA	putative toxin	0.68706	0.407653	0.143707	2.61072	2.57442	2.49944	2.19381	2.41622	2.82276	2.81035	1.48517	1.42934	1.99262	1.90429
TONNANOP_v1_1010003	NA	1091900101	7098	7280	+	182	NA	NA	NA	expressed	NA	NA	NA	NA	NA	NA	NA	NA	NA	NA	NA	NA	NA	NA	NA	NA	no	NA	NA	NA	NA	NA	NA	NA	NA	4.62664	4.02381	0.143707	3.24551	5.00922	5.79665	4.62245	5.93301	6.5176	3.77619	1.38685	1.42934	6.19008	4.3236
TONNANOP_v1_1010004	Vitamins & Cofactors	1091900101	7536	8405	-	869	pantoate--beta-alanine ligase	Pantothenate synthetase	panC	expressed	NA	NA	NA	NA	NA	NA	NA	NA	NA	NA	NA	NA	NA	NA	NA	NA	no	NA	NA	COG0414	H	Pantoate_ligase	F:GO:0000166; P:GO:0009058; F:GO:0016874	map00410,map01110,map01100,map00770	vitamin B5 (pantothenate) biosynthesis	4.01076	6.28512	5.5207	6.5085	6.23975	5.44487	5.46752	5.22279	6.50211	5.93239	5.77687	5.31338	5.87658	5.43824
TONNANOP_v1_1010005	NA	1091900101	8408	9724	-	1316	poly(A) polymerase	poly(A) polymerase I	pcnB	expressed	NA	NA	NA	NA	NA	NA	NA	NA	NA	NA	NA	NA	NA	NA	NA	NA	no	NA	NA	COG0617	J	PolyA_pol_arg_C,PolyA_pol,PolyA_pol_RNAbd	F:GO:0005524; F:GO:0003723; P:GO:0006351; F:GO:0004652; P:GO:0006378	map03018	NA	3.58373	5.05968	4.8189	5.17897	5.37027	5.29801	4.82306	4.96936	5.79713	5.32937	4.87931	4.7335	4.54265	4.70037
TONNANOP_v1_1010006	NA	1091900101	9719	9934	+	215	NA	NA	NA	expressed	NA	NA	NA	NA	NA	NA	NA	NA	NA	NA	NA	NA	NA	NA	NA	NA	no	NA	NA	NA	NA	NA	NA	NA	NA	6.70378	5.86385	7.17462	6.54845	5.82058	5.95513	6.35615	5.394	7.1361	7.168	6.64846	6.43164	7.00387	6.42249
TONNANOP_v1_1010007	NA	1091900101	10163	10354	+	191	hypothetical protein	NA	NA	expressed	NA	NA	NA	NA	NA	NA	NA	NA	NA	NA	NA	NA	NA	NA	NA	NA	no	NA	NA	NA	NA	NA	NA	NA	NA	0.68706	0.407653	0.143707	4.70753	4.1302	4.15561	4.56601	3.72345	4.7764	4.64306	1.38685	4.47929	4.68645	2.6805
TONNANOP_v1_1010008	NA	1091900101	10449	11555	-	1106	arsenical-resistance	conserved membrane protein of unknown function	NA	expressed	NA	NA	anoxic up	1.16227	NA	NA	NA	NA	NA	NA	NA	NA	NA	NA	NA	NA	no	NA	NA	COG0798	P	SBF,SBF_like	P:GO:0015698; F:GO:0015103; P:GO:0055085; F:GO:0015297; C:GO:0016021	NA	NA	5.12356	5.05685	4.78174	6.07118	6.21434	6.34952	7.15443	6.41275	6.61242	5.92808	6.08644	5.13778	5.83135	5.858
TONNANOP_v1_1010009	NA	1091900101	11643	11762	-	119	NA	NA	NA	expressed	NA	NA	NA	NA	NA	NA	NA	NA	NA	NA	NA	NA	NA	NA	NA	NA	no	NA	NA	NA	NA	NA	NA	NA	NA	6.86292	3.67254	6.59296	5.37762	5.25247	5.82195	5.39461	6.34234	6.44629	6.75391	6.19427	5.89124	6.59157	6.02094
TONNANOP_v1_1010010	NA	1091900101	11938	12336	-	398	arsenate reductase	Protein tyrosine phosphatase	NA	expressed	NA	NA	NA	NA	NA	NA	NA	NA	NA	NA	NA	NA	NA	NA	NA	NA	yes	NA	NA	COG0394	T	LMWPc	NA	NA	NA	7.6024	7.66436	8.0775	8.2792	8.08716	7.86994	8.29165	7.62236	7.67085	7.507	6.96654	7.65978	7.40969	7.33653
TONNANOP_v1_1010011	NA	1091900101	12351	13817	-	1466	succinate-semialdehyde dehydrogenase (NADP(+))	succinate-semialdehyde dehydrogenase I, NADP-dependent	gabD	expressed	NA	NA	NA	NA	NA	NA	NA	NA	NA	NA	NA	NA	NA	NA	NA	NA	yes	0.00734538	0.0192144	COG1012	C	Aldedh	F:GO:0009013; P:GO:0009450; P:GO:0055114	NA	NA	4.28752	4.50181	4.84649	5.46907	5.31862	4.91205	4.72419	4.94108	5.28945	5.21779	4.73812	4.3985	4.59524	4.40335
TONNANOP_v1_1010012	NA	1091900101	14334	14483	+	149	NA	NA	NA	expressed	O up	3.8017	anoxic up	1.12269	O up	2.67902	NA	NA	oxic up	3.90954	hypox up	3.69387	oxic up	2.78685	hypox up	2.57118	no	NA	NA	NA	NA	NA	NA	NA	NA	3.1147	4.29094	0.143707	4.13292	5.94877	5.21714	2.86734	4.16593	6.06034	8.19892	7.1081	6.75863	7.17748	7.19967
TONNANOP_v1_1010013	NA	1091900101	14564	15307	-	743	tetratricopeptide repeat	SHNi-TPR (fragment)	NA	expressed	NA	NA	NA	NA	NA	NA	NA	NA	NA	NA	NA	NA	NA	NA	NA	NA	yes	NA	NA	COG0457	R	TPR_10,TPR_10	NA	NA	NA	2.86132	4.75185	3.58759	4.28534	4.81834	3.71889	4.56566	5.85666	4.38501	5.10679	4.37222	4.80223	4.42105	4.1728
TONNANOP_v1_1020001	NA	1091900102	426	2249	-	1823	excinuclease ABC subunit	excinuclease UvrABC, endonuclease subunit	uvrC	expressed	NA	NA	NA	NA	NA	NA	NA	NA	NA	NA	NA	NA	NA	NA	NA	NA	no	NA	NA	COG0322	L	UvrC_HhH_N,GIY-YIG,UVR,HHH_5	F:GO:0003677; P:GO:0090305; F:GO:0009381; C:GO:0009380; C:GO:0005737; P:GO:0006289; P:GO:0009432	map03420	NA	4.05276	3.80781	3.85332	4.43457	4.33528	4.21715	3.93115	4.3202	4.66373	4.65317	3.82152	3.60231	3.87753	3.93493
TONNANOP_v1_1020002	NA	1091900102	2374	3003	-	629	DNA-binding response regulator	DNA-binding response regulator in two-component regulatory system with BarA	uvrY	expressed	NA	NA	NA	NA	anoxic up	1.03795	NA	NA	NA	NA	NA	NA	anoxic up	1.02872	anoxic up	1.04719	yes	0.0423368	0.0581532	COG2197	K,T	Response_reg,GerE	F:GO:0003677; P:GO:0006351; P:GO:0000160; P:GO:0006355; C:GO:0005622	NA	NA	7.13198	7.27412	7.30773	8.07461	7.73106	7.72306	8.13215	7.9848	7.36484	7.26532	6.39409	6.56077	6.488	6.60893
TONNANOP_v1_1020003	Amino acid biosynthesis	1091900102	3360	4190	+	830	pyrroline-5-carboxylate reductase	Pyrroline-5-carboxylate reductase	proC	expressed	NA	NA	NA	NA	NA	NA	NA	NA	NA	NA	NA	NA	NA	NA	NA	NA	yes	0.0205596	0.0267096	COG0345	E	P5CR_dimer,F420_oxidored	F:GO:0016491; P:GO:0006561	map01130,map00330,map01100,map01110,map01230	L-proline biosynthesis	4.53178	5.15882	4.49857	6.31417	5.82791	5.9072	4.73145	5.51223	6.4756	6.00011	6.78038	5.75868	5.71362	5.42736
TONNANOP_v1_1020004	NA	1091900102	4187	4768	+	581	family	conserved membrane protein of unknown function	NA	expressed	NA	NA	NA	NA	NA	NA	NA	NA	NA	NA	NA	NA	NA	NA	NA	NA	no	NA	NA	COG0762	S	YGGT,YGGT	C:GO:0016021	NA	NA	0.68706	0.407653	3.91322	4.00085	4.16203	4.14173	4.09936	2.86363	5.53504	4.83556	3.82629	3.38265	4.18696	3.78052
TONNANOP_v1_1020005	NA	1091900102	4850	5296	+	446	DUF4426 domain-containing	NA	NA	expressed	NA	NA	NA	NA	NA	NA	NA	NA	NA	NA	NA	NA	NA	NA	NA	NA	yes	0.0978096	0.239735	NA	NA	DUF4426	F:GO:0016757; F:GO:0016740	NA	NA	6.31027	6.90939	6.05698	7.88865	7.36484	6.97679	7.21198	6.7112	8.04458	6.90336	6.94475	6.69318	6.64847	5.71747
TONNANOP_v1_1020006	NA	1091900102	5430	6752	+	1322	SGNH GDSL hydrolase family	NA	NA	expressed	NA	NA	NA	NA	NA	NA	NA	NA	NA	NA	NA	NA	NA	NA	NA	NA	no	NA	NA	NA	NA	NA	C:GO:0016020; C:GO:0016021	NA	NA	6.61151	7.33765	7.494	7.41925	7.09938	7.06127	7.55726	6.99537	7.57387	6.65047	6.35869	6.98639	7.15393	7.07374
TONNANOP_v1_1020007	NA	1091900102	6795	7202	-	407	HNH endonuclease	conserved protein of unknown function	NA	expressed	NA	NA	NA	NA	NA	NA	NA	NA	NA	NA	NA	NA	NA	NA	NA	NA	no	NA	NA	COG1403	V	HNH	F:GO:0003676; P:GO:0090305; F:GO:0004519; C:GO:0016020	NA	NA	3.85982	6.22523	4.39469	6.66119	5.02524	5.47485	5.68404	5.94649	6.9522	5.35735	6.44726	5.30405	5.11778	5.59478
TONNANOP_v1_1020008	NA	1091900102	7229	8206	-	977	DUF4351 domain-containing	NA	NA	expressed	NA	NA	NA	NA	NA	NA	NA	NA	NA	NA	NA	NA	NA	NA	NA	NA	no	NA	NA	NA	NA	NA	NA	NA	NA	3.85955	6.06022	5.02918	5.22353	4.90987	5.59516	5.72059	5.58615	5.74536	5.74863	4.82865	5.30377	5.10405	5.28244
TONNANOP_v1_1020009	NA	1091900102	8808	9068	-	260	NA	NA	NA	expressed	O up	2.62126	anoxic up	1.01978	O up	1.60148	NA	NA	oxic up	2.71882	hypox up	2.52371	oxic up	1.69904	hypox up	1.50393	no	NA	NA	NA	NA	NA	NA	NA	NA	0.68706	3.5588	3.76382	4.63171	4.60093	5.24562	3.43496	3.80852	5.87875	5.88617	6.00042	4.83925	5.91444	5.434
TONNANOP_v1_1020010	NA	1091900102	8910	9059	+	149	transposase	NA	NA	expressed	NA	NA	NA	NA	NA	NA	NA	NA	NA	NA	NA	NA	NA	NA	NA	NA	no	NA	NA	NA	NA	NA	NA	NA	NA	5.67169	6.38275	6.78114	5.53318	5.40513	6.10775	5.41563	4.9337	6.91831	6.4166	1.38685	6.08866	4.63808	5.82312
TONNANOP_v1_1020011	NA	1091900102	9138	9323	+	185	hypothetical protein	NA	NA	expressed	AS up	3.17348	AS up	1.03996	anoxic up	2.13352	NA	NA	AS up	2.85482	AS up	3.49214	anoxic up	1.81486	anoxic up	2.45219	no	NA	NA	NA	NA	NA	NA	NA	NA	10.3086	9.9879	10.3136	9.23846	9.84052	9.32914	9.55913	9.40474	8.12076	6.44696	6.31883	7.98735	7.72117	7.60825
TONNANOP_v1_1020012	NA	1091900102	9320	9589	+	269	hypothetical protein	NA	NA	expressed	AS up	1.84382	NA	NA	anoxic up	1.4446	NA	NA	AS up	2.07514	AS up	1.6125	anoxic up	1.67592	anoxic up	1.21328	no	NA	NA	NA	NA	NA	NA	NA	NA	6.63319	6.60513	7.12736	7.28159	6.69504	6.77802	6.8219	6.00048	6.30431	5.84275	4.61357	5.56234	5.60464	5.5374
TONNANOP_v1_1020013	Corg assimilation (glycolate utilization)	1091900102	10060	12270	-	2210	malate synthase G	malate synthase G	glcB	expressed	NA	NA	NA	NA	NA	NA	NA	NA	NA	NA	NA	NA	NA	NA	NA	NA	yes	0.167897	0.137605	COG2225	C	Malate_synthase	P:GO:0006097; C:GO:0005737; F:GO:0046872; F:GO:0004474; P:GO:0006099	map01120,map00630,map01200,map00620,map01110,map01100	glycolate utilization	4.81943	5.90128	6.13149	6.42421	6.28707	5.92258	6.09293	6.12854	6.47687	6.45768	6.32513	5.60868	5.8083	5.75949
TONNANOP_v1_1020014	NA	1091900102	12868	13152	-	284	NA	NA	NA	not detected	NA	NA	NA	NA	NA	NA	NA	NA	NA	NA	NA	NA	NA	NA	NA	NA	no	NA	NA	NA	NA	NA	NA	NA	NA	NA	NA	NA	NA	NA	NA	NA	NA	NA	NA	NA	NA	NA	NA
TONNANOP_v1_1020015	NA	1091900102	13037	13723	-	686	tetratricopeptide repeat	protein of unknown function	NA	expressed	NA	NA	NA	NA	NA	NA	NA	NA	NA	NA	NA	NA	NA	NA	NA	NA	no	NA	NA	COG0457	R	TPR_8	NA	NA	NA	0.68706	0.407653	0.143707	3.56155	3.09642	2.68205	2.36914	2.55719	3.97899	3.31757	3.31677	3.20878	2.76802	2.93877
TONNANOP_v1_1020016	NA	1091900102	14433	15041	-	608	tetratricopeptide repeat-containing	NA	NA	expressed	NA	NA	NA	NA	NA	NA	NA	NA	NA	NA	NA	NA	NA	NA	NA	NA	no	NA	NA	NA	NA	NA	NA	NA	NA	2.34096	0.407653	0.143707	2.7515	2.76575	3.45845	2.85668	2.41622	3.22081	4.34251	2.75726	2.67576	3.29224	2.63837
TONNANOP_v1_1030001	Respiration (other), Vitamins & Cofactors	1091900103	204	1211	-	1007	porphobilinogen synthase	Delta-aminolevulinic acid dehydratase	hemB	expressed	NA	NA	NA	NA	NA	NA	NA	NA	NA	NA	NA	NA	NA	NA	NA	NA	yes	0.0125827	0.0181911	COG0113	H	ALAD	F:GO:0004655; P:GO:0006779; F:GO:0046872	map01110,map01100,map00860,map01120	heme b biosynthesis	5.32975	4.51901	4.65935	5.56712	6.12572	5.23503	5.12031	5.88471	5.64596	5.76999	5.52372	5.29084	5.15246	5.01725
TONNANOP_v1_1030002	NA	1091900103	1330	1572	-	242	NA	NA	NA	expressed	NA	NA	NA	NA	NA	NA	NA	NA	NA	NA	NA	NA	NA	NA	NA	NA	no	NA	NA	NA	NA	NA	NA	NA	NA	4.78981	5.84561	0.143707	5.80057	5.18023	4.79619	5.25153	4.75923	5.10871	4.64781	5.35081	5.19952	4.6698	4.38631
TONNANOP_v1_1030003	NA	1091900103	1572	1835	-	263	30S ribosomal S20	30S ribosomal subunit protein S20	rpsT	expressed	NA	NA	NA	NA	anoxic up	1.02045	NA	NA	NA	NA	NA	NA	anoxic up	1.22838	NA	NA	yes	NA	NA	COG0268	J	Ribosomal_S20p	F:GO:0003735; C:GO:0005840; F:GO:0019843; P:GO:0006412	map03010	ribosomal protein	7.10274	7.46827	6.64095	7.99677	8.08673	8.17751	7.84381	7.43081	7.49131	7.21833	7.1618	6.79361	6.42009	7.24955
TONNANOP_v1_1030004	Amino acid biosynthesis	1091900103	2012	2842	+	830	diaminopimelate epimerase	diaminopimelate epimerase	dapF	expressed	NA	NA	NA	NA	NA	NA	NA	NA	NA	NA	NA	NA	NA	NA	NA	NA	no	NA	NA	COG0253	E	DAP_epimerase,DAP_epimerase	P:GO:0009085; F:GO:0016853	map01230,map01100,map01130,map01110,map01120,map00300	L-lysine biosynthesis	6.78768	6.7739	6.23607	7.08683	6.93279	6.37904	6.35375	6.58353	6.56958	6.74858	6.25772	5.91791	6.30481	6.15094
TONNANOP_v1_1030005	NA	1091900103	2839	3528	+	689	DUF484 domain-containing	conserved protein of unknown function	NA	expressed	NA	NA	NA	NA	NA	NA	NA	NA	NA	NA	NA	NA	NA	NA	NA	NA	yes	0.0593429	0.100701	COG3159	S	DUF484	NA	NA	NA	3.42763	4.39631	3.68678	6.26852	5.93534	5.5131	5.01089	5.51428	5.22398	5.38164	6.04507	4.84745	5.22079	4.90013
TONNANOP_v1_1030006	NA	1091900103	3521	4444	+	923	tyrosine recombinase	site-specific tyrosine recombinase	xerC	expressed	NA	NA	NA	NA	NA	NA	NA	NA	NA	NA	NA	NA	NA	NA	NA	NA	no	NA	NA	COG4973	L	Phage_integrase,Phage_int_SAM_1,Phage_int_SAM_4,Phage_int_SAM_5	P:GO:0051301; F:GO:0003677; C:GO:0005737; P:GO:0015074; P:GO:0007059; F:GO:0009037; P:GO:0007049; P:GO:0006313	NA	NA	3.93271	4.63769	4.47224	5.64552	5.26458	5.2491	4.90986	5.51259	5.37867	5.46461	5.44563	5.38035	5.08363	4.6868
TONNANOP_v1_1030007	NA	1091900103	4553	5125	+	572	hypothetical protein	conserved protein of unknown function	NA	expressed	NA	NA	NA	NA	NA	NA	NA	NA	NA	NA	NA	NA	NA	NA	NA	NA	yes	0.0772106	0.12024	COG0419	L	NA	C:GO:0016020; P:GO:0016043; P:GO:0019058	NA	NA	5.03732	6.03341	6.97609	6.57699	7.39192	6.76639	6.58565	6.97252	7.12254	6.81442	6.40733	6.11872	6.27073	6.62137
TONNANOP_v1_1030008	Stress response	1091900103	5282	5830	+	548	ATP-dependent protease subunit	peptidase component of the HslUV protease	hslV	expressed	NA	NA	NA	NA	NA	NA	NA	NA	NA	NA	NA	NA	NA	NA	NA	NA	no	NA	NA	COG5405	O	Proteasome	C:GO:0009376; F:GO:0046872; C:GO:0005839; F:GO:0004298; P:GO:0051603	NA	NA	5.88588	5.44298	6.71037	6.77062	6.34555	6.27822	6.72755	6.03768	5.75184	6.23934	6.252	5.942	5.81931	5.98931
TONNANOP_v1_1030009	Stress response	1091900103	5923	7257	+	1334	ATP-dependent protease ATPase subunit	molecular chaperone and ATPase component of HslUV protease	hslU	expressed	NA	NA	NA	NA	NA	NA	NA	NA	NA	NA	NA	NA	NA	NA	NA	NA	yes	0.0202385	0.0393587	COG1220	O	AAA_2,AAA,AAA_2,ClpB_D2-small,AAA_5	F:GO:0016887; F:GO:0005524; C:GO:0009376; F:GO:0070011; P:GO:0006508; P:GO:0043335	NA	NA	4.70198	5.98853	4.86172	6.73461	6.10937	5.88653	6.03754	5.927	6.17343	6.281	5.00986	5.90631	5.59222	5.53422
TONNANOP_v1_1030010	NA	1091900103	7289	7648	+	359	1-(5-phosphoribosyl)-5-((5-phosphoribosylamino)methylideneamino)imidazole-4-carboxamide isomerase	conserved protein of unknown function	NA	expressed	NA	NA	NA	NA	NA	NA	NA	NA	NA	NA	NA	NA	NA	NA	NA	NA	yes	0.0177907	0.0149127	COG3536	S	DUF971	NA	NA	NA	0.68706	4.04215	5.03285	6.04973	5.63125	5.03306	5.38743	6.7258	5.55264	5.59164	5.14498	5.60298	5.10744	5.51837
TONNANOP_v1_1030011	NA	1091900103	7897	8337	+	440	clan AA aspartic protease	NA	NA	expressed	NA	NA	NA	NA	NA	NA	NA	NA	NA	NA	NA	NA	NA	NA	NA	NA	no	NA	NA	NA	NA	NA	P:GO:0006508; F:GO:0008233	NA	NA	0.68706	4.70293	3.60476	4.54947	5.49654	4.26772	4.68798	4.95252	4.62163	5.12201	4.44042	4.42105	4.43665	4.09747
TONNANOP_v1_1030012	NA	1091900103	8358	8585	+	227	NA	NA	NA	not detected	NA	NA	NA	NA	NA	NA	NA	NA	NA	NA	NA	NA	NA	NA	NA	NA	no	NA	NA	NA	NA	NA	NA	NA	NA	NA	NA	NA	NA	NA	NA	NA	NA	NA	NA	NA	NA	NA	NA
TONNANOP_v1_1030013	NA	1091900103	8472	8915	-	443	NA	NA	NA	expressed	O up	1.93676	NA	NA	O up	1.76608	NA	NA	oxic up	2.3037	hypox up	1.56982	oxic up	2.13302	hypox up	1.39913	no	NA	NA	NA	NA	NA	NA	NA	NA	5.92854	6.39551	6.64357	4.68451	6.1783	7.25475	7.76144	6.48111	6.88853	8.75367	8.75882	8.20583	8.89375	8.82555
TONNANOP_v1_1030014	NA	1091900103	8936	9865	-	929	NYN domain-containing	conserved protein of unknown function	NA	expressed	O up	1.79053	NA	NA	O up	2.21208	NA	NA	oxic up	1.81476	hypox up	1.76631	oxic up	2.23631	hypox up	2.18786	yes	0.129028	0.217059	COG1432	S	NYN	NA	NA	NA	8.72619	8.33009	9.87207	7.9325	8.18415	9.27462	9.32347	9.52833	9.66771	11.5868	11.9138	11.1548	11.1652	11.2542
TONNANOP_v1_1030015	Corg assimilation (partial 3-HPB/ethanol/acetate utilization)	1091900103	10078	12024	-	1946	acetate-- ligase	acetyl-CoA synthetase	acs	expressed	NA	NA	NA	NA	NA	NA	NA	NA	NA	NA	NA	NA	NA	NA	NA	NA	yes	0.0463886	0.0349684	COG0365	I	AMP-binding,AMP-binding_C,ACAS_N	F:GO:0005524; F:GO:0003987; F:GO:0016208; F:GO:0046872; P:GO:0019427	map00010,map01200,map00720,map00620,map00680,map01120,map01130,map01100,map01110,map00640	partial 3-HPB/ethanol/acetate utilization	6.44166	6.76705	6.25046	6.89681	6.80937	6.14119	5.99002	6.75865	7.23612	6.71102	6.40352	6.18506	5.71709	5.36698
TONNANOP_v1_1030016	NA	1091900103	12129	12812	-	683	DNA polymerase III subunit epsilon	DNA polymerase III epsilon subunit-like 3'-5' exonuclease	NA	expressed	NA	NA	NA	NA	NA	NA	NA	NA	NA	NA	NA	NA	NA	NA	NA	NA	no	NA	NA	COG0847	L	RNase_T	F:GO:0003677; P:GO:0090305; F:GO:0003887; F:GO:0004527; P:GO:0006260; P:GO:0071897	map01100,map00240,map03430,map00230,map03440,map03030	NA	2.95675	4.53742	2.54972	5.05631	5.08527	4.93906	4.63026	3.50982	5.33547	5.5997	4.83037	4.91242	4.36932	4.20496
TONNANOP_v1_1030017	NA	1091900103	12880	13311	-	431	NA	NA	NA	expressed	NA	NA	NA	NA	NA	NA	NA	NA	NA	NA	NA	NA	NA	NA	NA	NA	no	NA	NA	NA	NA	NA	NA	NA	NA	4.40009	4.73124	2.28355	4.3558	4.77331	4.28919	4.54819	3.98206	4.83824	4.518	4.18678	3.50897	4.46135	5.27477
TONNANOP_v1_1030018	Vitamins & Cofactors	1091900103	13076	13918	+	842	GTP cyclohydrolase I 2	GTP cyclohydrolase FolE2	folE	expressed	O up	1.19774	NA	NA	O up	1.51857	NA	NA	oxic up	1.10836	hypox up	1.28713	oxic up	1.42918	hypox up	1.60795	no	NA	NA	COG1469	S	GCHY-1	F:GO:0003934; P:GO:0035998	map00790,map01100	tetrahydrofolate (vitamin B9), tetra biosynthesis	7.35614	7.47022	8.5577	7.00162	7.35404	8.1046	7.71604	8.59949	7.21629	10.1951	10.0299	9.36095	9.28931	9.48758
TONNANOP_v1_1030019	NA	1091900103	13915	14736	+	821	NA	NA	NA	expressed	O up	2.96783	NA	NA	O up	2.529	NA	NA	oxic up	3.10148	hypox up	2.83419	oxic up	2.66264	hypox up	2.39535	no	NA	NA	NA	NA	NA	NA	NA	NA	3.56666	3.69131	4.94226	4.52105	4.251	4.95246	5.15779	5.77558	5.27818	7.6885	7.99088	7.2598	7.01997	7.00529
TONNANOP_v1_1030020	NA	1091900103	14845	15021	-	176	group II intron reverse transcriptase maturase	NA	NA	expressed	NA	NA	NA	NA	NA	NA	NA	NA	NA	NA	NA	NA	NA	NA	NA	NA	no	NA	NA	NA	NA	NA	F:GO:0003964; P:GO:0006278	NA	NA	5.6256	0.407653	0.143707	4.30481	4.47003	5.17657	4.52426	4.48684	5.70485	6.72469	6.01524	5.35765	6.39793	6.11459
TONNANOP_v1_1040001	NA	1091900104	27	479	-	452	hypothetical protein CVU64_12605	NA	NA	expressed	AS up	3.14531	NA	NA	anoxic up	3.61877	NA	NA	AS up	3.44928	AS up	2.84133	anoxic up	3.92274	anoxic up	3.31479	no	NA	NA	NA	NA	NA	NA	NA	NA	7.16405	0.407653	7.31312	7.05283	8.19328	6.83144	7.75119	7.30688	4.32233	5.09078	4.40633	5.46367	4.23694	2.86171
TONNANOP_v1_1040002	NA	1091900104	1052	1300	+	248	NA	NA	NA	not detected	NA	NA	NA	NA	NA	NA	NA	NA	NA	NA	NA	NA	NA	NA	NA	NA	no	NA	NA	NA	NA	NA	NA	NA	NA	NA	NA	NA	NA	NA	NA	NA	NA	NA	NA	NA	NA	NA	NA
TONNANOP_v1_1040003	NA	1091900104	1332	1808	-	476	hypothetical protein TVNIR_2322	NA	NA	expressed	NA	NA	NA	NA	NA	NA	NA	NA	NA	NA	NA	NA	NA	NA	NA	NA	no	NA	NA	NA	NA	NA	NA	NA	NA	0.68706	3.30668	0.143707	4.30854	5.14657	3.80271	2.19381	2.41622	4.4108	3.42367	1.38685	2.54621	2.57434	4.11705
TONNANOP_v1_1040004	NA	1091900104	1754	2068	+	314	sensor with HAMP domain	NA	NA	not detected	NA	NA	NA	NA	NA	NA	NA	NA	NA	NA	NA	NA	NA	NA	NA	NA	no	NA	NA	NA	NA	NA	NA	NA	NA	NA	NA	NA	NA	NA	NA	NA	NA	NA	NA	NA	NA	NA	NA
TONNANOP_v1_1040005	NA	1091900104	2065	3270	+	1205	group II intron reverse transcriptase maturase	RNA-directed DNA polymerase (Reverse transcriptase)	NA	expressed	NA	NA	NA	NA	NA	NA	NA	NA	NA	NA	NA	NA	NA	NA	NA	NA	no	NA	NA	COG3344	L	RVT_1,GIIM	F:GO:0003964; F:GO:0003723; P:GO:0006278	NA	NA	0.68706	2.2361	1.29339	2.68897	2.82315	2.94045	2.64571	2.41622	2.75968	3.76274	2.00349	1.42934	2.56767	1.68068
TONNANOP_v1_1040006	NA	1091900104	3251	3424	+	173	group II intron reverse transcriptase maturase	NA	NA	not detected	NA	NA	NA	NA	NA	NA	NA	NA	NA	NA	NA	NA	NA	NA	NA	NA	no	NA	NA	NA	NA	NA	F:GO:0003964; F:GO:0003723; P:GO:0006278	NA	NA	NA	NA	NA	NA	NA	NA	NA	NA	NA	NA	NA	NA	NA	NA
TONNANOP_v1_1040007	NA	1091900104	3497	3673	-	176	hypothetical protein OT06_28680	NA	NA	expressed	NA	NA	NA	NA	NA	NA	NA	NA	NA	NA	NA	NA	NA	NA	NA	NA	no	NA	NA	NA	NA	NA	NA	NA	NA	5.43966	0.407653	0.143707	6.87244	6.23002	4.92617	6.84788	6.11694	5.84438	7.25338	4.72716	6.97883	4.78786	1.68068
TONNANOP_v1_1040008	NA	1091900104	3670	4146	-	476	PIN domain-containing	NA	NA	expressed	NA	NA	NA	NA	NA	NA	NA	NA	NA	NA	NA	NA	NA	NA	NA	NA	no	NA	NA	NA	NA	PIN	NA	NA	NA	3.38402	0.407653	0.143707	3.62201	4.40992	3.04841	2.44021	2.94608	3.88195	4.06369	1.38685	4.43161	2.57434	1.68068
TONNANOP_v1_1040009	NA	1091900104	4211	5059	-	848	3-deoxy-manno-octulosonate cytidylyltransferase	3-deoxy-manno-octulosonate cytidylyltransferase	kdsB	expressed	O up	1.58235	NA	NA	NA	NA	NA	NA	oxic up	1.76049	hypox up	1.4042	NA	NA	NA	NA	no	NA	NA	COG1212	M	CTP_transf_3,NTP_transf_3	F:GO:0008690; P:GO:0019294; C:GO:0005737; P:GO:0033468	map00540,map01100	NA	4.14716	3.82295	3.65343	5.58788	4.27608	5.22211	5.13692	5.52714	4.96224	5.00661	6.72337	5.72928	5.71923	5.80485
TONNANOP_v1_1040010	NA	1091900104	5035	5988	-	953	site-specific DNA-methyltransferase	Methyltransferase	NA	expressed	NA	NA	NA	NA	NA	NA	NA	NA	NA	NA	NA	NA	NA	NA	NA	NA	no	NA	NA	COG0863	L	N6_N4_Mtase	F:GO:0003676; F:GO:0003677; P:GO:0006306; F:GO:0008170; F:GO:0008168; P:GO:0032259	NA	NA	5.40616	5.86763	5.65739	6.38388	6.23802	6.37716	6.66085	6.1215	6.26084	5.78007	5.4023	6.41338	6.17178	6.37254
TONNANOP_v1_1040011	NA	1091900104	5620	6111	+	491	NA	NA	NA	expressed	NA	NA	NA	NA	NA	NA	NA	NA	NA	NA	NA	NA	NA	NA	NA	NA	no	NA	NA	NA	NA	NA	NA	NA	NA	7.35976	5.22195	6.94667	6.30425	5.75839	6.54791	6.81747	6.81385	6.57724	6.48133	6.51734	7.16054	6.68981	7.42221
TONNANOP_v1_1040012	NA	1091900104	6187	6489	-	302	type II toxin-antitoxin system family toxin	putative toxin Y4kP	NA	expressed	NA	NA	NA	NA	NA	NA	NA	NA	NA	NA	NA	NA	NA	NA	NA	NA	no	NA	NA	COG3668	R	ParE_toxin	NA	NA	NA	6.22256	4.8246	4.49774	4.98079	5.90598	5.36649	6.45684	6.58781	5.77121	6.39889	5.64139	6.26891	6.16148	6.00036
TONNANOP_v1_1040013	NA	1091900104	6486	6953	-	467	toxin-antitoxin antitoxin ribbon-helix-helix domain	NA	NA	expressed	NA	NA	NA	NA	NA	NA	NA	NA	NA	NA	NA	NA	NA	NA	NA	NA	no	NA	NA	NA	NA	NA	NA	NA	NA	6.28743	5.89603	4.85277	6.31727	6.58201	5.81012	6.30864	6.50222	6.72876	6.34656	6.78884	6.5066	6.15448	5.95867
TONNANOP_v1_1040014	NA	1091900104	7548	7736	-	188	tetraacyldisaccharide 4 -kinase	conserved hypothetical protein	ycaR	expressed	NA	NA	NA	NA	NA	NA	NA	NA	NA	NA	NA	NA	NA	NA	NA	NA	no	NA	NA	COG2835	S	Trm112p	P:GO:0016310; F:GO:0016301	NA	NA	4.58294	4.52487	3.28302	5.67674	4.71356	5.97675	5.12013	4.27294	5.52117	5.5604	4.00212	5.86992	5.32444	6.09442
TONNANOP_v1_1040015	NA	1091900104	7729	8742	-	1013	tetraacyldisaccharide 4 -kinase	lipid A 4'kinase	lpxK	expressed	NA	NA	NA	NA	NA	NA	NA	NA	NA	NA	NA	NA	NA	NA	NA	NA	yes	NA	NA	COG1663	M	LpxK	P:GO:0008152; F:GO:0016740	map00540,map01100	NA	5.07746	5.28186	5.24559	5.6125	6.02962	5.75909	5.78198	5.72327	5.90535	6.32641	6.39067	6.00171	5.92565	6.17184
TONNANOP_v1_1040016	NA	1091900104	8739	10511	-	1772	lipid A export permease/ATP-binding protein MsbA	fused lipid transporter subunits of ABC superfamily: membrane component ; ATP-binding component	msbA	expressed	O up	1.18364	NA	NA	O up	1.20049	NA	NA	oxic up	1.19309	hypox up	1.1742	oxic up	1.20993	hypox up	1.19104	no	NA	NA	COG1132	V	ABC_membrane,ABC_tran	F:GO:0005524; P:GO:0006869; F:GO:0034040; P:GO:0055085; C:GO:0043190	map02010	NA	3.93058	4.77674	4.2791	5.03425	5.10313	4.71303	4.50191	4.73055	5.63646	6.10787	6.20444	5.65728	5.63499	5.80001
TONNANOP_v1_1040017	NA	1091900104	10504	10932	-	428	biopolymer transporter ExbD	Biopolymer transport protein ExbD/TolR	exbD	expressed	NA	NA	NA	NA	NA	NA	NA	NA	NA	NA	NA	NA	NA	NA	NA	NA	no	NA	NA	COG0848	U	ExbD	C:GO:0016020; P:GO:0006810	NA	NA	3.51476	4.10507	4.02381	5.37299	5.40941	4.74197	5.08543	4.06642	5.08085	5.87193	5.31891	5.23653	4.99888	5.69585
TONNANOP_v1_1040018	NA	1091900104	10929	11582	-	653	MotA/TolQ/ExbB proton channel family protein	Biopolymer transport protein	exbB	expressed	NA	NA	NA	NA	NA	NA	NA	NA	NA	NA	NA	NA	NA	NA	NA	NA	yes	NA	NA	COG0811	U	MotA_ExbB	P:GO:0015031; C:GO:0016021; F:GO:0008565	NA	NA	6.17813	6.69128	6.61463	7.30019	7.05619	6.97206	7.20391	7.89753	6.88942	7.46023	7.76491	7.40128	7.29814	7.59625
TONNANOP_v1_1040019	NA	1091900104	11926	12609	+	683	hypothetical protein	conserved protein of unknown function	NA	expressed	NA	NA	NA	NA	NA	NA	NA	NA	NA	NA	NA	NA	NA	NA	NA	NA	yes	0.0731565	0.0786952	COG0419	L	NA	NA	NA	NA	7.56452	8.22835	8.46205	8.68418	8.00953	8.32079	8.33747	8.75979	8.98237	7.97826	8.34403	7.78772	7.44051	7.40865
TONNANOP_v1_1040020	NA	1091900104	13199	13759	-	560	secreted protein	NA	NA	expressed	NA	NA	NA	NA	NA	NA	NA	NA	NA	NA	NA	NA	NA	NA	NA	NA	no	NA	NA	NA	NA	NA	C:GO:0016020; C:GO:0016021	NA	NA	3.68572	2.62806	4.76433	4.58824	4.78296	5.82648	5.21596	5.03807	5.28517	4.42283	1.38685	5.32738	5.33375	5.79899
TONNANOP_v1_1040021	NA	1091900104	14455	14652	-	197	hypothetical protein	NA	NA	expressed	O up	1.2517	NA	NA	O up	1.26516	oxic up	1.60068	oxic up	2.05204	NA	NA	oxic up	2.0655	NA	NA	no	NA	NA	NA	NA	NA	NA	NA	NA	4.52011	6.27125	4.13542	5.1113	5.06392	6.56484	5.91082	4.60979	6.70111	6.79821	1.38685	7.40956	7.23259	7.76563
TONNANOP_v1_1050001	NA	1091900105	1	557	-	556	Uncharacterised	NA	NA	not detected	NA	NA	NA	NA	NA	NA	NA	NA	NA	NA	NA	NA	NA	NA	NA	NA	no	NA	NA	NA	NA	NA	NA	NA	NA	NA	NA	NA	NA	NA	NA	NA	NA	NA	NA	NA	NA	NA	NA
TONNANOP_v1_1050002	NA	1091900105	231	686	+	455	type IV secretion Rhs	Phage-related baseplate assembly protein (fragment)	NA	expressed	NA	NA	NA	NA	NA	NA	NA	NA	NA	NA	NA	NA	NA	NA	NA	NA	no	NA	NA	COG3501	S	Gp5_C	NA	NA	NA	3.43927	0.407653	3.94173	4.11549	4.0904	2.62645	2.66856	2.41622	4.41148	3.02312	1.38685	2.93221	2.29379	1.68068
TONNANOP_v1_1050003	NA	1091900105	701	1525	+	824	type VI secretion	protein of unknown function	NA	expressed	NA	NA	NA	NA	NA	NA	NA	NA	NA	NA	NA	NA	NA	NA	NA	NA	no	NA	NA	COG4104	S	PAAR_motif,Peptidase_M91	NA	NA	NA	2.05671	2.98661	4.07511	3.30651	3.91608	2.98071	2.19381	3.01338	2.88519	2.75196	1.38685	2.85582	3.03758	2.23008
TONNANOP_v1_1050004	NA	1091900105	1635	2237	+	602	hypothetical protein BGN99_32250	NA	NA	expressed	AS up	5.27923	NA	NA	anoxic up	4.47106	oxic up	3.88443	AS up	3.33702	AS up	7.22144	anoxic up	2.52884	anoxic up	6.41327	no	NA	NA	NA	NA	NA	NA	NA	NA	3.96101	3.01819	3.86581	4.07309	4.9701	2.71264	2.86197	2.57581	2.64541	2.75196	1.38685	2.37355	3.01998	1.68068
TONNANOP_v1_1050005	NA	1091900105	2230	2436	+	206	NA	NA	NA	expressed	NA	NA	NA	NA	NA	NA	NA	NA	NA	NA	NA	NA	NA	NA	NA	NA	no	NA	NA	NA	NA	NA	NA	NA	NA	3.56211	2.98661	5.02704	4.28015	5.48244	4.82823	5.09206	5.10979	2.64541	3.99693	1.38685	4.38383	3.14544	3.5994
TONNANOP_v1_1050006	NA	1091900105	2433	2795	+	362	hypothetical protein	NA	NA	expressed	NA	NA	NA	NA	NA	NA	NA	NA	NA	NA	NA	NA	NA	NA	NA	NA	no	NA	NA	NA	NA	NA	NA	NA	NA	0.68706	5.13449	4.55533	5.55448	4.75649	4.89306	3.97996	4.76242	4.83663	5.68315	3.25981	4.88738	4.30084	4.2036
TONNANOP_v1_1050007	NA	1091900105	2908	3138	-	230	Uncharacterized conserved DUF497 family	NA	NA	expressed	NA	NA	NA	NA	NA	NA	NA	NA	NA	NA	NA	NA	NA	NA	NA	NA	no	NA	NA	NA	NA	NA	NA	NA	NA	3.42585	2.85548	3.02824	4.16847	4.57841	4.33135	4.95544	4.97655	4.48983	4.45231	4.10671	4.24637	4.46066	4.26116
TONNANOP_v1_1050008	NA	1091900105	3149	3466	-	317	family toxin	conserved protein of unknown function	NA	expressed	NA	NA	NA	NA	NA	NA	NA	NA	NA	NA	NA	NA	NA	NA	NA	NA	no	NA	NA	COG2929	S	BrnT_toxin	NA	NA	NA	2.30002	4.20799	4.73838	5.37893	5.32838	5.76793	5.9277	6.14055	5.95718	5.11795	5.1053	4.95665	4.91935	5.79038
TONNANOP_v1_1050009	NA	1091900105	3510	3683	-	173	DUF2281 domain-containing	NA	NA	expressed	NA	NA	NA	NA	NA	NA	NA	NA	NA	NA	NA	NA	NA	NA	NA	NA	no	NA	NA	NA	NA	NA	NA	NA	NA	3.78213	4.09115	0.143707	5.4849	5.54139	4.64236	4.22047	5.47391	5.05303	5.09643	5.19433	5.65329	4.64397	4.3853
TONNANOP_v1_1050010	NA	1091900105	3701	3913	-	212	NA	protein of unknown function	NA	expressed	NA	NA	NA	NA	NA	NA	NA	NA	NA	NA	NA	NA	NA	NA	NA	NA	no	NA	NA	COG1774	S	NA	NA	NA	NA	4.42193	6.03242	5.55516	5.02299	3.89057	5.50142	4.56723	5.47058	2.64541	5.1349	3.39809	4.07283	4.01231	4.35972
TONNANOP_v1_1050011	NA	1091900105	3973	4470	+	497	type VI secretion system baseplate subunit	conserved protein of unknown function	NA	expressed	NA	NA	NA	NA	NA	NA	NA	NA	NA	NA	NA	NA	NA	NA	NA	NA	no	NA	NA	COG3518	S	GPW_gp25	NA	NA	NA	0.68706	4.35576	2.12727	4.59951	4.57484	4.61345	2.4306	5.05826	4.90758	4.76232	3.85297	3.12478	3.47858	3.56409
TONNANOP_v1_1050012	NA	1091900105	4488	6362	+	1874	type VI secretion system baseplate subunit	conserved protein of unknown function	NA	expressed	NA	NA	NA	NA	NA	NA	NA	NA	NA	NA	NA	NA	NA	NA	NA	NA	no	NA	NA	COG3519	S	T6SS_TssF	NA	NA	NA	2.73472	3.98511	3.40969	4.24032	3.93911	3.70144	4.07995	4.15158	3.74271	5.00453	4.00598	4.69375	3.79069	4.42617
TONNANOP_v1_1050013	NA	1091900105	6326	7393	+	1067	type VI secretion system baseplate subunit	Type VI secretion protein, VC_A0111 family	NA	expressed	NA	NA	NA	NA	NA	NA	NA	NA	NA	NA	NA	NA	NA	NA	NA	NA	no	NA	NA	COG3520	S	T6SS_TssG	NA	NA	NA	4.11822	2.68327	4.02759	5.15722	5.44815	4.04629	4.96272	5.16927	4.81238	5.13943	4.57758	4.94384	4.66726	4.54138
TONNANOP_v1_1050014	NA	1091900105	7669	8481	+	812	hypothetical protein	NA	NA	expressed	O up	1.00197	NA	NA	NA	NA	oxic up	1.65799	oxic up	1.83097	NA	NA	NA	NA	NA	NA	no	NA	NA	NA	NA	NA	NA	NA	NA	0.68706	4.81327	2.8275	5.70549	4.84183	4.40962	4.4955	4.83195	4.94239	4.50695	2.96145	5.68907	5.70774	5.32719
TONNANOP_v1_1050015	NA	1091900105	8478	9740	+	1262	DNA methyltransferase	conserved protein of unknown function	NA	expressed	NA	NA	NA	NA	NA	NA	oxic up	1.33385	NA	NA	NA	NA	NA	NA	NA	NA	no	NA	NA	COG0863	L	NA	P:GO:0006306; F:GO:0008168	NA	NA	4.90297	4.97682	4.87703	6.17688	5.59943	5.97793	4.80923	5.78331	5.79442	4.74546	4.16421	6.02292	6.04832	5.71925
TONNANOP_v1_1050016	NA	1091900105	9861	10022	-	161	hypothetical protein	NA	NA	expressed	O up	1.48976	AS up	1.69357	O up	3.18334	oxic up	1.51207	oxic up	2.2458	NA	NA	oxic up	3.93937	hypox up	2.4273	no	NA	NA	NA	NA	NA	NA	NA	NA	3.02439	3.28846	0.143707	3.32135	2.52229	2.44149	3.26506	2.41622	4.15676	4.92387	1.38685	4.0577	4.7326	5.07139
TONNANOP_v1_1050017	NA	1091900105	10438	13299	+	2861	type VI secretion system ATPase	Protein ClpV1	clpV	expressed	NA	NA	NA	NA	NA	NA	NA	NA	NA	NA	NA	NA	NA	NA	NA	NA	yes	0.0395167	0.0466887	COG0542	O	AAA_2,ClpB_D2-small,AAA,AAA_5,AAA,Clp_N	NA	map04213	NA	3.27647	4.41173	3.70182	5.21013	5.20276	5.06849	4.54152	4.9824	5.27134	5.29238	4.57053	4.77123	4.86218	4.80868
TONNANOP_v1_1050018	NA	1091900105	13357	13446	-	89	NA	NA	NA	not detected	NA	NA	NA	NA	NA	NA	NA	NA	NA	NA	NA	NA	NA	NA	NA	NA	no	NA	NA	NA	NA	NA	NA	NA	NA	NA	NA	NA	NA	NA	NA	NA	NA	NA	NA	NA	NA	NA	NA
TONNANOP_v1_1050019	NA	1091900105	13468	13761	+	293	NA	NA	NA	expressed	NA	NA	NA	NA	NA	NA	NA	NA	NA	NA	NA	NA	NA	NA	NA	NA	no	NA	NA	NA	NA	NA	NA	NA	NA	4.92122	4.86624	0.143707	3.54276	4.15364	3.32875	2.19381	2.72694	5.08021	4.5874	1.38685	4.17269	3.19015	3.53142
TONNANOP_v1_1050020	NA	1091900105	13933	14479	+	546	type VI secretion system tip	protein of unknown function	NA	expressed	NA	NA	NA	NA	NA	NA	NA	NA	NA	NA	NA	NA	NA	NA	NA	NA	no	NA	NA	COG3501	S	NA	NA	NA	NA	2.88427	4.56901	2.81705	3.51682	3.46427	3.28782	3.75373	4.49487	4.14066	4.4091	4.28861	3.44967	3.9348	3.60586
TONNANOP_v1_1060001	NA	1091900106	103	405	+	302	Transposase	transposase (fragment)	NA	expressed	NA	NA	NA	NA	NA	NA	NA	NA	NA	NA	NA	NA	NA	NA	NA	NA	no	NA	NA	COG3293	L	DDE_Tnp_1_2,DDE_Tnp_1	F:GO:0003677; F:GO:0004803; P:GO:0006313	NA	NA	7.51202	9.1961	8.07519	8.79157	9.01722	9.05717	8.93092	9.78585	9.81106	10.3974	9.47595	9.61034	9.20851	9.40556
TONNANOP_v1_1060002	NA	1091900106	1199	1450	+	251	family transcriptional regulator	NA	NA	expressed	NA	NA	NA	NA	NA	NA	NA	NA	NA	NA	NA	NA	NA	NA	NA	NA	no	NA	NA	NA	NA	NA	P:GO:0006355	NA	NA	6.89269	7.76807	6.51713	6.6769	6.68587	6.55962	6.8985	7.51988	6.73512	5.87033	9.03576	6.43071	6.6135	6.88059
TONNANOP_v1_1060003	NA	1091900106	1431	1850	+	419	pilus assembly	Ribonuclease VapC	vapC	expressed	AS up	1.53652	NA	NA	NA	NA	NA	NA	AS up	1.29381	AS up	1.77922	NA	NA	anoxic up	1.12259	no	NA	NA	COG2402	R	PIN	NA	NA	NA	5.09638	6.18406	5.57187	5.07416	4.84458	5.26729	5.33596	6.25177	4.34674	5.3224	3.66016	4.59389	5.2325	4.95255
TONNANOP_v1_1060004	NA	1091900106	1890	2519	-	629	NA	NA	NA	not detected	NA	NA	NA	NA	NA	NA	NA	NA	NA	NA	NA	NA	NA	NA	NA	NA	no	NA	NA	NA	NA	NA	NA	NA	NA	NA	NA	NA	NA	NA	NA	NA	NA	NA	NA	NA	NA	NA	NA
TONNANOP_v1_1060005	NA	1091900106	2007	2354	+	347	NADH:ubiquinone oxidoreductase	NA	NA	expressed	AS up	1.30694	NA	NA	NA	NA	NA	NA	NA	NA	AS up	1.64721	NA	NA	NA	NA	no	NA	NA	NA	NA	PDDEXK_3	NA	NA	NA	7.34073	6.24349	7.36401	7.175	6.06198	6.52581	6.8532	6.62189	6.82924	5.20447	5.37013	6.16552	6.41766	6.42828
TONNANOP_v1_1060006	Respiration (other), Vitamins & Cofactors	1091900106	2382	3131	+	749	bifunctional demethylmenaquinone methyltransferase 2-methoxy-6-polyprenyl-1,4-benzoquinol methylase	bifunctional 2-octaprenyl-6-methoxy-1,4-benzoquinone methylase and S-adenosylmethionine:2-DMK methyltransferase	ubiE	expressed	NA	NA	NA	NA	NA	NA	NA	NA	NA	NA	NA	NA	NA	NA	NA	NA	yes	0.0496522	0.0518266	COG2226	H	Ubie_methyltran,Methyltransf_25,Methyltransf_31,Methyltransf_11,Methyltransf_23,Methyltransf_12,PCMT	F:GO:0102005; P:GO:0009234; P:GO:0009060; P:GO:0006744; F:GO:0008425; P:GO:0032259	map01110,map01100,map00130	ubiquinol biosynthesis	4.4094	3.61084	3.28814	5.84635	6.25683	5.00283	5.99095	5.90772	5.47324	5.81343	6.32233	4.56669	5.56157	5.13259
TONNANOP_v1_1060007	Respiration (other), Vitamins & Cofactors	1091900106	3140	3769	+	629	sterol-binding	conserved protein of unknown function	ubiJ	expressed	NA	NA	NA	NA	NA	NA	NA	NA	NA	NA	NA	NA	NA	NA	NA	NA	yes	0.0460074	0.0352646	COG3165	S	SCP2	NA	NA	ubiquinol biosynthesis	6.92939	6.62336	6.24603	7.35234	6.82581	6.87318	7.0187	7.21092	6.69452	6.70697	7.19858	5.87461	6.30203	6.05452
TONNANOP_v1_1060008	Respiration (other), Vitamins & Cofactors	1091900106	3971	5620	+	1649	ubiquinone biosynthesis regulatory kinase	2-octaprenylphenol hydroxylase	ubiB	expressed	NA	NA	NA	NA	NA	NA	NA	NA	NA	NA	NA	NA	NA	NA	NA	NA	yes	NA	NA	COG0661	R	ABC1	F:GO:0005524; C:GO:0016021; F:GO:0004672; P:GO:0055114; P:GO:0006468; F:GO:0004497; P:GO:0006744; C:GO:0005886; P:GO:0010795	NA	ubiquinol biosynthesis	4.37338	4.22032	3.98748	4.92916	5.03595	4.3791	4.93768	4.14126	5.69123	6.05946	4.67498	5.03025	5.46604	5.67508
TONNANOP_v1_1060009	NA	1091900106	5655	5825	-	170	NA	NA	NA	expressed	NA	NA	NA	NA	NA	NA	NA	NA	NA	NA	NA	NA	NA	NA	NA	NA	no	NA	NA	NA	NA	NA	NA	NA	NA	4.71883	0.407653	5.29558	5.12811	4.09391	4.87264	5.89359	2.41622	4.38399	7.24917	5.70161	6.00875	5.73294	6.5427
TONNANOP_v1_1060010	NA	1091900106	5834	6973	-	1139	aminotransferase class V-fold PLP-dependent enzyme	Selenocysteine lyase	NA	expressed	O up	1.24321	NA	NA	O up	1.28916	NA	NA	oxic up	1.53748	NA	NA	oxic up	1.58343	NA	NA	no	NA	NA	COG0520	E	Aminotran_5	F:GO:0016829; F:GO:0016740	NA	NA	5.54885	4.90559	5.9949	5.56265	5.58573	5.72582	5.36642	6.78494	5.81898	7.6919	6.88797	6.83932	7.12711	7.53032
TONNANOP_v1_1060011	NA	1091900106	6869	7018	+	149	NA	NA	NA	not detected	NA	NA	NA	NA	NA	NA	NA	NA	NA	NA	NA	NA	NA	NA	NA	NA	no	NA	NA	NA	NA	NA	NA	NA	NA	NA	NA	NA	NA	NA	NA	NA	NA	NA	NA	NA	NA	NA	NA
TONNANOP_v1_1060012	NA	1091900106	7200	7493	-	293	hypothetical protein	NA	NA	expressed	NA	NA	NA	NA	NA	NA	NA	NA	NA	NA	NA	NA	NA	NA	NA	NA	no	NA	NA	NA	NA	NA	NA	NA	NA	2.37745	4.31371	3.60625	4.49981	3.96408	5.40446	6.178	5.79093	4.602	4.21979	1.38685	3.95211	4.0266	4.15629
TONNANOP_v1_1060013	NA	1091900106	7493	7699	-	206	hypothetical protein	NA	NA	expressed	NA	NA	NA	NA	NA	NA	NA	NA	NA	NA	NA	NA	NA	NA	NA	NA	no	NA	NA	NA	NA	NA	NA	NA	NA	6.95451	2.98661	4.62821	5.26679	4.05783	5.12816	5.00628	5.81825	5.24537	3.50477	1.38685	3.7659	4.25154	4.17504
TONNANOP_v1_1060014	NA	1091900106	7607	7825	+	218	NA	NA	NA	not detected	NA	NA	NA	NA	NA	NA	NA	NA	NA	NA	NA	NA	NA	NA	NA	NA	no	NA	NA	NA	NA	NA	NA	NA	NA	NA	NA	NA	NA	NA	NA	NA	NA	NA	NA	NA	NA	NA	NA
TONNANOP_v1_1060015	NA	1091900106	7853	8671	-	818	family serine hydrolase	protein of unknown function	NA	expressed	NA	NA	NA	NA	NA	NA	NA	NA	NA	NA	NA	NA	NA	NA	NA	NA	no	NA	NA	COG1680	V	Beta-lactamase	F:GO:0016787	NA	NA	4.38391	3.49806	3.7009	4.72883	4.85306	4.8779	4.63832	5.0995	4.59157	4.86814	4.65614	3.56703	4.52435	3.4181
TONNANOP_v1_1060016	NA	1091900106	8714	9019	-	305	serine hydrolase	conserved protein of unknown function	NA	expressed	NA	NA	NA	NA	NA	NA	NA	NA	NA	NA	NA	NA	NA	NA	NA	NA	no	NA	NA	COG1680	V	Beta-lactamase	NA	NA	NA	5.02749	5.65415	6.88414	6.82387	6.40415	5.53744	6.03884	6.39584	6.23904	6.15284	7.34343	5.21261	5.9612	4.87271
TONNANOP_v1_1060017	NA	1091900106	9094	9318	-	224	hypothetical protein	conserved protein of unknown function	NA	expressed	NA	NA	NA	NA	NA	NA	NA	NA	NA	NA	NA	NA	NA	NA	NA	NA	no	NA	NA	COG1598	S	NA	NA	NA	NA	8.36619	8.85359	7.50909	8.07805	7.77677	7.99983	8.5185	7.89826	7.9997	7.03592	8.07118	8.11344	7.97903	8.55025
TONNANOP_v1_1060018	NA	1091900106	9451	10122	-	671	NA	protein of unknown function	NA	expressed	NA	NA	NA	NA	NA	NA	NA	NA	NA	NA	NA	NA	NA	NA	NA	NA	no	NA	NA	COG0443	O	NA	NA	NA	NA	4.23537	3.2374	3.4297	4.62765	5.12645	5.57757	4.15972	4.09598	3.72278	3.18549	1.38685	3.79266	3.62757	3.82308
TONNANOP_v1_1060019	NA	1091900106	10222	10308	-	86	NA	NA	NA	expressed	NA	NA	NA	NA	NA	NA	NA	NA	NA	NA	NA	NA	NA	NA	NA	NA	no	NA	NA	NA	NA	NA	NA	NA	NA	0.68706	6.32855	0.143707	6.32753	6.45736	6.25157	6.32254	7.26614	6.29496	5.86598	4.46963	5.53136	6.26754	5.27784
TONNANOP_v1_1060020	NA	1091900106	10225	11064	+	839	IS1595 family transposase	transposase	NA	expressed	NA	NA	NA	NA	NA	NA	NA	NA	NA	NA	NA	NA	NA	NA	NA	NA	no	NA	NA	COG3676	L	DDE_Tnp_IS1595	F:GO:0003677	NA	NA	6.03301	6.11652	6.25767	6.46176	6.86212	6.6104	6.61998	5.92806	6.95453	7.4713	5.87527	6.53728	6.69056	7.24839
TONNANOP_v1_1060021	NA	1091900106	11000	11143	-	143	NA	NA	NA	expressed	NA	NA	NA	NA	NA	NA	NA	NA	NA	NA	NA	NA	NA	NA	NA	NA	no	NA	NA	NA	NA	NA	NA	NA	NA	7.88717	7.34826	8.86492	7.73373	7.38709	6.42314	8.80425	8.24003	8.24766	7.2985	5.93957	7.79914	7.92184	7.99872
TONNANOP_v1_1060022	NA	1091900106	11364	11567	-	203	type II toxin-antitoxin system family antitoxin	conserved protein of unknown function	NA	expressed	NA	NA	NA	NA	NA	NA	NA	NA	NA	NA	NA	NA	NA	NA	NA	NA	no	NA	NA	COG1598	S	HicB_lk_antitox	NA	NA	NA	5.02974	5.77882	6.19039	6.21284	4.20141	5.60681	6.01156	6.34428	6.17143	5.30442	4.98138	5.94815	6.09667	5.50536
TONNANOP_v1_1060023	Stress response	1091900106	11808	13652	-	1844	Hsp70 family	DnaK-like protein	dnaK-2, hsp70	expressed	NA	NA	NA	NA	NA	NA	NA	NA	NA	NA	NA	NA	NA	NA	NA	NA	yes	0.0311917	0.0558803	COG0443	O	HSP70,MreB_Mbl	F:GO:0005524	NA	hsp70	4.26862	5.1983	4.3547	5.50029	5.15749	4.93307	4.67076	5.41406	5.5914	5.55301	4.58687	4.7586	4.68269	4.12768
TONNANOP_v1_1060024	NA	1091900106	13649	14212	-	563	DUF2760 domain-containing	NA	NA	expressed	NA	NA	NA	NA	NA	NA	NA	NA	NA	NA	hypox up	1.1417	NA	NA	NA	NA	yes	0.122784	0.122637	NA	NA	DUF2760	NA	NA	NA	4.46856	4.92142	5.03568	5.84743	6.30938	5.89424	6.10206	5.72073	6.34547	6.55426	6.37866	5.36746	5.25808	5.36673
TONNANOP_v1_1070001	Amino acid biosynthesis	1091900107	252	1643	+	1391	acetylornithine deacetylase	Acetylornithine deacetylase	argE	expressed	NA	NA	NA	NA	NA	NA	NA	NA	NA	NA	NA	NA	NA	NA	NA	NA	no	NA	NA	COG0624	E	Peptidase_M20,M20_dimer	F:GO:0008270; P:GO:0006526; C:GO:0005737; P:GO:0006508; F:GO:0008777; F:GO:0008237; F:GO:0050897	map01110,map00220,map01100,map01130,map01230,map01210	L-arginine biosynthesis	4.95746	4.89094	4.97397	5.19483	5.23251	5.57658	5.5768	5.62588	6.26389	5.54236	5.25758	5.48228	5.54832	5.16075
TONNANOP_v1_1070002	NA	1091900107	1689	1859	+	170	NA	NA	NA	expressed	NA	NA	NA	NA	NA	NA	NA	NA	NA	NA	NA	NA	NA	NA	NA	NA	no	NA	NA	NA	NA	NA	NA	NA	NA	0.68706	3.2209	0.143707	5.50703	5.44346	4.41559	3.22447	4.6574	5.35702	4.76769	3.64391	5.54726	5.55475	3.37957
TONNANOP_v1_1070003	NA	1091900107	1983	4091	-	2108	tetratricopeptide repeat-containing	Tetratricopeptide domain protein	NA	expressed	NA	NA	NA	NA	NA	NA	NA	NA	NA	NA	NA	NA	NA	NA	NA	NA	yes	0.00261326	0.0042054	COG0457,COG0419	R,L	TPR_10,TPR_10,TPR_10,TPR_10,TPR_10,TPR_10,TPR_10,TPR_10,TPR_10	C:GO:0016020	NA	NA	3.33396	4.12514	3.57033	5.23841	4.58623	4.07201	3.66177	4.08127	5.36426	4.91586	3.16876	3.23965	4.40538	4.12393
TONNANOP_v1_1070004	NA	1091900107	4208	4519	-	311	hypothetical protein	NA	NA	expressed	NA	NA	NA	NA	NA	NA	NA	NA	NA	NA	NA	NA	NA	NA	NA	NA	no	NA	NA	NA	NA	NA	NA	NA	NA	3.91881	4.53504	2.66018	5.55156	6.18677	5.1203	5.40584	3.78633	6.36088	4.24515	5.82403	5.36582	6.01234	5.11683
TONNANOP_v1_1070005	NA	1091900107	4747	4875	+	128	NA	protein of unknown function	NA	expressed	NA	NA	NA	NA	NA	NA	NA	NA	NA	NA	NA	NA	NA	NA	NA	NA	no	NA	NA	COG0334	E	NA	NA	NA	NA	0.68706	3.57866	0.143707	3.47765	5.05897	5.21438	4.90326	3.0486	5.33064	4.25661	5.3924	1.42934	5.19288	4.48127
TONNANOP_v1_1070006	NA	1091900107	5305	5664	-	359	nucleotide pyrophosphohydrolase	MazG nucleotide pyrophosphohydrolase	NA	expressed	NA	NA	NA	NA	NA	NA	NA	NA	NA	NA	NA	NA	NA	NA	NA	NA	no	NA	NA	COG1694	R	MazG-like,MazG	F:GO:0016787	NA	NA	3.73525	4.34065	0.143707	4.35628	5.06471	4.48433	4.82276	6.11273	5.15723	4.75693	4.70159	4.68078	3.26325	4.45698
TONNANOP_v1_1070007	NA	1091900107	5846	6697	-	851	hypothetical protein	protein of unknown function	NA	expressed	NA	NA	NA	NA	anoxic up	1.01827	NA	NA	NA	NA	NA	NA	anoxic up	1.1973	NA	NA	no	NA	NA	COG0840	N,T	NA	NA	NA	NA	4.64787	4.46563	5.49026	6.20061	5.98791	6.15742	5.89202	6.54951	5.75725	5.47072	5.3961	5.0663	5.16367	4.75188
TONNANOP_v1_1070008	NA	1091900107	6473	6844	+	371	Uncharacterized conserved contains Mth938-like domain	conserved protein of unknown function	NA	expressed	NA	NA	NA	NA	NA	NA	NA	NA	NA	NA	NA	NA	NA	NA	NA	NA	no	NA	NA	COG3737	S	DUF498	NA	NA	NA	0.68706	4.54308	3.83015	4.93492	4.52683	4.67127	4.39051	3.95127	4.72014	5.26076	3.54529	4.23632	4.16243	4.88782
TONNANOP_v1_1070009	NA	1091900107	7110	7511	+	401	H-NS histone family	NA	NA	expressed	AS up	1.13718	NA	NA	NA	NA	NA	NA	AS up	1.19946	AS up	1.07489	NA	NA	NA	NA	yes	0.242073	0.169627	NA	NA	Histone_HNS	F:GO:0003677; P:GO:0006355; C:GO:0005622	NA	NA	10.8687	10.5797	11.2313	10.5687	10.234	10.3183	10.8655	11.0498	9.57759	10.5472	10.601	10.2133	9.99463	9.8297
TONNANOP_v1_1070010	NA	1091900107	8242	9009	+	767	Crp Fnr family transcriptional regulator	cAMP-binding protein	NA	expressed	NA	NA	NA	NA	NA	NA	NA	NA	NA	NA	NA	NA	NA	NA	NA	NA	no	NA	NA	COG0664	T	cNMP_binding,HTH_Crp_2,Crp	F:GO:0003677; P:GO:0006351; P:GO:0006355	NA	NA	6.60742	6.17446	7.09246	6.77957	6.84542	6.38283	6.54556	6.44581	7.06903	6.61533	6.66123	6.30158	6.31765	6.21409
TONNANOP_v1_1070011	NA	1091900107	9260	9718	+	458	rubrerythrin	Rubrerythrin	NA	expressed	NA	NA	NA	NA	NA	NA	NA	NA	NA	NA	NA	NA	NA	NA	NA	NA	yes	0.0399561	0.0365762	COG1633	S	Rubrerythrin,Ferritin_2	F:GO:0046872; F:GO:0016491; P:GO:0055114	NA	NA	7.02332	7.66658	7.38874	8.23785	7.52744	7.14214	7.85902	8.40309	8.01856	7.78935	7.96746	8.09922	7.76956	7.84815
TONNANOP_v1_1070012	NA	1091900107	9875	10150	+	275	hypothetical protein	NA	NA	expressed	NA	NA	NA	NA	NA	NA	NA	NA	NA	NA	NA	NA	NA	NA	NA	NA	no	NA	NA	NA	NA	NA	NA	NA	NA	4.61679	6.49686	5.76016	6.31445	5.64698	5.40303	5.26668	5.80496	6.18827	6.13162	5.59835	5.83739	6.10201	5.98432
TONNANOP_v1_1070013	NA	1091900107	10224	10580	-	356	NA	NA	NA	expressed	NA	NA	NA	NA	NA	NA	NA	NA	NA	NA	NA	NA	NA	NA	NA	NA	no	NA	NA	NA	NA	NA	NA	NA	NA	0.68706	0.407653	0.143707	2.91949	3.07902	3.9	3.99712	3.40824	3.72676	4.39083	3.84965	4.43515	3.47588	4.08424
TONNANOP_v1_1070014	Urea utilization	1091900107	10419	11114	+	695	urea ABC transporter ATP-binding subunit	High-affinity branched-chain amino acid transport ATP-binding protein BraG	urtE	expressed	O up	2.2976	anoxic up	1.63917	NA	NA	NA	NA	oxic up	2.13074	hypox up	2.46446	NA	NA	NA	NA	no	NA	NA	COG0410	E	ABC_tran	F:GO:0005524; P:GO:0015682; F:GO:0015408	map00920,map02010	NA	1.64241	5.26653	5.07826	7.23829	6.52557	6.388	6.00227	5.95702	7.04805	7.3857	7.73459	6.78773	6.79528	6.84633
TONNANOP_v1_1070015	NA	1091900107	11191	11490	+	299	NA	NA	NA	expressed	NA	NA	NA	NA	NA	NA	NA	NA	NA	NA	NA	NA	NA	NA	NA	NA	no	NA	NA	NA	NA	NA	NA	NA	NA	6.23665	6.90141	6.16267	7.53858	7.38203	7.39447	6.80398	6.97743	8.11089	6.92121	7.99739	6.23563	7.60902	7.48604
TONNANOP_v1_1070016	NA	1091900107	11919	14135	+	2216	primosomal N	Primosomal protein N'	priA	expressed	NA	NA	NA	NA	NA	NA	NA	NA	NA	NA	hypox up	1.0877	NA	NA	NA	NA	no	NA	NA	COG1198	L	ResIII,DEAD,Helicase_C	F:GO:0000166; F:GO:0003676; F:GO:0046872; P:GO:0032508; P:GO:0006261; F:GO:0004386	map03440	NA	3.75105	3.69855	2.25252	4.51124	3.89455	4.08973	4.25053	4.16098	5.28273	4.96957	4.80839	4.01935	4.52031	4.24425
TONNANOP_v1_1080001	NA	1091900108	62	523	-	461	laminin G domain-containing carbohydrate-binding	NA	NA	expressed	NA	NA	NA	NA	NA	NA	NA	NA	NA	NA	NA	NA	NA	NA	NA	NA	no	NA	NA	NA	NA	NA	NA	NA	NA	4.85606	5.1983	4.47373	5.28068	4.91263	4.65722	5.94866	4.43588	5.24549	4.2562	6.05331	5.43698	4.30014	4.61187
TONNANOP_v1_1080002	NA	1091900108	715	1845	-	1130	IS3 family transposase	Integrase catalytic subunit	NA	expressed	NA	NA	NA	NA	NA	NA	NA	NA	NA	NA	NA	NA	NA	NA	NA	NA	no	NA	NA	COG2963,COG2801,COG0719	L,O	rve,rve_3,HTH_21	NA	NA	NA	4.26884	3.73959	4.30511	4.5397	4.33877	5.63549	4.68661	5.87991	4.28212	5.07286	2.96721	3.80363	5.066	5.43609
TONNANOP_v1_1080003	NA	1091900108	1930	3414	+	1484	mannose-1-phosphate guanylyltransferase mannose-6-phosphate isomerase	mannose-1-phosphate guanyltransferase	cpsB	expressed	NA	NA	NA	NA	anoxic up	1.08215	NA	NA	AS up	1.05838	NA	NA	anoxic up	1.26798	NA	NA	yes	0.0322827	0.0349736	COG0836,COG0662	M,G	MannoseP_isomer,NTP_transferase,Cupin_2,NTP_transf_3	P:GO:0000271; F:GO:0008928; F:GO:0004476; F:GO:0004475	map01100,map02025,map00051,map01110,map01130,map00520	NA	4.8337	5.10042	5.25826	6.02778	5.99377	5.1774	5.37406	5.6775	4.9719	5.30039	4.75287	4.11547	4.10424	4.47125
TONNANOP_v1_1080004	NA	1091900108	3416	4507	+	1091	redox-regulated ATPase	putative GTP-binding protein	ychF	expressed	NA	NA	NA	NA	NA	NA	NA	NA	NA	NA	NA	NA	NA	NA	NA	NA	no	NA	NA	COG0012	J	YchF-GTPase_C,MMR_HSR1,FeoB_N	F:GO:0005525; F:GO:0016887; F:GO:0005524; F:GO:0043022; F:GO:0043023	NA	NA	3.6093	4.23052	0.143707	3.43257	4.37523	3.93999	3.54084	3.13467	3.85959	4.00278	4.39912	2.90689	3.1771	1.91337
TONNANOP_v1_1080005	NA	1091900108	4753	4848	-	95	NA	NA	NA	expressed	NA	NA	NA	NA	NA	NA	NA	NA	NA	NA	NA	NA	NA	NA	NA	NA	no	NA	NA	NA	NA	NA	NA	NA	NA	6.08689	6.4461	7.80156	8.12928	6.26142	7.30794	7.14155	5.35561	7.40766	7.51983	1.38685	7.32564	6.90518	7.95459
TONNANOP_v1_1080006	NA	1091900108	5252	5476	-	224	NA	NA	NA	expressed	NA	NA	NA	NA	NA	NA	NA	NA	NA	NA	NA	NA	NA	NA	NA	NA	no	NA	NA	NA	NA	NA	NA	NA	NA	2.65554	0.407653	3.9625	3.91894	4.32751	2.79521	3.94852	2.41622	5.7763	5.91871	4.85166	5.52893	5.79015	5.27548
TONNANOP_v1_1080007	NA	1091900108	5515	6411	+	896	taurine catabolism dioxygenase	NA	NA	expressed	NA	NA	NA	NA	NA	NA	NA	NA	NA	NA	NA	NA	NA	NA	NA	NA	no	NA	NA	NA	NA	TauD	F:GO:0016491	NA	NA	4.34861	4.17129	2.70852	5.4797	5.24767	4.62499	4.69212	4.05863	4.58154	5.08613	4.21393	4.75172	4.41519	4.3902
TONNANOP_v1_1080008	NA	1091900108	6547	6903	+	356	DUF4123 domain-containing	NA	NA	expressed	NA	NA	NA	NA	NA	NA	NA	NA	NA	NA	NA	NA	NA	NA	NA	NA	no	NA	NA	NA	NA	NA	NA	NA	NA	3.7459	2.36328	5.39635	4.67942	4.26846	4.91279	5.61494	5.16812	3.62836	5.88884	4.06839	2.26232	5.44578	4.46732
TONNANOP_v1_1080009	NA	1091900108	6957	7511	+	554	type IV secretion Rhs	NA	NA	expressed	NA	NA	NA	NA	NA	NA	NA	NA	NA	NA	NA	NA	NA	NA	NA	NA	no	NA	NA	NA	NA	NA	F:GO:0016788; F:GO:0003723; P:GO:0016539; F:GO:0043022; P:GO:0009405	NA	NA	2.43384	1.91859	0.143707	3.80117	3.96316	3.92562	3.6586	3.00925	3.26633	5.45668	4.3796	1.42934	4.24175	3.94115
TONNANOP_v1_1080010	NA	1091900108	7526	8383	+	857	hypothetical protein BE21_21360	NA	NA	expressed	NA	NA	NA	NA	NA	NA	NA	NA	NA	NA	NA	NA	NA	NA	NA	NA	no	NA	NA	NA	NA	NA	NA	NA	NA	0.68706	3.21075	3.11714	3.51017	3.24658	2.63715	2.79524	3.57486	3.67616	4.65675	4.65339	2.41027	3.76079	3.94006
TONNANOP_v1_1080011	NA	1091900108	8575	9240	-	665	DUF4124 domain-containing	Lytic transglycosylase	NA	expressed	NA	NA	NA	NA	NA	NA	NA	NA	NA	NA	NA	NA	NA	NA	NA	NA	no	NA	NA	COG0741	M	SLT	P:GO:0000270; C:GO:0016020; F:GO:0008933	NA	peptidoglycan hydrolysis (autolysis)	7.28962	7.80841	7.86332	7.86256	7.42477	7.46147	7.71922	7.21268	8.23631	7.18864	7.45715	7.88198	7.62398	7.30246
TONNANOP_v1_1080012	NA	1091900108	9275	9946	-	671	ADP-ribose pyrophosphatase	ADP-ribose pyrophosphatase	nudF	expressed	NA	NA	NA	NA	NA	NA	NA	NA	NA	NA	NA	NA	NA	NA	NA	NA	no	NA	NA	COG0494	L,R	NUDIX	F:GO:0016787	NA	NA	8.03959	8.23453	7.92408	7.88607	7.56222	7.63229	7.97266	8.0843	8.16664	7.34921	7.17112	7.67792	7.84042	7.63255
TONNANOP_v1_1080013	NA	1091900108	10017	10544	+	527	DUF882 domain-containing	conserved protein of unknown function	NA	expressed	NA	NA	NA	NA	NA	NA	NA	NA	NA	NA	NA	NA	anoxic up	1.05259	NA	NA	yes	0.0252981	0.0454356	COG3108	S	Peptidase_M15_2,Peptidase_M15_3	NA	NA	NA	6.0315	6.25055	5.82056	7.09838	6.81193	6.60241	5.75036	6.23325	6.98342	5.71246	6.41828	5.78898	5.27176	5.60014
TONNANOP_v1_1080014	NA	1091900108	10625	10717	-	92	NA	NA	NA	not detected	NA	NA	NA	NA	NA	NA	NA	NA	NA	NA	NA	NA	NA	NA	NA	NA	no	NA	NA	NA	NA	NA	NA	NA	NA	NA	NA	NA	NA	NA	NA	NA	NA	NA	NA	NA	NA	NA	NA
TONNANOP_v1_1080015	NA	1091900108	10750	11853	+	1103	aminoglycoside phosphotransferase family	putative homoserine kinase type II (Protein kinase fold)	NA	expressed	NA	NA	NA	NA	NA	NA	NA	NA	NA	NA	NA	NA	NA	NA	NA	NA	no	NA	NA	COG2334	R	APH	P:GO:0016310; F:GO:0016740; F:GO:0016301	NA	NA	3.9909	4.76608	3.98301	5.56466	5.8174	5.12336	4.54403	4.27118	5.54043	5.06414	4.75449	4.08377	4.05368	3.83851
TONNANOP_v1_1080016	NA	1091900108	12073	12531	-	458	hypothetical protein	NA	NA	expressed	NA	NA	NA	NA	NA	NA	NA	NA	NA	NA	NA	NA	NA	NA	NA	NA	no	NA	NA	NA	NA	NA	NA	NA	NA	4.14319	2.86062	3.03368	4.96776	5.27393	5.21618	3.1704	5.05483	5.69243	5.29481	4.62238	4.12224	3.41008	4.36326
TONNANOP_v1_1080017	NA	1091900108	12551	12856	-	305	hypothetical protein	NA	NA	expressed	NA	NA	NA	NA	NA	NA	NA	NA	NA	NA	NA	NA	NA	NA	NA	NA	no	NA	NA	NA	NA	NA	NA	NA	NA	5.02749	2.53205	4.09269	4.37727	3.82435	4.95076	3.65007	4.90611	5.24179	6.11008	5.36403	4.63225	4.50415	4.26771
TONNANOP_v1_1080018	Amino acid biosynthesis	1091900108	12960	14021	+	1061	3-deoxy-7-phosphoheptulonate synthase	3-deoxy-D-arabino-heptulosonate-7-phosphate synthase, phenylalanine repressible	aroG	expressed	NA	NA	NA	NA	NA	NA	NA	NA	NA	NA	NA	NA	NA	NA	NA	NA	yes	0.00553624	0.0118369	COG0722	E	DAHP_synth_1	P:GO:0009073; F:GO:0003849; P:GO:0009423	map01110,map01100,map01130,map00400,map01230,map02024	chorismate biosynthesis (biosynthesis of aromatic amino acids)	2.91686	5.3135	5.40559	6.37471	6.26972	5.93532	5.62354	6.21753	5.99226	5.74489	4.99627	5.51617	5.147	5.15038
TONNANOP_v1_1080019	NA	1091900108	14120	14257	-	137	NA	NA	NA	expressed	NA	NA	NA	NA	NA	NA	NA	NA	NA	NA	NA	NA	NA	NA	NA	NA	no	NA	NA	NA	NA	NA	NA	NA	NA	4.62171	5.35827	5.19493	4.72327	5.58276	4.65385	5.09509	5.25773	5.81132	3.77351	6.56399	5.5373	3.93082	4.39773
TONNANOP_v1_1090001	NA	1091900109	426	1121	+	695	DNA-binding response regulator	Response regulator receiver protein	NA	expressed	NA	NA	NA	NA	NA	NA	NA	NA	NA	NA	NA	NA	NA	NA	NA	NA	no	NA	NA	COG2197	K,T	Response_reg,GerE	F:GO:0003677; P:GO:0006351; P:GO:0000160; P:GO:0006355; C:GO:0005622	NA	NA	8.22616	7.74514	7.67371	8.84335	8.6025	8.58452	8.19983	7.37464	8.77526	7.69278	7.48487	7.79826	7.68855	7.29779
TONNANOP_v1_1090002	NA	1091900109	1126	1494	+	368	DNA-binding response regulator	NA	NA	expressed	NA	NA	NA	NA	NA	NA	NA	NA	NA	NA	NA	NA	NA	NA	NA	NA	no	NA	NA	NA	NA	NA	P:GO:0000160; F:GO:0004871; C:GO:0005622	NA	NA	4.91471	5.51281	5.75503	6.93098	6.52535	6.54883	6.16604	5.81775	7.24305	6.36656	5.11193	5.74383	5.49637	5.97935
TONNANOP_v1_1090003	NA	1091900109	1768	3507	-	1739	hybrid sensor histidine kinase response regulator	conserved membrane protein of unknown function	NA	expressed	NA	NA	NA	NA	NA	NA	NA	NA	NA	NA	NA	NA	NA	NA	NA	NA	no	NA	NA	COG0642	T	HATPase_c,Response_reg,HisKA	P:GO:0009987	NA	NA	5.5147	5.27991	5.65957	5.31676	5.54057	5.59682	5.88064	5.92285	5.86867	5.6043	4.63469	5.76526	6.27515	5.99441
TONNANOP_v1_1090004	NA	1091900109	3514	4347	-	833	enoyl- hydratase	putative Enoyl-CoA hydratase	NA	expressed	NA	NA	NA	NA	NA	NA	NA	NA	NA	NA	NA	NA	NA	NA	NA	NA	yes	NA	NA	COG1024	I	ECH_1,ECH_2	F:GO:0003824; P:GO:0008152; F:GO:0016853	NA	NA	5.30203	6.37382	5.942	5.62328	5.98998	5.73668	6.32274	6.18125	5.86986	5.73191	4.99403	6.22191	6.69177	6.21896
TONNANOP_v1_1090005	NA	1091900109	4518	5186	+	668	NA	NA	NA	expressed	NA	NA	NA	NA	NA	NA	NA	NA	NA	NA	NA	NA	NA	NA	NA	NA	no	NA	NA	NA	NA	NA	NA	NA	NA	3.97882	4.68644	4.3599	6.06705	4.84872	5.71423	5.12655	5.62131	5.62983	6.09604	5.79301	4.65096	5.55446	5.17776
TONNANOP_v1_1090006	NA	1091900109	4578	5063	-	485	DUF2939 domain-containing	NA	NA	expressed	NA	NA	NA	NA	NA	NA	NA	NA	NA	NA	NA	NA	NA	NA	NA	NA	yes	0.050561	0.0630021	NA	NA	DUF2939	C:GO:0016020; C:GO:0016021	NA	NA	0.68706	3.93943	5.68028	5.85407	4.98009	4.37625	4.09754	4.43375	5.52288	5.14913	4.54875	5.00189	5.22195	5.01059
TONNANOP_v1_1090007	Corg assimilation (transporter)	1091900109	5153	6244	-	1091	TRAP transporter substrate-binding protein	conserved protein of unknown function	NA	expressed	NA	NA	NA	NA	NA	NA	NA	NA	NA	NA	NA	NA	NA	NA	NA	NA	yes	0.0434972	0.0238812	COG4663	Q	DctP	F:GO:0046872; C:GO:0030288; P:GO:0006810	NA	putative organic C transporter: TRAP (substrate-binding protein of DctP family)	2.68381	5.48995	5.01485	5.84823	5.80904	4.93225	5.38375	5.60719	6.01441	5.42771	5.22006	5.23702	5.724	5.24769
TONNANOP_v1_1090008	NA	1091900109	6896	7396	+	500	lasso peptide biosynthesis B2	NA	NA	expressed	NA	NA	NA	NA	NA	NA	NA	NA	NA	NA	NA	NA	NA	NA	NA	NA	no	NA	NA	NA	NA	Transglut_core3	C:GO:0016020; C:GO:0016021	NA	NA	5.30148	6.22381	6.41724	6.64164	6.29098	5.9751	5.52185	6.26209	5.29255	6.05117	5.97989	5.38024	5.37737	5.31958
TONNANOP_v1_1090009	Respiration (other), Vitamins & Cofactors	1091900109	7423	8349	+	926	hydroxymethylbilane synthase	hydroxymethylbilane synthase	hemC	expressed	AS up	1.65007	AS up	1.15812	NA	NA	NA	NA	AS up	1.97791	AS up	1.32223	NA	NA	NA	NA	no	NA	NA	COG0181	H	Porphobil_deam,Porphobil_deamC	P:GO:0015995; P:GO:0018160; F:GO:0004418; P:GO:0006782	map00860,map01110,map01120,map01100	heme b biosynthesis	4.30491	5.24908	5.10398	4.41769	4.57129	4.21532	4.46566	4.28864	4.05823	4.57572	4.49685	3.72363	4.1179	3.4775
TONNANOP_v1_1090010	NA	1091900109	8346	8534	+	188	NA	NA	NA	expressed	NA	NA	NA	NA	NA	NA	oxic up	2.43447	oxic up	1.95406	NA	NA	oxic up	2.03785	NA	NA	no	NA	NA	NA	NA	NA	NA	NA	NA	4.19985	4.52487	4.19874	5.2424	4.40015	4.30876	5.70149	2.41622	4.79405	4.2122	4.64169	6.21765	6.4523	6.22575
TONNANOP_v1_1090011	Amino acid biosynthesis	1091900109	8648	9253	+	605	imidazoleglycerol-phosphate dehydratase	Imidazoleglycerol-phosphate dehydratase	hisB	expressed	NA	NA	NA	NA	NA	NA	NA	NA	NA	NA	NA	NA	NA	NA	NA	NA	yes	0.0310398	0.0267629	COG0131	E	IGPD	F:GO:0004424; C:GO:0005737; P:GO:0000105	NA	L-histidine biosynthesis	6.18622	6.74068	5.4597	6.26658	6.36037	6.27645	6.25376	6.98984	6.42398	6.93035	6.49367	4.49223	5.61161	6.17012
TONNANOP_v1_1090012	NA	1091900109	9305	9706	-	401	hypothetical protein	NA	NA	expressed	NA	NA	NA	NA	NA	NA	NA	NA	NA	NA	NA	NA	NA	NA	NA	NA	no	NA	NA	NA	NA	NA	NA	NA	NA	2.77624	3.52324	0.143707	4.54672	4.44343	4.85989	4.63251	5.10407	5.33454	4.15378	4.68171	3.5891	4.18249	3.79616
TONNANOP_v1_1090013	NA	1091900109	9712	11121	-	1409	magnesium transporter	Magnesium transporter MgtE	mgtE	expressed	NA	NA	NA	NA	NA	NA	NA	NA	NA	NA	NA	NA	NA	NA	NA	NA	yes	NA	NA	COG2239	P	MgtE,MgtE_N,CBS,CBS	P:GO:0015693; C:GO:0016020; P:GO:0098655; F:GO:0008324	NA	NA	4.97451	5.24762	5.00862	5.86499	5.35976	5.35555	4.77167	5.48597	5.78697	6.35497	6.12934	5.23976	5.47192	5.1615
TONNANOP_v1_1090014	NA	1091900109	11227	11373	+	146	NA	NA	NA	not detected	NA	NA	NA	NA	NA	NA	NA	NA	NA	NA	NA	NA	NA	NA	NA	NA	no	NA	NA	NA	NA	NA	NA	NA	NA	NA	NA	NA	NA	NA	NA	NA	NA	NA	NA	NA	NA	NA	NA
TONNANOP_v1_1090015	NA	1091900109	11443	12021	-	578	DUF302 domain-containing	NA	NA	expressed	NA	NA	NA	NA	NA	NA	NA	NA	NA	NA	NA	NA	NA	NA	NA	NA	yes	0.108763	0.129707	NA	NA	DUF302	C:GO:0016021	NA	NA	5.31419	4.63503	4.37517	5.7148	5.18169	5.11592	5.17601	5.11269	5.82756	5.73707	5.229	5.23607	5.38943	5.03827
TONNANOP_v1_1090016	NA	1091900109	12851	13525	-	674	hypothetical protein	NA	NA	expressed	NA	NA	NA	NA	NA	NA	NA	NA	NA	NA	NA	NA	NA	NA	NA	NA	yes	0.665776	0.422774	NA	NA	NA	NA	NA	NA	5.81183	6.95848	6.67521	7.82353	7.14951	7.04258	6.8417	7.71803	7.60252	7.70994	7.18966	7.01577	6.97843	6.45405
TONNANOP_v1_1090017	NA	1091900109	13423	13728	+	305	NA	NA	NA	expressed	NA	NA	NA	NA	NA	NA	NA	NA	NA	NA	NA	NA	NA	NA	NA	NA	no	NA	NA	NA	NA	NA	NA	NA	NA	0.68706	3.35634	3.55369	4.45635	3.31548	4.04584	4.45039	3.67034	4.62027	4.48032	1.38685	4.12358	4.60968	5.14236
TONNANOP_v1_1090018	NA	1091900109	14001	14261	+	260	NA	NA	NA	expressed	NA	NA	NA	NA	NA	NA	NA	NA	NA	NA	NA	NA	NA	NA	NA	NA	no	NA	NA	NA	NA	NA	NA	NA	NA	2.49859	3.5588	3.76382	4.46226	4.92795	4.20437	4.44193	4.59278	3.7471	4.95941	2.54766	4.68619	5.00144	5.35321
TONNANOP_v1_1090019	NA	1091900109	14129	14261	+	132	transposase	transposase (fragment)	NA	not detected	NA	NA	NA	NA	NA	NA	NA	NA	NA	NA	NA	NA	NA	NA	NA	NA	no	NA	NA	COG3666	L	NA	NA	NA	NA	NA	NA	NA	NA	NA	NA	NA	NA	NA	NA	NA	NA	NA	NA
TONNANOP_v1_1100001	NA	1091900110	1	171	-	170	NA	NA	NA	not detected	NA	NA	NA	NA	NA	NA	NA	NA	NA	NA	NA	NA	NA	NA	NA	NA	no	NA	NA	NA	NA	NA	NA	NA	NA	NA	NA	NA	NA	NA	NA	NA	NA	NA	NA	NA	NA	NA	NA
TONNANOP_v1_1100002	NA	1091900110	227	895	-	668	hypothetical protein	protein of unknown function	NA	expressed	NA	NA	NA	NA	NA	NA	NA	NA	NA	NA	NA	NA	NA	NA	NA	NA	yes	NA	NA	COG0840	N,T	NA	NA	NA	NA	4.11601	1.7492	4.1783	3.9244	4.9419	4.53267	4.75705	6.0589	4.12271	3.97724	4.5849	3.79787	3.72079	3.12171
TONNANOP_v1_1100003	NA	1091900110	933	1979	-	1046	hypothetical protein	NA	NA	expressed	NA	NA	anoxic up	1.76235	anoxic up	1.69878	NA	NA	NA	NA	NA	NA	anoxic up	1.85177	anoxic up	1.54579	no	NA	NA	NA	NA	NA	NA	NA	NA	3.11133	2.70607	1.40908	3.98209	5.31521	3.97954	4.93332	4.74938	3.97844	3.89879	3.04233	2.80541	3.83736	2.61635
TONNANOP_v1_1100004	NA	1091900110	2133	3059	+	926	PD-(D E)XK nuclease family transposase	conserved protein of unknown function	NA	expressed	NA	NA	NA	NA	NA	NA	NA	NA	NA	NA	NA	NA	NA	NA	NA	NA	yes	NA	NA	COG5464	S	PDDEXK_2	NA	NA	NA	3.69568	1.48269	2.66915	3.6879	5.50047	3.62863	4.70251	3.16844	3.83896	2.75196	1.38685	1.42934	3.32027	1.68068
TONNANOP_v1_1100005	NA	1091900110	3162	4313	+	1151	NA	NA	NA	expressed	NA	NA	NA	NA	NA	NA	NA	NA	NA	NA	NA	NA	NA	NA	NA	NA	no	NA	NA	NA	NA	NA	NA	NA	NA	0.68706	0.407653	0.143707	3.11475	3.04532	2.72398	2.19381	2.80125	2.64541	3.47785	2.64736	2.21595	2.3556	2.09406
TONNANOP_v1_1100006	NA	1091900110	4341	4538	+	197	NA	NA	NA	not detected	NA	NA	NA	NA	NA	NA	NA	NA	NA	NA	NA	NA	NA	NA	NA	NA	no	NA	NA	NA	NA	NA	NA	NA	NA	NA	NA	NA	NA	NA	NA	NA	NA	NA	NA	NA	NA	NA	NA
TONNANOP_v1_1100007	NA	1091900110	4535	7450	+	2915	NA	protein of unknown function	NA	expressed	NA	NA	NA	NA	NA	NA	NA	NA	NA	NA	NA	NA	NA	NA	NA	NA	no	NA	NA	COG0810	M	NA	NA	NA	NA	3.30752	1.44662	1.14913	3.04524	4.10427	3.36501	2.90632	2.96117	3.30465	3.15551	3.60021	2.46474	3.19451	2.66808
TONNANOP_v1_1100008	NA	1091900110	7629	10088	+	2459	VWA domain-containing	NA	NA	expressed	O up	3.4483	anoxic up	3.62212	NA	NA	NA	NA	oxic up	3.25838	hypox up	3.63822	NA	NA	NA	NA	no	NA	NA	NA	NA	NA	NA	NA	NA	0.68706	0.910271	0.819238	3.30984	3.67753	3.50384	3.41656	3.35457	3.23508	3.21935	4.05529	2.91988	3.11469	3.11812
TONNANOP_v1_1100009	NA	1091900110	10094	10297	+	203	NA	NA	NA	expressed	NA	NA	NA	NA	NA	NA	NA	NA	NA	NA	NA	NA	NA	NA	NA	NA	no	NA	NA	NA	NA	NA	NA	NA	NA	0.68706	0.407653	0.143707	3.18238	4.4303	4.84537	2.19381	6.43968	4.52945	5.61128	5.15902	5.66304	5.12095	3.61499
TONNANOP_v1_110001	NA	1091900011	120	254	+	134	NA	NA	NA	not detected	NA	NA	NA	NA	NA	NA	NA	NA	NA	NA	NA	NA	NA	NA	NA	NA	no	NA	NA	NA	NA	NA	NA	NA	NA	NA	NA	NA	NA	NA	NA	NA	NA	NA	NA	NA	NA	NA	NA
TONNANOP_v1_1100010	NA	1091900110	10294	10557	+	263	prevent-host-death	NA	NA	expressed	NA	NA	NA	NA	NA	NA	NA	NA	NA	NA	NA	NA	NA	NA	NA	NA	no	NA	NA	NA	NA	NA	NA	NA	NA	4.13676	0.407653	4.29351	3.04881	3.40977	3.21543	3.61894	5.08405	3.29295	3.19316	5.46431	2.47035	4.30205	5.06455
TONNANOP_v1_1100011	NA	1091900110	10561	10836	+	275	plasmid stabilization	conserved protein of unknown function	NA	expressed	NA	NA	NA	NA	NA	NA	NA	NA	NA	NA	NA	NA	NA	NA	NA	NA	no	NA	NA	COG3041	S	YafQ_toxin	NA	NA	NA	3.20973	0.407653	4.62654	3.42683	3.67239	4.24451	4.47726	3.75896	2.88492	3.99592	5.50437	5.44483	4.62989	4.23173
TONNANOP_v1_1100012	NA	1091900110	10859	13267	+	2408	ABC transporter ATP-binding	putative Phosphonate-transporting ATPase	NA	expressed	NA	NA	NA	NA	NA	NA	NA	NA	NA	NA	NA	NA	NA	NA	NA	NA	no	NA	NA	COG1136,COG3842	V,E	ABC_tran	F:GO:0000166; F:GO:0016887; F:GO:0005524; C:GO:0016020; C:GO:0016021	NA	NA	1.31192	2.54675	2.84159	2.6212	3.48688	2.80248	3.21588	3.95264	3.60792	3.32571	3.50318	2.18901	3.33267	3.00646
TONNANOP_v1_1100013	NA	1091900110	13144	13410	+	266	NA	NA	NA	not detected	NA	NA	NA	NA	NA	NA	NA	NA	NA	NA	NA	NA	NA	NA	NA	NA	no	NA	NA	NA	NA	NA	NA	NA	NA	NA	NA	NA	NA	NA	NA	NA	NA	NA	NA	NA	NA	NA	NA
TONNANOP_v1_110002	Sulfur oxidation	1091900011	271	1398	-	1127	pyridine nucleotide-disulfide oxidoreductase	NADH dehydrogenase, FAD-containing subunit	sqrF	expressed	NA	NA	NA	NA	NA	NA	NA	NA	NA	NA	NA	NA	NA	NA	NA	NA	yes	0.0690339	0.112567	COG0446	R	Pyr_redox_2	F:GO:0016491; P:GO:0055114	map00920	NA	4.04679	3.98206	3.28416	5.3815	5.12109	4.83443	4.80569	4.98569	5.57329	5.2025	5.44697	4.99738	4.7326	5.09451
TONNANOP_v1_110003	NA	1091900011	1742	6070	+	4328	HEAT repeat domain-containing	NA	NA	expressed	NA	NA	NA	NA	NA	NA	NA	NA	NA	NA	NA	NA	NA	NA	NA	NA	no	NA	NA	NA	NA	NA	P:GO:0006869; F:GO:0005319; C:GO:0016020; C:GO:0016021; F:GO:0016829	NA	NA	2.17739	0.714265	0.143707	2.79954	2.98115	2.72328	2.25173	2.67352	2.92995	2.87225	1.49017	2.02787	2.27539	2.0195
TONNANOP_v1_110004	NA	1091900011	6170	6340	+	170	NA	NA	NA	not detected	NA	NA	NA	NA	NA	NA	NA	NA	NA	NA	NA	NA	NA	NA	NA	NA	no	NA	NA	NA	NA	NA	NA	NA	NA	NA	NA	NA	NA	NA	NA	NA	NA	NA	NA	NA	NA	NA	NA
TONNANOP_v1_110005	NA	1091900011	6494	6838	+	344	conserved hypothethical protein	NA	NA	expressed	NA	NA	NA	NA	NA	NA	NA	NA	NA	NA	NA	NA	NA	NA	NA	NA	no	NA	NA	NA	NA	NA	NA	NA	NA	0.68706	2.40016	0.143707	3.89757	2.52229	4.10646	2.19381	2.41622	3.54552	2.75196	4.46963	1.42934	3.69046	3.36791
TONNANOP_v1_110006	Stress response	1091900011	6842	7657	+	815	exodeoxyribonuclease III	exonuclease III	xthA	expressed	NA	NA	NA	NA	NA	NA	NA	NA	NA	NA	NA	NA	NA	NA	NA	NA	no	NA	NA	COG0708	L	Exo_endo_phos	F:GO:0003677; P:GO:0006281; P:GO:0090305; F:GO:0004519; C:GO:0005622; F:GO:0008853	map03410	NA	2.45359	3.50274	3.91059	4.68467	4.896	4.31836	3.86079	4.59966	5.32872	5.21195	5.27426	4.45923	4.05647	4.45835
TONNANOP_v1_110007	NA	1091900011	8410	8592	+	182	NA	NA	NA	expressed	NA	NA	NA	NA	NA	NA	NA	NA	NA	NA	NA	NA	NA	NA	NA	NA	no	NA	NA	NA	NA	NA	NA	NA	NA	6.72151	5.52812	7.86332	7.27331	6.52641	8.23258	6.55022	8.96858	7.58759	7.60569	7.14078	6.40972	7.51318	7.70306
TONNANOP_v1_110008	NA	1091900011	8682	10703	+	2021	serine threonine kinase	putative Calcium/calmodulin-dependent protein kinase	NA	expressed	NA	NA	NA	NA	NA	NA	NA	NA	NA	NA	NA	NA	NA	NA	NA	NA	no	NA	NA	COG0515	K,L,R,T	Pkinase,Pkinase_Tyr,APH	F:GO:0016301	NA	NA	1.4059	4.67488	4.69982	4.73275	4.77344	4.67275	4.36668	4.52389	5.12325	5.29829	4.67141	4.55163	4.42102	4.72949
TONNANOP_v1_110009	NA	1091900011	10931	12241	-	1310	N-acetylmuramoyl-L-alanine amidase	N-acetylmuramoyl-L-alanine amidase AmiC	amiC	expressed	NA	NA	NA	NA	NA	NA	NA	NA	NA	NA	NA	NA	NA	NA	NA	NA	no	NA	NA	COG0860,COG1388	M	Amidase_3,AMIN,LysM	F:GO:0016787	map01503	peptidoglycan hydrolysis (autolysis)	6.23655	6.41596	6.55434	7.18137	6.60953	6.47651	6.61585	6.59358	6.50677	6.24639	6.3489	5.9974	5.97935	5.8196
TONNANOP_v1_110010	NA	1091900011	12718	14466	-	1748	alpha-amylase	putative sucrose phosphorylase	ycjM	expressed	AS up	1.15653	NA	NA	anoxic up	1.10221	NA	NA	AS up	1.29586	AS up	1.0172	anoxic up	1.24154	NA	NA	yes	NA	NA	COG0366	G	Alpha-amylase,DUF3459	P:GO:0005975; F:GO:0016757	NA	NA	5.79987	5.35727	5.45274	5.95306	5.7513	5.647	5.98366	6.21643	5.29066	5.31216	4.97531	5.03096	4.66586	4.48973
TONNANOP_v1_110011	NA	1091900011	14470	15738	-	1268	glycosyl transferase family 1	conserved protein of unknown function	NA	expressed	AS up	1.40479	NA	NA	anoxic up	1.32868	NA	NA	AS up	1.59539	AS up	1.21419	anoxic up	1.51928	anoxic up	1.13808	no	NA	NA	COG0438	M	Glycos_transf_1	F:GO:0016740	NA	NA	6.48299	6.71873	6.30649	7.05082	6.85022	6.54973	6.70561	6.80031	6.16361	5.65737	5.74525	5.36096	5.03323	5.26484
TONNANOP_v1_110012	NA	1091900011	16173	16514	+	341	type II toxin-antitoxin system family antitoxin	HicB family protein	NA	expressed	NA	NA	NA	NA	NA	NA	NA	NA	NA	NA	NA	NA	NA	NA	NA	NA	no	NA	NA	COG4226	S	HicB	P:GO:0006355	NA	NA	6.29727	4.11052	6.35722	5.82984	5.20219	5.49471	6.33446	5.56138	5.21871	4.813	6.55132	5.24202	5.50265	5.6404
TONNANOP_v1_110013	NA	1091900011	16744	18198	+	1454	glycosyltransferase family 1	conserved protein of unknown function	NA	expressed	NA	NA	NA	NA	NA	NA	NA	NA	NA	NA	NA	NA	NA	NA	NA	NA	no	NA	NA	COG0438	M	Glyco_transf_4,Glyco_trans_4_4	F:GO:0016740	NA	NA	4.35044	2.58535	3.85735	4.44434	4.73992	4.36075	4.54007	4.32711	4.62265	5.67181	5.99711	4.18194	4.51697	4.09586
TONNANOP_v1_110014	NA	1091900011	18208	19089	+	881	HAD family hydrolase	conserved protein of unknown function	NA	expressed	NA	NA	NA	NA	NA	NA	NA	NA	NA	NA	NA	NA	NA	NA	NA	NA	no	NA	NA	COG1011	R	Hydrolase,Hydrolase_like	P:GO:0008152; F:GO:0016787	NA	NA	3.31596	2.90672	1.55883	3.93439	3.74391	3.87202	3.68503	4.45785	4.51308	5.16475	5.44714	3.48502	4.17455	4.31339
TONNANOP_v1_110015	NA	1091900011	18994	19122	-	128	NA	NA	NA	expressed	NA	NA	NA	NA	NA	NA	NA	NA	NA	NA	NA	NA	NA	NA	NA	NA	no	NA	NA	NA	NA	NA	NA	NA	NA	6.38715	6.59868	0.143707	4.06352	4.94612	6.49107	6.08637	5.5375	5.49497	5.18762	5.6019	4.70624	5.34628	4.99551
TONNANOP_v1_110016	NA	1091900011	19355	19819	-	464	DUF4124 domain-containing	NA	NA	expressed	NA	NA	NA	NA	NA	NA	NA	NA	NA	NA	NA	NA	NA	NA	NA	NA	no	NA	NA	NA	NA	DUF4124	F:GO:0003700; P:GO:0006355; F:GO:0043565	NA	NA	1.95403	4.44867	6.00086	5.21404	4.938	4.60739	5.06268	5.03908	5.47339	5.37735	3.7528	5.25603	5.00222	4.34743
TONNANOP_v1_110017	Vitamins & Cofactors	1091900011	19854	20108	-	254	molybdopterin converting factor subunit 1	Molybdopterin synthase sulfur carrier subunit	moaD	expressed	NA	NA	NA	NA	NA	NA	NA	NA	NA	NA	NA	NA	NA	NA	NA	NA	no	NA	NA	COG1977	H	ThiS	F:GO:0000166; F:GO:0016740; P:GO:0006777	map04122	molybdenum cofactor biosynthesis	0.68706	0.407653	5.04612	3.94505	4.69869	3.88255	4.56906	2.41622	3.62917	3.83003	4.2597	4.12438	4.18781	3.68325
TONNANOP_v1_110018	Vitamins & Cofactors	1091900011	20105	21370	-	1265	molybdopterin molybdenumtransferase	Molybdopterin molybdenumtransferase	moeA-1	expressed	NA	NA	NA	NA	NA	NA	NA	NA	NA	NA	NA	NA	NA	NA	NA	NA	no	NA	NA	COG0303	H	MoeA_N,MoCF_biosynth,MoeA_C	P:GO:0018130; P:GO:0051188; P:GO:1901362; P:GO:1901566; P:GO:0043545; P:GO:0090407	map00790,map01100	molybdenum cofactor biosynthesis	2.03629	3.1456	4.43455	4.82925	5.27569	4.80123	4.34239	4.83354	5.44602	4.85952	4.40693	4.7215	4.88228	4.06656
TONNANOP_v1_110019	NA	1091900011	21422	21628	+	206	NA	NA	NA	expressed	O up	1.37043	AS up	1.75977	O up	3.1302	NA	NA	oxic up	1.7224	hypox up	1.01846	oxic up	3.48217	hypox up	2.77823	no	NA	NA	NA	NA	NA	NA	NA	NA	5.40653	4.79311	3.1667	4.40347	2.52229	3.37232	2.19381	5.10979	2.95701	7.42065	5.99547	6.49145	6.75875	5.96897
TONNANOP_v1_110020	NA	1091900011	21832	22143	-	311	NA	NA	NA	expressed	O up	3.52397	anoxic up	2.28575	O up	1.23823	NA	NA	oxic up	4.01376	hypox up	3.03419	oxic up	1.72801	NA	NA	no	NA	NA	NA	NA	NA	NA	NA	NA	0.68706	2.51044	2.66018	5.58645	4.77734	3.92748	4.33806	2.95509	5.93565	4.76101	4.75121	5.66877	7.06389	5.11683
TONNANOP_v1_110021	NA	1091900011	22204	24840	-	2636	chitobiase/beta-hexosaminidase C-terminal domain-containing protein	Alpha amylase catalytic region	NA	expressed	O up	2.17341	anoxic up	2.11032	NA	NA	oxic up	1.27593	oxic up	2.81138	hypox up	1.53545	NA	NA	NA	NA	yes	0.00471615	0.012204	COG0366	G	Alpha-amylase,CBM26,CHB_HEX_C_1,Fn3_assoc,CHB_HEX_C_1,Alpha-amylase	P:GO:0005975; F:GO:0043895	NA	NA	2.37783	3.17995	2.26224	5.99286	5.08234	5.17331	4.17914	3.32812	5.05019	4.37861	4.37744	5.88875	5.81645	4.57737
TONNANOP_v1_110022	NA	1091900011	25044	25298	-	254	NA	NA	NA	expressed	NA	NA	NA	NA	NA	NA	NA	NA	NA	NA	NA	NA	NA	NA	NA	NA	no	NA	NA	NA	NA	NA	NA	NA	NA	7.10983	6.52853	6.15707	9.06137	7.94933	8.31388	5.918	5.45322	7.51109	6.30553	6.23637	8.37953	8.43889	7.4654
TONNANOP_v1_110023	NA	1091900011	25279	25581	+	302	hypothetical protein	NA	NA	expressed	O up	6.80302	anoxic up	3.73509	O up	3.06793	NA	NA	oxic up	7.08334	hypox up	6.52269	oxic up	3.34825	hypox up	2.7876	no	NA	NA	NA	NA	NA	NA	NA	NA	0.68706	0.407653	0.143707	3.36314	2.52229	2.71182	3.31429	2.71858	5.56719	4.34888	2.43226	4.64497	4.51606	3.73777
TONNANOP_v1_110024	NA	1091900011	25651	25830	-	179	NA	NA	NA	expressed	NA	NA	NA	NA	NA	NA	NA	NA	NA	NA	NA	NA	NA	NA	NA	NA	no	NA	NA	NA	NA	NA	NA	NA	NA	6.74513	4.04585	5.22331	6.54458	6.34119	6.95907	4.50475	5.95491	5.77773	5.72149	5.48745	7.17984	7.44247	6.35513
TONNANOP_v1_110025	NA	1091900011	25827	26690	-	863	DUF3782 domain-containing	conserved protein of unknown function	NA	expressed	NA	NA	anoxic up	1.01561	NA	NA	oxic up	1.06298	oxic up	1.24623	NA	NA	NA	NA	NA	NA	no	NA	NA	COG5493,COG0532	S,J	PDDEXK_10,DUF3782	NA	NA	NA	7.61779	7.56065	7.59131	9.65007	8.86281	9.16454	8.00536	8.49996	8.52399	7.82687	8.32643	9.70747	9.4786	8.16103
TONNANOP_v1_110026	NA	1091900011	26912	27778	-	866	type 1 glutamine amidotransferase domain-containing protein	ThiJ/PfpI domain protein	NA	expressed	NA	NA	NA	NA	NA	NA	NA	NA	NA	NA	NA	NA	NA	NA	NA	NA	yes	0.0409644	0.0546661	COG0693	R	ThiJ_like	P:GO:0006508; F:GO:0008233	NA	NA	6.39432	5.77353	5.93194	8.07636	7.5414	7.57937	6.14185	5.81037	6.63729	6.06852	6.07946	8.17511	7.96578	6.54976
TONNANOP_v1_110027	NA	1091900011	27699	28004	-	305	hypothetical protein	NA	NA	expressed	O up	2.28809	anoxic up	1.43405	NA	NA	oxic up	1.81179	oxic up	3.19399	hypox up	1.3822	oxic up	1.75994	NA	NA	no	NA	NA	NA	NA	NA	NA	NA	NA	6.27429	6.34979	7.22917	9.346	8.14254	8.91308	7.51388	6.84565	8.76877	8.51657	8.16176	10.5682	10.526	8.79688
TONNANOP_v1_110028	NA	1091900011	28034	28858	-	824	hypothetical protein	NA	NA	expressed	O up	1.19457	anoxic up	1.42581	NA	NA	oxic up	1.34595	oxic up	1.86754	NA	NA	NA	NA	NA	NA	yes	0.0511777	0.0684039	NA	NA	NA	NA	NA	NA	6.64095	5.88442	6.48704	8.91259	8.26905	8.42764	7.09785	7.29254	7.92075	6.9899	7.13216	9.01229	9.02258	7.41244
TONNANOP_v1_110029	NA	1091900011	29053	29955	-	902	hypothetical protein	NA	NA	expressed	O up	1.43283	anoxic up	1.55755	NA	NA	oxic up	1.39712	oxic up	2.13139	NA	NA	NA	NA	NA	NA	yes	NA	NA	NA	NA	NA	NA	NA	NA	7.01959	5.79666	6.76841	9.48918	8.82044	8.84807	7.14232	6.71895	8.27013	7.19534	7.94105	9.67209	9.47897	8.00957
TONNANOP_v1_110030	NA	1091900011	30025	30198	+	173	NA	NA	NA	not detected	NA	NA	NA	NA	NA	NA	NA	NA	NA	NA	NA	NA	NA	NA	NA	NA	no	NA	NA	NA	NA	NA	NA	NA	NA	NA	NA	NA	NA	NA	NA	NA	NA	NA	NA	NA	NA	NA	NA
TONNANOP_v1_110031	NA	1091900011	30213	31058	-	845	hypothetical protein	NA	NA	expressed	O up	2.90725	anoxic up	2.37105	NA	NA	oxic up	1.54993	oxic up	3.68221	hypox up	2.13228	oxic up	1.31117	NA	NA	yes	0.0645701	0.0763672	NA	NA	NA	NA	NA	NA	5.0311	3.82758	5.15633	8.4338	7.73858	7.79883	5.84232	5.8085	7.77589	6.5848	7.51254	9.10487	9.14542	7.46819
TONNANOP_v1_110032	NA	1091900011	31071	31517	-	446	ester cyclase	conserved protein of unknown function	NA	expressed	NA	NA	NA	NA	NA	NA	NA	NA	NA	NA	NA	NA	NA	NA	NA	NA	yes	0.0898331	0.08298	COG5485	R	SnoaL,SnoaL_2	NA	NA	NA	6.47216	5.45949	7.19575	9.52801	8.36804	8.81987	7.06296	6.53886	7.61805	6.21402	7.86085	9.19368	8.8984	7.46063
TONNANOP_v1_110033	NA	1091900011	31549	31989	-	440	ester cyclase	conserved protein of unknown function	NA	expressed	NA	NA	NA	NA	NA	NA	NA	NA	NA	NA	NA	NA	NA	NA	NA	NA	yes	0.0396144	0.0632154	COG5485	R	SnoaL,SnoaL_2	NA	NA	NA	7.05478	6.85361	6.80368	9.99347	8.93304	9.25297	7.19507	6.6087	8.51455	6.66962	8.3543	9.61822	9.32735	7.82781
TONNANOP_v1_110034	NA	1091900011	32079	33506	-	1427	alpha-amylase	Alpha-amylase	amyS	expressed	NA	NA	NA	NA	NA	NA	NA	NA	NA	NA	NA	NA	NA	NA	NA	NA	yes	0.0124705	0.0202229	COG0366	G	Alpha-amylase	F:GO:0043169; F:GO:0004553	NA	NA	6.50313	6.18546	6.13858	8.5952	7.9945	8.2227	6.25709	6.11014	6.70381	5.73795	6.93248	8.71446	8.41325	6.86365
TONNANOP_v1_110035	NA	1091900011	33606	34289	-	683	NADP oxidoreductase	NADP oxidoreductase, coenzyme F420-dependent	NA	expressed	NA	NA	anoxic up	1.19444	NA	NA	oxic up	1.61493	oxic up	1.46734	NA	NA	NA	NA	anoxic up	1.34203	yes	0.0248429	0.0208667	COG2085	R	F420_oxidored,ApbA	F:GO:0000166	NA	NA	6.37759	6.26614	6.17716	8.66014	8.02263	8.21662	6.26722	6.50198	6.99691	5.79317	6.90073	8.54895	8.4313	7.11419
TONNANOP_v1_110036	NA	1091900011	34357	34902	-	545	hypothetical protein	NA	NA	expressed	NA	NA	NA	NA	NA	NA	oxic up	1.99854	oxic up	1.62441	NA	NA	NA	NA	anoxic up	1.24042	no	NA	NA	NA	NA	NA	NA	NA	NA	6.26306	5.93534	6.87277	8.46034	7.75127	7.972	5.93392	6.62116	7.34407	5.53214	6.13858	9.21044	8.98263	7.29542
TONNANOP_v1_110037	Storage (biosynthesis)	1091900011	35322	37778	-	2456	DUF3459 domain-containing	1,4-alpha-glucan branching enzyme	NA	expressed	NA	NA	NA	NA	NA	NA	NA	NA	NA	NA	NA	NA	NA	NA	NA	NA	yes	0.0484989	0.0856338	COG0296	G	Alpha-amylase,Alpha-amylase_C,DUF3459,CBM_48	P:GO:0005975; F:GO:0016757	NA	similar to glgB/treZ	6.28894	4.9385	5.14783	7.81469	7.24316	7.35156	5.31888	5.15537	6.2545	4.92353	6.77292	7.91062	7.7571	6.32595
TONNANOP_v1_110038	NA	1091900011	38211	38639	-	428	VOC family	Glyoxalase family protein	NA	expressed	NA	NA	NA	NA	NA	NA	NA	NA	NA	NA	NA	NA	NA	NA	NA	NA	yes	NA	NA	COG0346	E	Glyoxalase	F:GO:0051213; P:GO:0055114	NA	NA	6.64112	3.81068	4.78855	8.90548	8.19495	8.09802	6.4589	6.28956	7.24965	6.12245	7.91963	9.13652	9.0201	7.04363
TONNANOP_v1_110039	NA	1091900011	38877	40415	-	1538	glucose-methanol-choline oxidoreductase	Glucose-methanol-choline oxidoreductase	NA	expressed	O up	1.66377	anoxic up	1.92961	NA	NA	oxic up	1.65223	oxic up	2.48989	NA	NA	NA	NA	anoxic up	1.09196	yes	0.00603025	0.0283592	COG2303	E	GMC_oxred_N,GMC_oxred_C	F:GO:0016614	NA	NA	6.18313	5.69242	5.88555	9.12052	8.53547	8.58314	6.58622	6.30633	7.598	6.15015	7.6348	9.35304	9.08482	7.52283
TONNANOP_v1_110040	NA	1091900011	40441	40836	-	395	nuclear transport factor 2 family	NA	NA	expressed	NA	NA	NA	NA	NA	NA	NA	NA	NA	NA	NA	NA	NA	NA	NA	NA	yes	0.0496659	0.0482886	NA	NA	SnoaL_2,SnoaL,SnoaL_4	NA	NA	NA	6.14513	5.6297	6.14822	9.12181	8.55291	8.36925	6.27573	6.52241	6.92014	5.87976	7.3029	8.51903	8.28041	6.58783
TONNANOP_v1_110041	NA	1091900011	40991	42091	+	1100	NA	NA	NA	expressed	NA	NA	NA	NA	NA	NA	NA	NA	NA	NA	NA	NA	NA	NA	NA	NA	no	NA	NA	NA	NA	NA	NA	NA	NA	0.68706	1.35752	0.143707	3.66702	3.53384	3.71321	2.30563	2.74512	2.82866	3.83049	3.81488	3.69032	3.6805	3.59811
TONNANOP_v1_110042	NA	1091900011	41132	41536	-	404	nuclear transport factor 2 family	NA	NA	expressed	O up	2.10361	anoxic up	1.98208	NA	NA	oxic up	2.46368	oxic up	3.33545	NA	NA	oxic up	1.35337	anoxic up	1.11031	no	NA	NA	NA	NA	SnoaL_2	P:GO:0006725; F:GO:0016853	NA	NA	7.27669	5.78578	5.73625	9.63801	8.94743	9.31757	7.8294	7.36128	8.29772	6.58728	8.25868	10.7574	10.6823	8.38166
TONNANOP_v1_110043	NA	1091900011	41558	42052	-	494	nuclear transport factor 2 family	conserved protein of unknown function	NA	expressed	NA	NA	NA	NA	NA	NA	NA	NA	NA	NA	NA	NA	NA	NA	NA	NA	yes	0.0967247	0.101036	COG3631	R	SnoaL_2	NA	NA	NA	7.17113	6.68863	7.08479	10.614	9.80648	9.95859	7.5894	7.68789	8.61178	6.17325	8.75238	10.0308	9.64984	7.77362
TONNANOP_v1_110044	NA	1091900011	42086	42547	-	461	nuclear transport factor 2 family	NA	NA	expressed	NA	NA	NA	NA	NA	NA	NA	NA	NA	NA	NA	NA	NA	NA	NA	NA	yes	NA	NA	NA	NA	NA	NA	NA	NA	8.27292	7.09785	8.16062	11.1342	10.337	10.4186	8.88457	8.68139	9.18957	6.25101	9.23429	10.885	10.6022	8.11934
TONNANOP_v1_110045	NA	1091900011	42622	42735	-	113	NA	NA	NA	expressed	NA	NA	NA	NA	NA	NA	NA	NA	NA	NA	NA	NA	NA	NA	NA	NA	no	NA	NA	NA	NA	NA	NA	NA	NA	9.81951	8.68083	9.23859	11.1294	10.6358	10.9093	9.03624	8.26686	10.1292	6.59207	9.54344	11.6639	11.8923	9.62336
TONNANOP_v1_110046	NA	1091900011	42840	44567	-	1727	thiamine pyrophosphate-binding protein	Thiamine pyrophosphate TPP-binding domain-containing protein	NA	expressed	NA	NA	NA	NA	NA	NA	NA	NA	NA	NA	NA	NA	NA	NA	NA	NA	yes	0.00614739	0.0183416	COG0028	E,H	TPP_enzyme_N,TPP_enzyme_C,TPP_enzyme_M	F:GO:0003824; F:GO:0043169	NA	NA	7.36341	6.47098	6.49737	9.44609	8.72546	9.06223	6.87411	6.63453	7.72238	5.16636	7.82599	9.4809	9.14183	7.45802
TONNANOP_v1_110047	Vitamins & Cofactors	1091900011	44608	46152	-	1544	thiamine biosynthesis protein ThiJ	ThiJ/PfpI domain protein	thiJ	expressed	NA	NA	NA	NA	NA	NA	NA	NA	NA	NA	NA	NA	NA	NA	NA	NA	yes	0.00507843	0.0112288	COG0693	R	ThiJ_like	P:GO:0006508; F:GO:0008233	NA	NA	6.63818	5.611	5.77322	9.03579	8.15797	8.67356	6.58087	5.66843	7.35608	4.62011	7.58905	8.82481	8.87279	7.32381
TONNANOP_v1_110048	NA	1091900011	46197	48230	-	2033	hypothetical protein	NA	NA	expressed	NA	NA	NA	NA	NA	NA	NA	NA	NA	NA	NA	NA	NA	NA	NA	NA	yes	0.0552397	0.0956896	NA	NA	GlcNAc_2-epim,GlcNAc_2-epim	F:GO:0003824	NA	NA	7.43632	6.11969	7.07858	9.47421	9.08729	9.22986	7.49136	6.42842	7.53439	5.51425	8.58534	9.41017	9.28916	8.00077
TONNANOP_v1_110049	NA	1091900011	48785	49060	+	275	NA	NA	NA	expressed	NA	NA	NA	NA	NA	NA	NA	NA	NA	NA	NA	NA	NA	NA	NA	NA	no	NA	NA	NA	NA	NA	NA	NA	NA	3.20973	2.64851	4.23285	4.85481	4.46528	3.93234	4.9599	3.01278	4.46437	3.88777	5.40383	5.25203	5.32334	4.39327
TONNANOP_v1_110050	NA	1091900011	49692	49976	+	284	NA	NA	NA	expressed	O up	3.15399	anoxic up	1.61125	O up	1.54274	NA	NA	oxic up	3.30475	hypox up	3.00323	oxic up	1.6935	hypox up	1.39198	no	NA	NA	NA	NA	NA	NA	NA	NA	2.40866	2.61201	2.76914	4.27743	4.50473	5.40377	4.00002	3.731	5.8771	5.40741	6.20209	5.79315	6.53176	4.86153
TONNANOP_v1_110051	NA	1091900011	49973	50470	+	497	NA	NA	NA	expressed	O up	1.85107	NA	NA	O up	2.14154	NA	NA	oxic up	2.10392	hypox up	1.59822	oxic up	2.39439	hypox up	1.88868	no	NA	NA	NA	NA	NA	NA	NA	NA	4.50791	5.20505	0.143707	4.72241	4.40928	4.80115	4.54504	4.7286	6.18047	6.79005	6.2982	6.83591	6.35677	6.09773
TONNANOP_v1_110052	NA	1091900011	50036	50299	-	263	regulator	NA	NA	expressed	NA	NA	NA	NA	NA	NA	NA	NA	NA	NA	NA	NA	NA	NA	NA	NA	no	NA	NA	NA	NA	NA	NA	NA	NA	4.43204	4.45966	4.29351	5.99893	5.36268	5.65601	3.61894	4.66364	6.98602	7.12178	5.65932	6.50776	5.158	5.7028
TONNANOP_v1_110053	Stress response	1091900011	50403	50918	-	515	disulfide oxidoreductase	Peroxiredoxin	NA	expressed	O up	1.78339	NA	NA	O up	1.46565	NA	NA	oxic up	1.74163	hypox up	1.82515	oxic up	1.42389	hypox up	1.5074	no	NA	NA	COG0526	C,O	AhpC-TSA,Redoxin,Thioredoxin_2,Thioredoxin	F:GO:0016209; F:GO:0016491; C:GO:0016020; C:GO:0016021; P:GO:0098869; P:GO:0055114	NA	NA	2.50857	5.44506	3.77663	5.51671	4.64791	4.95577	4.64683	5.46001	6.72532	6.7168	6.24861	5.5786	5.90313	5.82515
TONNANOP_v1_110054	NA	1091900011	50680	51108	-	428	phosphotransferase	NA	NA	expressed	NA	NA	NA	NA	NA	NA	NA	NA	NA	NA	NA	NA	NA	NA	NA	NA	no	NA	NA	NA	NA	NA	F:GO:0003677; F:GO:0003887; P:GO:0006260; P:GO:0071897	NA	NA	0.68706	0.407653	3.64107	3.88151	4.20921	4.04357	3.81266	4.67443	3.83215	4.37877	3.38791	4.6695	4.38751	3.37255
TONNANOP_v1_110055	NA	1091900011	51087	51866	-	779	esterase family	Esterase	NA	expressed	NA	NA	NA	NA	NA	NA	NA	NA	NA	NA	NA	NA	NA	NA	NA	NA	yes	0.017447	0.0294394	COG0627	R	Esterase	NA	NA	NA	2.80846	4.09029	5.34599	5.00678	4.76425	5.31169	4.51084	5.15923	5.74747	5.61595	4.71947	4.93464	5.00307	5.0812
TONNANOP_v1_110056	Vitamins & Cofactors	1091900011	52321	53337	-	1016	GTP 3 ,8-cyclase	GTP 3',8-cyclase	moaA	expressed	O up	2.07247	NA	NA	O up	1.74311	NA	NA	oxic up	2.42446	hypox up	1.72047	oxic up	2.09511	hypox up	1.39112	no	NA	NA	COG2896	H	Mob_synth_C,Radical_SAM,Fer4_12	F:GO:0005525; F:GO:0046872; F:GO:0016829; F:GO:0051539; P:GO:0006777; C:GO:0019008	map00790,map04122,map01100	molybdenum cofactor biosynthesis	5.87014	5.94348	5.74946	6.92555	6.45265	6.32735	6.47907	6.54507	8.8275	7.80617	6.85696	7.66192	8.48125	7.42044
TONNANOP_v1_1110001	NA	1091900111	1	201	-	200	helix-turn-helix domain-containing	NA	NA	expressed	NA	NA	NA	NA	NA	NA	NA	NA	NA	NA	NA	NA	NA	NA	NA	NA	no	NA	NA	NA	NA	NA	F:GO:0003677	NA	NA	6.23194	6.78251	7.35168	6.8614	5.24222	6.76215	7.46721	5.90295	4.44579	5.95864	6.85861	7.10374	6.36697	6.70337
TONNANOP_v1_1110002	NA	1091900111	319	765	-	446	cytochrome c oxidase subunit III	NA	NA	expressed	NA	NA	NA	NA	NA	NA	NA	NA	NA	NA	NA	NA	NA	NA	NA	NA	no	NA	NA	NA	NA	NA	C:GO:0016020	NA	NA	3.46385	5.12338	5.59667	5.40583	4.69491	5.43739	4.86438	5.01368	6.04816	6.25486	5.26345	5.73025	5.05274	5.51584
TONNANOP_v1_1110003	Denitrification	1091900111	749	1618	-	869	AAA family ATPase	Denitrification regulatory protein NirQ	nirQ	expressed	NA	NA	NA	NA	NA	NA	NA	NA	NA	NA	NA	NA	NA	NA	NA	NA	no	NA	NA	COG0714	R	AAA_5,CbbQ_C	F:GO:0016887; F:GO:0005524	NA	NA	2.01017	4.08501	4.43563	5.7996	4.70402	5.22239	4.8028	3.89268	4.75465	6.2621	4.09753	5.76605	4.77199	5.00394
TONNANOP_v1_1110004	NA	1091900111	1494	1697	-	203	NA	NA	NA	expressed	NA	NA	NA	NA	NA	NA	NA	NA	NA	NA	NA	NA	NA	NA	NA	NA	no	NA	NA	NA	NA	NA	NA	NA	NA	0.68706	3.00426	0.143707	3.65498	4.07173	3.94714	4.4955	2.41622	4.86872	4.26487	4.98138	5.85923	3.15768	5.0601
TONNANOP_v1_1110005	NA	1091900111	1882	2703	-	821	DUF2189 domain-containing	conserved membrane protein of unknown function	NA	expressed	O up	1.52432	NA	NA	NA	NA	NA	NA	oxic up	1.76127	hypox up	1.28738	oxic up	1.05274	NA	NA	no	NA	NA	COG5473	S	DUF2189	C:GO:0016020; C:GO:0016021	NA	NA	2.05994	4.40583	3.17132	4.46532	4.15926	4.47996	4.0384	5.48248	4.54151	5.75021	5.14428	5.5945	4.99544	5.75243
TONNANOP_v1_1110006	NA	1091900111	3596	4036	+	440	hypothetical protein	NA	NA	expressed	AS up	1.68243	NA	NA	anoxic up	1.25451	NA	NA	AS up	1.38698	AS up	1.97788	NA	NA	anoxic up	1.54996	no	NA	NA	NA	NA	NA	C:GO:0016020; C:GO:0016021	NA	NA	6.94721	5.47845	7.61851	6.74176	6.48632	5.97862	8.02189	5.94757	6.0195	5.72325	4.44042	5.05922	5.618	6.00946
TONNANOP_v1_1110007	NA	1091900111	4151	4411	-	260	NA	NA	NA	not detected	NA	NA	NA	NA	NA	NA	NA	NA	NA	NA	NA	NA	NA	NA	NA	NA	no	NA	NA	NA	NA	NA	NA	NA	NA	NA	NA	NA	NA	NA	NA	NA	NA	NA	NA	NA	NA	NA	NA
TONNANOP_v1_1110008	NA	1091900111	4525	4656	+	131	type II toxin-antitoxin system family toxin	NA	NA	expressed	NA	NA	NA	NA	NA	NA	NA	NA	NA	NA	NA	NA	NA	NA	NA	NA	no	NA	NA	NA	NA	HicA_toxin	F:GO:0003729	NA	NA	0.68706	4.46483	5.25763	6.7703	7.60328	5.69725	5.98644	5.75789	4.90575	4.56494	5.36108	4.96751	3.97982	5.34302
TONNANOP_v1_1110009	NA	1091900111	4610	4852	-	242	NA	NA	NA	expressed	NA	NA	NA	NA	NA	NA	NA	NA	NA	NA	NA	NA	NA	NA	NA	NA	no	NA	NA	NA	NA	NA	NA	NA	NA	4.24624	0.407653	0.143707	4.34465	2.52229	4.47224	2.19381	2.41622	2.64541	2.75196	1.38685	1.42934	3.01613	1.68068
TONNANOP_v1_1110010	NA	1091900111	5002	5553	+	551	DNA repair	protein of unknown function	NA	expressed	NA	NA	NA	NA	NA	NA	NA	NA	NA	NA	NA	NA	NA	NA	NA	NA	no	NA	NA	COG5464,COG2003	S,L	RadC	NA	NA	NA	5.83067	5.43535	5.06573	6.33536	5.98707	5.66778	6.34215	5.44417	5.65086	4.54933	4.27723	5.30026	4.92793	5.57426
TONNANOP_v1_1110011	NA	1091900111	5516	5737	+	221	family transcriptional regulator	Looped-hinge helix DNA binding domain, AbrB family	NA	expressed	AS up	2.95821	NA	NA	anoxic up	1.97416	NA	NA	AS up	2.57428	AS up	3.34213	anoxic up	1.59024	anoxic up	2.35809	no	NA	NA	COG2002	K	MazE_antitoxin	F:GO:0003677	NA	NA	9.07379	7.67476	8.71261	7.88664	8.21791	7.86645	8.2466	7.65046	6.20446	6.00205	5.20296	5.9146	6.62669	6.76106
TONNANOP_v1_1110012	NA	1091900111	5871	6128	+	257	PIN domain-containing	DNA-binding protein (fragment)	NA	expressed	AS up	1.86134	NA	NA	anoxic up	1.2659	NA	NA	AS up	1.85931	AS up	1.86337	anoxic up	1.26387	anoxic up	1.26793	no	NA	NA	COG1487	R	NA	F:GO:0003677	NA	NA	7.8744	7.32215	8.21814	7.08947	7.91049	7.01219	8.27957	7.1872	6.20874	7.19049	5.77944	6.75	6.27287	6.22233
TONNANOP_v1_1110013	NA	1091900111	6235	6879	+	644	DNA repair	DNA repair protein RadC	NA	expressed	NA	NA	NA	NA	NA	NA	NA	NA	NA	NA	NA	NA	NA	NA	NA	NA	no	NA	NA	COG2003	L	RadC	NA	NA	NA	5.22902	5.21779	7.07271	5.83631	6.16088	5.5677	5.84495	6.0829	6.11818	5.74098	5.38397	5.92738	5.9462	5.74375
TONNANOP_v1_1110014	NA	1091900111	7185	7355	+	170	hypothetical protein CfE428DRAFT_5982	NA	NA	expressed	NA	NA	NA	NA	NA	NA	NA	NA	NA	NA	NA	NA	NA	NA	NA	NA	no	NA	NA	NA	NA	NA	NA	NA	NA	6.35687	0.407653	4.3356	5.86	6.56233	5.62009	7.55677	4.37949	4.81713	5.33231	4.48452	3.99221	4.97987	3.80823
TONNANOP_v1_1110015	NA	1091900111	7541	7822	+	281	NA	NA	NA	expressed	AS up	2.64021	NA	NA	anoxic up	2.7315	oxic up	2.67958	AS up	1.30042	AS up	3.98	anoxic up	1.39171	anoxic up	4.07129	no	NA	NA	NA	NA	NA	NA	NA	NA	7.00839	6.93404	9.16153	8.02102	8.71198	8.39871	8.64928	8.30829	5.12958	5.12635	3.10359	6.87448	7.26009	7.45373
TONNANOP_v1_1110016	NA	1091900111	7976	8158	+	182	NA	NA	NA	expressed	NA	NA	NA	NA	NA	NA	NA	NA	NA	NA	NA	NA	NA	NA	NA	NA	no	NA	NA	NA	NA	NA	NA	NA	NA	5.39312	0.407653	5.77048	4.11549	6.18542	4.58542	4.86239	5.60601	4.54409	4.36914	1.38685	4.25991	5.72277	4.05829
TONNANOP_v1_1110017	Denitrification	1091900111	8561	9976	-	1415	nitric oxide reductase	Nitric oxide reductase subunit B	norB	expressed	AS up	4.19864	NA	NA	anoxic up	4.47301	NA	NA	AS up	4.31999	AS up	4.0773	anoxic up	4.59436	anoxic up	4.35167	yes	0.0126375	0.0297521	COG3256	P	COX1	F:GO:0016966; F:GO:0004129; F:GO:0005506; C:GO:0016021; P:GO:1902600; P:GO:0009060; C:GO:0070469; F:GO:0020037	NA	NA	7.10331	7.08573	6.58892	7.48552	7.3405	7.3328	7.7286	7.86403	3.65821	4.21766	3.91508	2.55334	3.66197	3.6195
TONNANOP_v1_1110018	Denitrification	1091900111	10001	10453	-	452	cytochrome c	Nitric oxide reductase subunit C	norC	expressed	AS up	4.8774	NA	NA	anoxic up	5.17209	oxic up	1.0755	AS up	4.33965	AS up	5.41514	anoxic up	4.63434	anoxic up	5.70984	yes	0.0991516	0.090029	COG2010	C	Cytochrom_C,Cytochrome_CBB3	F:GO:0009055; C:GO:0016021; F:GO:0020037	NA	NA	7.09213	7.57604	6.9441	7.55524	7.84672	7.59929	7.83861	8.24726	3.46843	3.78105	1.38685	2.58691	2.29604	2.86171
TONNANOP_v1_1110019	NA	1091900111	10612	11343	+	731	Crp Fnr family transcriptional regulator	cAMP-binding protein	dnr	expressed	O up	2.73027	anoxic up	1.71448	O up	1.01579	NA	NA	oxic up	2.55879	hypox up	2.90176	NA	NA	hypox up	1.18727	no	NA	NA	COG0664	T	cNMP_binding,HTH_Crp_2	F:GO:0003677; P:GO:0006351; P:GO:0006355	NA	NA	0.68706	2.78784	1.73293	4.22889	3.94553	4.20019	2.98261	3.96541	4.53975	5.24595	4.91659	4.53545	3.86068	4.31862
TONNANOP_v1_1110020	Denitrification	1091900111	11532	13271	+	1739	nitrite reductase	Nitrite reductase	nirS-2	expressed	AS up	2.60128	NA	NA	anoxic up	3.15502	NA	NA	AS up	2.57127	AS up	2.63129	anoxic up	3.12501	anoxic up	3.18503	yes	0.141694	0.140712	COG2010	C	Cytochrom_D1,Cytochrome_CBB3,Cytochrom_C	F:GO:0050421; F:GO:0009055; P:GO:0055114; F:GO:0050418; F:GO:0020037	NA	NA	8.47935	8.79381	8.39636	9.16191	9.35423	9.20746	9.6212	9.68089	6.87962	6.25447	6.18343	6.25475	6.19414	6.15268
TONNANOP_v1_1120001	NA	1091900112	81	344	+	263	NA	NA	NA	expressed	NA	NA	NA	NA	NA	NA	NA	NA	NA	NA	NA	NA	NA	NA	NA	NA	no	NA	NA	NA	NA	NA	NA	NA	NA	0.68706	0.407653	5.25229	2.47492	2.52229	3.00053	2.19381	2.41622	4.78257	3.80381	1.38685	3.06872	3.55307	2.9747
TONNANOP_v1_1120002	NA	1091900112	313	2550	+	2237	polyphosphate kinase 1	Polyphosphate kinase	ppk	expressed	NA	NA	NA	NA	NA	NA	NA	NA	NA	NA	NA	NA	NA	NA	NA	NA	yes	0.0204761	0.0512433	COG0855	P	PP_kinase_C,PP_kinase,PP_kinase_N	F:GO:0005524; C:GO:0009358; P:GO:0016310; F:GO:0008976; P:GO:0006799	map03018,map00190	poly-P metabolism	3.88381	3.8165	2.62788	5.12664	4.71524	4.37129	4.24021	4.57408	5.08314	5.01053	4.56375	4.35352	3.93115	3.87765
TONNANOP_v1_1120003	NA	1091900112	2855	4780	-	1925	ATP-dependent DNA helicase	putative ATP-dependent helicase HI_0387	NA	expressed	NA	NA	NA	NA	NA	NA	NA	NA	NA	NA	NA	NA	NA	NA	NA	NA	no	NA	NA	COG1199	K,L	Helicase_C_2	F:GO:0003676; F:GO:0005524; F:GO:0008026; P:GO:0006139	NA	NA	2.28838	2.80249	4.02451	4.41478	4.2291	3.48898	3.29903	3.11386	4.23627	4.91226	3.84805	3.92095	3.73325	4.18205
TONNANOP_v1_1120004	NA	1091900112	4746	5066	+	320	hypothetical protein	NA	NA	not detected	NA	NA	NA	NA	NA	NA	NA	NA	NA	NA	NA	NA	NA	NA	NA	NA	no	NA	NA	NA	NA	NA	NA	NA	NA	NA	NA	NA	NA	NA	NA	NA	NA	NA	NA	NA	NA	NA	NA
TONNANOP_v1_1120005	NA	1091900112	5108	5845	-	737	hypothetical protein	conserved protein of unknown function	NA	expressed	NA	NA	NA	NA	NA	NA	NA	NA	NA	NA	NA	NA	NA	NA	NA	NA	yes	NA	NA	COG0810,COG0532	M,J	NA	NA	NA	NA	4.76939	2.77831	4.38651	4.849	4.84963	4.42541	4.47155	5.28526	5.42414	5.2688	4.53213	4.58736	3.77891	4.30873
TONNANOP_v1_1120006	NA	1091900112	6214	6444	-	230	NA	NA	NA	expressed	NA	NA	NA	NA	NA	NA	NA	NA	NA	NA	NA	NA	NA	NA	NA	NA	no	NA	NA	NA	NA	NA	NA	NA	NA	6.73721	6.17508	6.16267	6.67008	6.71221	5.12226	6.01194	6.7368	6.59652	6.04396	6.30988	5.38475	5.62712	5.43058
TONNANOP_v1_1120007	NA	1091900112	6616	9051	-	2435	penicillin-binding 1B	Penicillin-binding protein 1B	mrcB	expressed	NA	NA	NA	NA	NA	NA	NA	NA	NA	NA	NA	NA	NA	NA	NA	NA	yes	0.00817662	0.0204917	COG0744	M	Transgly,UB2H,Transpeptidase	P:GO:0008360; C:GO:0009274; P:GO:0006508; P:GO:0009252; C:GO:0016021; P:GO:0046677; F:GO:0008233; P:GO:0071555; F:GO:0008658; F:GO:0008955	map00550	PBP1B, peptidoglycan synthesis	5.03031	5.7794	5.40638	5.87418	5.73005	5.39526	5.08283	5.63336	6.32678	5.83541	5.2669	4.89568	5.3973	5.19541
TONNANOP_v1_1120008	NA	1091900112	9556	10137	+	581	hypothetical protein	NA	NA	expressed	NA	NA	NA	NA	NA	NA	NA	NA	NA	NA	NA	NA	NA	NA	NA	NA	no	NA	NA	NA	NA	NA	C:GO:0016020; C:GO:0016021	NA	NA	4.54301	4.14618	4.15851	4.58501	4.6802	4.84336	4.59226	4.13988	5.11277	4.77937	5.47754	3.96233	4.66938	4.77816
TONNANOP_v1_1120009	NA	1091900112	10388	11281	-	893	hypothetical protein	NA	NA	expressed	AS up	1.61123	NA	NA	NA	NA	NA	NA	AS up	1.59619	AS up	1.62627	NA	NA	NA	NA	yes	0.0931165	0.0399265	NA	NA	NA	NA	NA	NA	10.7458	10.7342	10.9215	10.1454	10.0907	10.3579	10.5605	10.9385	10.0074	9.22296	9.60354	9.49685	9.40349	9.2733
TONNANOP_v1_1120010	NA	1091900112	11388	11498	-	110	NA	NA	NA	expressed	NA	NA	NA	NA	NA	NA	NA	NA	NA	NA	NA	NA	NA	NA	NA	NA	no	NA	NA	NA	NA	NA	NA	NA	NA	0.68706	0.407653	4.9355	2.47492	2.52229	3.53342	4.92531	2.41622	5.10871	3.64361	5.59835	4.53138	3.73325	1.68068
TONNANOP_v1_1120011	Amino acid biosynthesis	1091900112	11896	13155	+	1259	serine hydroxymethyltransferase	serine hydroxymethyltransferase	glyA	expressed	NA	NA	NA	NA	NA	NA	NA	NA	NA	NA	NA	NA	NA	NA	NA	NA	yes	0.0140357	0.0106686	COG0112	E	SHMT,Beta_elim_lyase	F:GO:0030170; C:GO:0005737; P:GO:0019264; F:GO:0004372; P:GO:0035999; F:GO:0008168; P:GO:0032259	map01130,map01100,map00680,map01110,map00630,map00260,map01230,map01120,map00460,map01200,map00670,map01523	glycine biosynthesis, THF biosynthesis	6.338	6.38187	6.49209	6.44722	7.08531	6.39422	7.09782	7.24715	6.358	6.26603	6.63501	5.85879	5.57152	5.82503
TONNANOP_v1_1130001	NA	1091900113	108	1196	+	1088	transposase	transposase	NA	expressed	NA	NA	NA	NA	NA	NA	NA	NA	NA	NA	NA	NA	NA	NA	NA	NA	no	NA	NA	COG1943	L	NA	F:GO:0003677; F:GO:0004803; P:GO:0006313	NA	NA	4.17216	3.91376	5.51844	4.63962	5.7507	4.23216	4.7518	4.70404	5.22444	5.17605	5.97394	4.66767	4.43373	4.8054
TONNANOP_v1_1130002	NA	1091900113	1729	1929	+	200	hypothetical protein	NA	NA	expressed	NA	NA	NA	NA	NA	NA	NA	NA	NA	NA	NA	NA	NA	NA	NA	NA	no	NA	NA	NA	NA	NA	NA	NA	NA	7.36173	6.9505	8.38229	7.10543	7.70048	6.99027	8.52191	7.76616	7.95781	6.57689	6.1259	6.64508	6.41216	7.04175
TONNANOP_v1_1130003	NA	1091900113	1959	2105	+	146	hypothetical protein	NA	NA	expressed	NA	NA	NA	NA	NA	NA	NA	NA	NA	NA	NA	NA	NA	NA	NA	NA	no	NA	NA	NA	NA	NA	NA	NA	NA	4.92589	7.23184	7.39041	7.05271	7.05837	6.35485	8.4925	6.32181	7.06557	7.00317	6.27487	6.78725	6.09816	6.29787
TONNANOP_v1_1130004	NA	1091900113	2106	2333	+	227	family transcriptional regulator	NA	NA	expressed	NA	NA	NA	NA	NA	NA	NA	NA	NA	NA	NA	NA	NA	NA	NA	NA	no	NA	NA	NA	NA	NA	P:GO:0006355	NA	NA	5.58191	5.93586	6.18132	6.44912	5.99394	6.11838	6.89393	4.9923	5.33905	4.79056	5.16709	5.1577	5.70986	5.35614
TONNANOP_v1_1130005	NA	1091900113	2479	3138	+	659	electron transport complex subunit	putative oxidoreductase	rsxG	expressed	NA	NA	NA	NA	NA	NA	NA	NA	NA	NA	NA	NA	NA	NA	NA	NA	yes	0.00734117	0.00903197	COG4659	C	FMN_bind	F:GO:0010181; F:GO:0009055; C:GO:0016021; P:GO:0022900; C:GO:0005886	NA	NA	6.48067	7.51468	7.11855	8.1085	7.40045	7.41466	7.83282	7.15775	8.73597	7.82329	8.72147	8.14715	7.55356	7.99927
TONNANOP_v1_1130006	NA	1091900113	3138	3869	+	731	electron transport complex subunit	putative inner membrane NADH-quinone reductase	rsxE	expressed	NA	NA	NA	NA	NA	NA	NA	NA	NA	NA	NA	NA	NA	NA	NA	NA	no	NA	NA	COG4660	C	Rnf-Nqr	C:GO:0016021; P:GO:0022900; C:GO:0005886	NA	NA	2.87964	1.67189	3.85004	4.73162	4.85908	4.78823	4.20525	4.44566	4.48603	4.30314	4.03639	4.77028	4.70176	4.4897
TONNANOP_v1_1130007	NA	1091900113	3866	4132	+	266	NA	NA	NA	expressed	NA	NA	NA	NA	NA	NA	NA	NA	NA	NA	NA	NA	NA	NA	NA	NA	no	NA	NA	NA	NA	NA	NA	NA	NA	4.87092	5.21347	0.143707	5.01848	4.42192	5.78135	6.79843	6.193	7.02325	6.17508	6.35027	4.48595	6.14744	5.47993
TONNANOP_v1_1130008	NA	1091900113	4101	5414	-	1313	carbohydrate kinase	Pentulose/hexulose kinase	NA	expressed	O up	2.12114	NA	NA	O up	2.79687	NA	NA	oxic up	2.38201	hypox up	1.86028	oxic up	3.05773	hypox up	2.53601	no	NA	NA	COG1070	G	FGGY_N,FGGY_C	P:GO:0008152; F:GO:0016772	NA	NA	5.29361	4.71021	3.75064	5.10402	4.60456	4.41927	4.82582	4.3782	6.9746	7.67182	6.36824	6.63939	7.02416	6.46801
TONNANOP_v1_1130009	NA	1091900113	5445	5693	-	248	NA	NA	NA	expressed	NA	NA	NA	NA	NA	NA	NA	NA	NA	NA	NA	NA	NA	NA	NA	NA	no	NA	NA	NA	NA	NA	NA	NA	NA	9.05317	6.28676	5.55137	4.97643	5.51967	4.35243	6.83479	8.17364	4.41223	7.59462	6.13705	7.37346	6.53455	3.95862
TONNANOP_v1_1130010	NA	1091900113	5665	7392	-	1727	hypothetical protein A3D92_19210, partial	NA	NA	expressed	NA	NA	NA	NA	NA	NA	NA	NA	NA	NA	NA	NA	NA	NA	NA	NA	no	NA	NA	NA	NA	NA	C:GO:0016020; C:GO:0016021	NA	NA	3.05357	2.59689	1.9719	2.47492	3.47716	2.44149	4.88115	4.16675	3.30088	5.71219	2.70209	5.22485	5.08147	1.68068
TONNANOP_v1_1130011	NA	1091900113	7600	7830	+	230	transposase of IS4 5	transposase (fragment)	NA	expressed	NA	NA	NA	NA	NA	NA	NA	NA	NA	NA	NA	NA	NA	NA	NA	NA	no	NA	NA	COG3293	L	DUF4096	F:GO:0003677; F:GO:0004803; P:GO:0006313	NA	NA	5.81843	3.71681	4.47671	5.97759	4.39914	3.67599	4.68574	6.54815	5.05642	4.54037	1.38685	4.24637	3.68749	4.6146
TONNANOP_v1_1130012	NA	1091900113	8129	8257	-	128	NA	NA	NA	expressed	NA	NA	NA	NA	NA	NA	NA	NA	NA	NA	NA	NA	NA	NA	NA	NA	no	NA	NA	NA	NA	NA	NA	NA	NA	6.52213	0.407653	3.78438	2.47492	3.73005	2.44149	5.30124	3.48677	4.38003	6.10073	1.38685	4.70624	4.82631	1.68068
TONNANOP_v1_1130013	NA	1091900113	8551	8940	-	389	NADPH-dependent 7-cyano-7-deazaguanine reductase	NADPH-dependent 7-cyano-7-deazaguanine reductase	queF	expressed	NA	NA	NA	NA	NA	NA	NA	NA	NA	NA	NA	NA	NA	NA	NA	NA	no	NA	NA	COG0780	R	QueF	F:GO:0033739; P:GO:0008616; C:GO:0005737; P:GO:0055114; F:GO:0046857; F:GO:0016787	map00790,map01100	NA	2.10807	3.05594	0.143707	4.12886	3.80716	2.44149	3.12858	3.99693	4.05666	3.43422	1.38685	2.20761	3.72256	3.82999
TONNANOP_v1_1130014	NA	1091900113	9170	9376	+	206	Transposase IS200	transposase (fragment)	NA	expressed	NA	NA	NA	NA	NA	NA	NA	NA	NA	NA	NA	NA	NA	NA	NA	NA	no	NA	NA	COG1943	L	Y1_Tnp	F:GO:0003677; F:GO:0004803; P:GO:0006313	NA	NA	4.46028	0.407653	0.143707	4.40347	4.61158	3.76953	4.47866	2.41622	5.12581	4.89775	4.96198	1.42934	4.9908	4.39475
TONNANOP_v1_1130015	NA	1091900113	9455	9970	-	515	3-hydroxyacyl-[acyl-carrier- ] dehydratase	beta-hydroxydecanoyl thioester dehydrase	fabA	expressed	NA	NA	NA	NA	NA	NA	NA	NA	NA	NA	NA	NA	NA	NA	NA	NA	no	NA	NA	COG0764	I	FabA	F:GO:0047451; C:GO:0005737; F:GO:0008693; F:GO:0034017; P:GO:0006633	map00061,map01212,map01100	fatty acid metabolism	1.86801	3.57117	2.0891	4.64254	3.24569	4.0524	3.33457	4.72804	4.14734	4.75711	2.90877	4.22457	4.17215	4.47406
TONNANOP_v1_1130016	NA	1091900113	9761	9994	+	233	NA	NA	NA	not detected	NA	NA	NA	NA	NA	NA	NA	NA	NA	NA	NA	NA	NA	NA	NA	NA	no	NA	NA	NA	NA	NA	NA	NA	NA	NA	NA	NA	NA	NA	NA	NA	NA	NA	NA	NA	NA	NA	NA
TONNANOP_v1_1130017	NA	1091900113	10461	12185	-	1724	proline--tRNA ligase	prolyl-tRNA synthetase	proS	expressed	NA	NA	NA	NA	NA	NA	NA	NA	NA	NA	NA	NA	NA	NA	NA	NA	yes	0.00947701	0.0110711	COG0442	J	tRNA-synt_2b,tRNA_edit,HGTP_anticodon	F:GO:0005524; C:GO:0005737; P:GO:0006450; F:GO:0004827; F:GO:0002161; P:GO:0006433	map00970	tRNA charging	3.84891	4.02765	4.31649	5.23533	5.02508	4.96888	4.57692	4.92643	5.5925	4.90189	3.73743	4.38849	4.07467	3.8995
TONNANOP_v1_1130018	NA	1091900113	12225	12569	-	344	macrophage migration inhibitory factor family	NA	NA	expressed	NA	NA	NA	NA	NA	NA	NA	NA	NA	NA	NA	NA	NA	NA	NA	NA	no	NA	NA	NA	NA	MIF	NA	NA	NA	2.94841	4.09886	4.87777	5.55729	5.60514	4.85891	5.51859	5.58343	6.72269	5.02367	5.38187	5.31165	4.7362	3.96923
TONNANOP_v1_1140001	NA	1091900114	471	956	+	485	type VI secretion system lipo	Type VI secretion lipoprotein, VC_A0113 family	NA	expressed	NA	NA	NA	NA	NA	NA	NA	NA	NA	NA	NA	NA	NA	NA	NA	NA	yes	0.0747813	0.105844	COG3521	S	T6SS-SciN	NA	NA	NA	3.3612	5.23906	5.36611	5.83558	4.91826	5.2287	5.04476	5.81979	4.93556	5.86673	5.72404	5.13469	4.89438	4.19785
TONNANOP_v1_1140002	NA	1091900114	1059	2396	+	1337	type VI secretion system baseplate subunit	Type VI secretion protein, VC_A0114 family	NA	expressed	NA	NA	NA	NA	NA	NA	NA	NA	NA	NA	NA	NA	NA	NA	NA	NA	yes	0.0163812	0.0485656	COG3522	S	T6SS_VasE	NA	NA	NA	4.2403	5.16587	4.17728	5.36062	5.16031	5.17106	4.73987	5.2135	5.40979	5.85626	5.24067	4.64999	4.91028	5.1584
TONNANOP_v1_1140003	NA	1091900114	2403	3749	+	1346	type VI secretion system	Type IV / VI secretion system protein, DotU family	NA	expressed	NA	NA	NA	NA	NA	NA	NA	NA	NA	NA	NA	NA	NA	NA	NA	NA	yes	0.00677741	0.0200644	COG3455,COG1360	S,N	DotU,OmpA	C:GO:0016020; C:GO:0016021	NA	NA	3.11033	2.67282	4.06809	4.23468	4.60583	3.69679	3.13648	3.3341	4.26186	4.8862	4.96953	3.72992	3.7554	4.38838
TONNANOP_v1_1140004	NA	1091900114	3861	4610	+	749	conjugal transfer	Protein TraN (fragment)	NA	expressed	NA	NA	NA	NA	NA	NA	NA	NA	NA	NA	NA	NA	NA	NA	NA	NA	no	NA	NA	COG0503	F	NA	F:GO:0016757; P:GO:0009116	NA	NA	4.58832	3.10215	3.28814	4.04671	4.40435	4.13906	3.32051	5.06346	3.68867	4.61504	1.38685	3.27721	3.83472	3.95095
TONNANOP_v1_1140005	NA	1091900114	4887	4967	-	80	NA	NA	NA	not detected	NA	NA	NA	NA	NA	NA	NA	NA	NA	NA	NA	NA	NA	NA	NA	NA	no	NA	NA	NA	NA	NA	NA	NA	NA	NA	NA	NA	NA	NA	NA	NA	NA	NA	NA	NA	NA	NA	NA
TONNANOP_v1_1140006	NA	1091900114	5301	5483	+	182	DNA repair protein	NA	NA	expressed	AS up	3.5133	AS up	2.19606	anoxic up	1.31724	oxic up	4.14178	AS up	1.44241	AS up	5.58419	NA	NA	anoxic up	3.38813	no	NA	NA	NA	NA	NA	NA	NA	NA	4.92964	5.27336	5.51327	4.11549	4.17736	4.20437	2.19381	3.96932	2.64541	3.08363	1.38685	2.76755	3.25112	4.3236
TONNANOP_v1_1140007	NA	1091900114	5483	6640	+	1157	WD40 repeat domain-containing	protein of unknown function	NA	expressed	AS up	2.56422	AS up	2.4528	NA	NA	NA	NA	AS up	2.39759	AS up	2.73085	NA	NA	NA	NA	no	NA	NA	COG2319	R	NA	C:GO:0016020; C:GO:0016021	NA	NA	5.58275	3.57311	5.43193	4.43369	3.75644	3.20643	2.88353	3.88347	3.28511	4.48206	2.02416	3.19665	4.1919	3.25623
TONNANOP_v1_1140008	NA	1091900114	6761	7369	+	608	DNA repair	DNA repair protein RadC	NA	expressed	NA	NA	NA	NA	NA	NA	NA	NA	NA	NA	AS up	1.35544	NA	NA	anoxic up	1.23811	no	NA	NA	COG2003	L	RadC	NA	NA	NA	5.64385	5.89394	5.83637	5.71569	6.04312	5.41573	5.80584	6.87318	5.28409	5.3439	4.45702	6.03418	5.6304	5.47528
TONNANOP_v1_1140009	NA	1091900114	7392	7958	+	566	hypothetical protein	NA	NA	expressed	NA	NA	NA	NA	NA	NA	NA	NA	NA	NA	NA	NA	NA	NA	NA	NA	no	NA	NA	NA	NA	NA	NA	NA	NA	4.04103	4.79432	4.19394	5.46109	6.24946	5.14149	5.38674	5.86942	5.56774	6.00905	4.72072	5.61529	5.77583	5.19903
TONNANOP_v1_1140010	NA	1091900114	7958	8455	+	497	hypothetical protein	NA	NA	expressed	NA	NA	NA	NA	NA	NA	NA	NA	NA	NA	NA	NA	NA	NA	NA	NA	no	NA	NA	NA	NA	NA	NA	NA	NA	5.87511	4.97344	5.64579	6.73989	6.37959	4.65299	4.9008	5.09064	5.99492	6.17809	6.06308	5.79315	5.79531	5.8117
TONNANOP_v1_1140011	NA	1091900114	8465	9073	+	608	hypothetical protein	NA	NA	expressed	NA	NA	NA	NA	NA	NA	NA	NA	NA	NA	NA	NA	NA	NA	NA	NA	no	NA	NA	NA	NA	NA	NA	NA	NA	6.71839	6.35445	6.98313	6.61152	6.80583	6.58598	6.653	6.77072	6.91569	6.37209	6.69351	6.43432	6.22089	6.81955
TONNANOP_v1_1140012	NA	1091900114	9070	12648	+	3578	type VI secretion system membrane subunit	Type VI secretion protein IcmF	NA	expressed	NA	NA	NA	NA	NA	NA	NA	NA	NA	NA	NA	NA	NA	NA	NA	NA	yes	0.00407302	0.0229598	COG3523	S	ImcF-related_N,IcmF-related,IcmF_C	C:GO:0016020; C:GO:0016021	NA	NA	3.99998	4.86116	4.33255	5.09201	5.14386	4.96035	4.67503	4.74804	5.23626	5.82945	5.09101	4.9717	5.25173	4.98215
TONNANOP_v1_1140013	NA	1091900114	12665	12971	+	306	transposase	NA	NA	expressed	NA	NA	NA	NA	NA	NA	NA	NA	NA	NA	NA	NA	NA	NA	NA	NA	no	NA	NA	NA	NA	Transposase_31	C:GO:0009288; P:GO:0071973; F:GO:0003774	NA	NA	3.93972	0.407653	3.54941	4.45282	2.52229	5.42613	4.89525	2.41622	5.98006	4.72313	3.44001	5.38768	4.60568	5.36511
TONNANOP_v1_1150001	NA	1091900115	84	935	+	851	ABC transporter substrate-binding	ABC transporter substrate-binding protein	NA	expressed	NA	NA	NA	NA	NA	NA	NA	NA	NA	NA	NA	NA	NA	NA	NA	NA	no	NA	NA	COG2998	H	PBP_like_2,SBP_bac_11	NA	NA	NA	3.80294	4.66048	5.29394	4.39832	5.33818	4.59118	4.23827	4.70575	5.2488	5.47072	4.66248	4.98843	5.08715	4.78989
TONNANOP_v1_1150002	NA	1091900115	995	2134	-	1139	efflux RND transporter periplasmic adaptor subunit	Efflux transporter, RND family, MFP subunit	NA	expressed	O up	1.97781	NA	NA	O up	1.15188	NA	NA	oxic up	2.18777	hypox up	1.76786	oxic up	1.36183	NA	NA	yes	NA	NA	COG0845	M	HlyD_D23,HlyD_3,Biotin_lipoyl_2	P:GO:0055085; C:GO:0016020	map01501,map01503	NA	2.13012	2.60903	2.76595	4.15286	3.96443	3.54414	3.14539	4.33536	4.31448	5.42304	3.69411	4.0449	4.74452	4.88463
TONNANOP_v1_1150003	NA	1091900115	2337	2828	+	491	NA	protein of unknown function	NA	expressed	NA	NA	NA	NA	NA	NA	NA	NA	NA	NA	NA	NA	NA	NA	NA	NA	no	NA	NA	COG0190	H	NA	NA	NA	NA	0.68706	2.034	3.84005	3.41293	3.95912	3.45159	3.93676	3.93443	3.32967	4.19797	1.38685	2.86208	3.95572	3.03435
TONNANOP_v1_1150004	NA	1091900115	2340	2696	-	356	peptidase	Peptidase S24/S26A/S26B, conserved region	NA	expressed	NA	NA	NA	NA	NA	NA	NA	NA	NA	NA	NA	NA	NA	NA	NA	NA	no	NA	NA	COG2932	K	Peptidase_S24	NA	NA	NA	3.7459	6.65273	5.67896	5.34597	4.95401	5.61812	5.7122	6.24934	5.64091	6.89351	6.79686	5.61442	5.54029	5.63323
TONNANOP_v1_1150005	NA	1091900115	2838	3176	+	338	DUF4351 domain-containing	NA	NA	expressed	NA	NA	NA	NA	NA	NA	NA	NA	NA	NA	NA	NA	NA	NA	NA	NA	no	NA	NA	NA	NA	NA	C:GO:0009288; P:GO:0071973; F:GO:0003774	NA	NA	0.68706	4.1223	4.90221	4.27022	4.73561	4.48773	3.22882	3.29067	4.25754	5.40472	4.90501	4.18654	3.31687	4.14524
TONNANOP_v1_1150006	NA	1091900115	3195	4991	+	1796	ABC transporter ATP-binding permease	ATM1-type heavy metal exporter	atm	expressed	NA	NA	NA	NA	NA	NA	NA	NA	NA	NA	NA	NA	NA	NA	NA	NA	no	NA	NA	COG5265	O	ABC_membrane,ABC_tran	F:GO:0005524; P:GO:0006855; C:GO:0016021; P:GO:0042908; F:GO:0008559	NA	NA	3.53055	4.28494	4.62	4.74616	4.58366	4.53147	4.1799	4.39459	5.4124	4.75632	4.80111	4.6564	4.64952	5.09687
TONNANOP_v1_1150007	NA	1091900115	5000	5362	+	362	hypothetical protein	NA	NA	expressed	NA	NA	NA	NA	NA	NA	NA	NA	NA	NA	NA	NA	NA	NA	NA	NA	no	NA	NA	NA	NA	NA	NA	NA	NA	5.58652	4.32944	3.86286	5.58445	4.89194	5.17995	4.62893	4.81658	6.84885	5.38375	5.86599	5.16211	5.42376	6.00187
TONNANOP_v1_1150008	NA	1091900115	5642	6310	-	668	TIGR04211 family SH3 domain-containing	conserved exported protein of unknown function	NA	expressed	O up	1.32817	NA	NA	O up	1.26438	NA	NA	oxic up	1.31526	hypox up	1.34107	oxic up	1.25147	hypox up	1.27729	yes	0.34278	0.327552	COG3103	T	SH3_3	C:GO:0016021	NA	NA	7.06329	7.76194	8.0543	8.02859	7.6775	7.64588	8.14602	8.52234	8.76993	9.91861	9.45273	9.14387	9.31809	9.29084
TONNANOP_v1_1150009	Amino acid biosynthesis	1091900115	6374	7294	-	920	ornithine carbamoyltransferase	Ornithine carbamoyltransferase	argF	expressed	O up	1.92554	NA	NA	O up	1.61324	NA	NA	oxic up	1.64791	hypox up	2.20317	oxic up	1.33561	hypox up	1.89087	no	NA	NA	COG0078	E	OTCace,OTCace_N	C:GO:0005737; F:GO:0016597; P:GO:0019546; F:GO:0004585; P:GO:0019547	NA	L-arginine biosynthesis	6.17834	6.3681	6.87635	7.30136	7.21405	6.84473	6.7921	7.4603	8.10027	9.58228	9.35677	8.29352	8.53026	8.53591
TONNANOP_v1_1150010	Amino acid biosynthesis	1091900115	7300	8502	-	1202	aspartate aminotransferase family	Acetylornithine aminotransferase	argD	expressed	NA	NA	NA	NA	NA	NA	NA	NA	NA	NA	NA	NA	NA	NA	NA	NA	yes	0.00392667	0.00326707	COG4992	E	Aminotran_3	F:GO:0030170; P:GO:0006526; C:GO:0005737; F:GO:0003992	map01120,map01110,map01100,map00220,map01230,map00300,map01210,map01130	L-arginine biosynthesis	4.3814	4.71202	5.00661	5.86909	6.35522	5.16222	5.16817	5.42158	5.90129	6.74744	6.32571	5.84651	6.10558	6.22909
TONNANOP_v1_1150011	NA	1091900115	8725	10782	+	2057	regulator	NA	NA	expressed	AS up	1.50031	NA	NA	anoxic up	1.05654	NA	NA	AS up	1.53544	AS up	1.46518	anoxic up	1.09168	anoxic up	1.02141	yes	NA	NA	NA	NA	NA	NA	NA	NA	6.43305	6.55237	6.91865	6.59564	6.28556	6.56242	6.93648	6.32648	6.15097	5.6267	5.40049	5.69657	5.59035	5.49719
TONNANOP_v1_1150012	NA	1091900115	10939	11427	-	488	IS1595 family transposase	transposase	NA	expressed	NA	NA	NA	NA	NA	NA	NA	NA	NA	NA	NA	NA	NA	NA	NA	NA	no	NA	NA	COG3676	L	DDE_Tnp_IS1595	F:GO:0003677	NA	NA	3.62946	4.17328	3.84821	3.68683	4.24052	3.36198	4.75572	2.61068	3.23885	3.49593	1.38685	3.37422	2.27064	2.15711
TONNANOP_v1_1150013	NA	1091900115	11650	12159	+	509	SAM-dependent methyltransferase	NA	NA	expressed	NA	NA	NA	NA	NA	NA	NA	NA	NA	NA	NA	NA	NA	NA	NA	NA	no	NA	NA	NA	NA	NA	F:GO:0003677; F:GO:0008168; P:GO:0006304; P:GO:0032259	NA	NA	0.68706	1.99909	3.415	5.18716	4.66096	3.5122	4.94817	2.41622	4.58256	3.6252	2.91982	2.8296	3.15521	3.38153
TONNANOP_v1_1150014	NA	1091900115	12156	12866	+	710	restriction endonuclease	NA	NA	expressed	NA	NA	NA	NA	NA	NA	NA	NA	NA	NA	NA	NA	NA	NA	NA	NA	no	NA	NA	NA	NA	BsuBI_PstI_RE	F:GO:0000287; F:GO:0003677; P:GO:0090305; F:GO:0009036; P:GO:0009307	NA	NA	0.68706	5.16161	3.64723	3.96531	3.97204	3.2081	3.65222	3.33658	4.51646	3.36553	1.38685	2.7895	3.03347	3.4549
TONNANOP_v1_1160001	NA	1091900116	42	434	-	392	hypothetical protein	NA	NA	expressed	NA	NA	NA	NA	NA	NA	NA	NA	NA	NA	NA	NA	NA	NA	NA	NA	no	NA	NA	NA	NA	NA	NA	NA	NA	4.68562	0.407653	0.143707	4.51539	4.66682	3.89907	3.28517	4.72419	5.27635	4.51753	1.38685	4.44656	4.80053	5.10593
TONNANOP_v1_1160002	NA	1091900116	861	2381	-	1520	peptidase S8 and S53 subtilisin kexin sedolisin	AprE protein	aprE	expressed	NA	NA	AS up	1.16283	O up	1.56588	NA	NA	NA	NA	NA	NA	oxic up	1.63893	hypox up	1.49283	no	NA	NA	COG1404	O	Peptidase_S8	F:GO:0008233	NA	NA	3.09133	3.96691	4.09712	3.65631	3.59472	3.42896	3.00791	4.0195	5.26888	3.89404	4.59541	3.90834	4.01696	4.83683
TONNANOP_v1_1160003	NA	1091900116	2531	3139	-	608	fibronectin type III domain-containing	NA	NA	expressed	NA	NA	NA	NA	NA	NA	NA	NA	NA	NA	NA	NA	NA	NA	NA	NA	yes	NA	NA	NA	NA	fn3	F:GO:0000166; F:GO:0005524; F:GO:0004672; P:GO:0016310; F:GO:0016740; P:GO:0006468; F:GO:0016301	NA	NA	2.76439	3.36046	0.143707	3.65631	3.31749	4.09668	3.86606	4.72005	4.46595	5.16684	5.10439	4.8973	4.93216	4.72044
TONNANOP_v1_1160004	NA	1091900116	3265	3393	-	128	NA	NA	NA	expressed	NA	NA	NA	NA	NA	NA	NA	NA	NA	NA	NA	NA	NA	NA	NA	NA	no	NA	NA	NA	NA	NA	NA	NA	NA	0.68706	0.407653	0.143707	3.80013	2.52229	3.42149	2.95304	2.41622	4.38003	5.5344	1.38685	3.84789	5.0212	4.76118
TONNANOP_v1_1160005	NA	1091900116	4681	6039	-	1358	NACHT domain-containing	NA	NA	expressed	NA	NA	NA	NA	NA	NA	NA	NA	NA	NA	NA	NA	NA	NA	NA	NA	no	NA	NA	NA	NA	NA	NA	NA	NA	0.68706	0.407653	0.143707	2.72494	3.06099	2.56802	3.08028	3.11419	3.09505	3.14347	1.94582	1.9247	2.50664	2.76808
TONNANOP_v1_1160006	NA	1091900116	5824	6135	+	311	hypothetical protein	NA	NA	not detected	NA	NA	NA	NA	NA	NA	NA	NA	NA	NA	NA	NA	NA	NA	NA	NA	no	NA	NA	NA	NA	NA	NA	NA	NA	NA	NA	NA	NA	NA	NA	NA	NA	NA	NA	NA	NA	NA	NA
TONNANOP_v1_1160007	NA	1091900116	6440	6586	+	146	NA	NA	NA	expressed	NA	NA	NA	NA	NA	NA	NA	NA	NA	NA	NA	NA	NA	NA	NA	NA	no	NA	NA	NA	NA	NA	NA	NA	NA	0.68706	0.407653	4.54398	2.47492	4.54453	2.44149	3.34073	4.95797	4.24992	4.4548	1.38685	2.968	1.90651	1.68068
TONNANOP_v1_1160008	NA	1091900116	6952	7125	-	173	NA	NA	NA	expressed	O up	7.80483	anoxic up	6.99984	NA	NA	NA	NA	oxic up	7.879	hypox up	7.73066	NA	NA	NA	NA	no	NA	NA	NA	NA	NA	NA	NA	NA	0.68706	0.407653	0.143707	5.4849	5.7043	6.00131	5.47349	5.06958	5.62536	7.22506	5.80844	5.65329	6.20125	6.40242
TONNANOP_v1_1160009	NA	1091900116	7357	8313	+	956	family ATPase	conserved protein of unknown function	NA	expressed	NA	NA	NA	NA	NA	NA	NA	NA	NA	NA	NA	NA	NA	NA	NA	NA	yes	0.097737	0.101246	COG0714	R	AAA_3,AAA_5,Sigma54_activat	F:GO:0016887; F:GO:0005524	NA	NA	6.74314	7.55167	7.00423	7.49802	7.27475	7.23965	7.13711	7.59149	7.28927	7.03384	7.53476	6.39562	6.40113	6.60487
TONNANOP_v1_1160010	NA	1091900116	7279	8223	-	944	Uncharacterised	NA	NA	expressed	O up	2.47648	anoxic up	1.21018	O up	1.2663	NA	NA	oxic up	2.27097	hypox up	2.68199	oxic up	1.06079	hypox up	1.47181	no	NA	NA	NA	NA	NA	P:GO:0006508; F:GO:0008233	NA	NA	1.44524	2.82521	3.51297	4.63543	3.79776	4.96428	4.05358	3.8575	5.55681	5.8436	5.66337	4.89122	5.23611	5.12849
TONNANOP_v1_1160011	NA	1091900116	8333	9250	+	917	DUF58 domain-containing	conserved protein of unknown function	NA	expressed	NA	NA	NA	NA	NA	NA	NA	NA	NA	NA	NA	NA	NA	NA	NA	NA	yes	0.0211663	0.0477163	COG1721	R	DUF58	NA	NA	NA	7.04699	7.19592	6.13135	7.6655	7.47004	7.25994	7.27573	7.38575	7.05514	6.05571	6.57233	5.88422	6.52292	6.5545
TONNANOP_v1_1160012	NA	1091900116	9251	9787	+	536	DUF4381 domain-containing	NA	NA	expressed	AS up	1.28564	NA	NA	NA	NA	NA	NA	AS up	1.30895	AS up	1.26233	NA	NA	NA	NA	yes	0.0295193	0.0227224	NA	NA	DUF4381	F:GO:0005524; F:GO:0042626; P:GO:0055085; C:GO:0016020; C:GO:0016021; P:GO:0006810	NA	NA	5.76923	5.89879	5.33811	5.6875	6.07552	4.93836	6.0415	5.92443	5.58484	5.13398	4.19311	4.72542	4.86926	4.57066
TONNANOP_v1_1160013	NA	1091900116	9780	10820	+	1040	VWA domain-containing	von Willebrand factor type A	NA	expressed	AS up	1.04921	NA	NA	NA	NA	NA	NA	AS up	1.06366	AS up	1.03475	NA	NA	NA	NA	yes	0.0389982	0.0584094	COG2304	R	VWA,VWA_2	C:GO:0016021	NA	NA	4.63504	5.43155	4.52	5.61978	5.19437	4.80023	5.471	4.97078	4.92872	4.77904	3.8811	4.32061	4.16112	4.8337
TONNANOP_v1_1160014	NA	1091900116	10813	11826	+	1013	VWA domain-containing	conserved protein of unknown function	NA	expressed	NA	NA	NA	NA	NA	NA	NA	NA	NA	NA	NA	NA	NA	NA	NA	NA	yes	0.0298992	0.043871	COG2304	R	VWA_2,VWA,Ssl1	C:GO:0016021	NA	NA	3.70265	3.88237	2.90893	4.39727	4.70202	4.33031	3.90546	3.94069	4.03378	3.95375	2.75755	3.53205	3.52691	3.11178
TONNANOP_v1_1160015	NA	1091900116	11972	12187	+	215	DUF2281 domain-containing	NA	NA	expressed	NA	NA	NA	NA	NA	NA	NA	NA	NA	NA	NA	NA	NA	NA	NA	NA	no	NA	NA	NA	NA	DUF2281	NA	NA	NA	5.34723	4.73443	5.94179	5.87569	5.99959	4.60297	5.84288	7.05477	3.58948	5.67109	1.38685	4.33025	5.71726	4.69953
TONNANOP_v1_1160016	NA	1091900116	12284	12526	+	242	family	conserved protein of unknown function	NA	expressed	NA	NA	NA	NA	NA	NA	NA	NA	NA	NA	NA	NA	NA	NA	NA	NA	no	NA	NA	COG1598	S	NA	NA	NA	NA	5.49279	5.84561	6.84633	5.45716	6.99771	4.5603	6.16219	4.15077	2.64541	4.64781	6.78466	3.58261	5.42012	4.20031
TONNANOP_v1_1170001	NA	1091900117	374	862	-	488	signal peptidase II	Lipoprotein signal peptidase	lspA	expressed	NA	NA	NA	NA	NA	NA	NA	NA	NA	NA	NA	NA	NA	NA	NA	NA	no	NA	NA	COG0597	M,U	Peptidase_A8	F:GO:0004190; P:GO:0006508; C:GO:0016021; C:GO:0005886	map03060	NA	5.67618	5.96846	6.27733	6.57861	5.58044	6.88698	6.53411	7.01501	6.68706	6.67513	6.65478	6.25515	6.20381	5.66884
TONNANOP_v1_1170002	NA	1091900117	1176	1727	+	551	gamma carbonic anhydrase family	conserved hypothetical protein	yrdA	expressed	NA	NA	NA	NA	NA	NA	NA	NA	NA	NA	NA	NA	NA	NA	NA	NA	yes	0.0695831	0.0268041	COG0663	R	Hexapep,Hexapep	F:GO:0016740	NA	NA	5.24194	5.06187	5.18729	6.46804	6.2304	5.93703	5.84735	5.83743	6.21902	6.53025	6.77299	6.34966	6.21512	5.79239
TONNANOP_v1_1170003	NA	1091900117	1158	1481	-	323	NA	NA	NA	expressed	NA	NA	NA	NA	NA	NA	NA	NA	NA	NA	NA	NA	NA	NA	NA	NA	no	NA	NA	NA	NA	NA	NA	NA	NA	5.65553	6.61668	4.01546	6.21168	5.30523	6.199	4.62447	5.10553	6.73206	6.72553	6.83891	6.46778	5.8433	6.61422
TONNANOP_v1_1170004	Stress response	1091900117	1949	2701	+	752	TSA family	Alkyl hydroperoxide reductase/ Thiol specific antioxidant/ Mal allergen	NA	expressed	NA	NA	NA	NA	NA	NA	NA	NA	NA	NA	NA	NA	NA	NA	NA	NA	no	NA	NA	COG1225	O	AhpC-TSA,Redoxin	F:GO:0016209; F:GO:0016491; P:GO:0098869; P:GO:0055114	NA	NA	2.84781	4.83008	3.28302	4.94161	4.75976	4.05929	4.41244	3.50276	5.55959	5.54746	5.2193	4.98112	4.35842	5.4564
TONNANOP_v1_1170005	NA	1091900117	2901	4268	+	1367	adenylosuccinate lyase	adenylosuccinate lyase	purB	expressed	NA	NA	NA	NA	NA	NA	NA	NA	NA	NA	NA	NA	NA	NA	NA	NA	yes	0.0134402	0.0224274	COG0015	F	Lyase_1,ASL_C	F:GO:0004018; P:GO:0044208; P:GO:0006189; F:GO:0070626	map01130,map00250,map01110,map00230,map01100	NA	5.59985	6.04375	5.88888	6.69395	6.1647	6.14913	6.46344	6.67022	6.54403	6.90241	6.134	5.67017	6.19566	5.99231
TONNANOP_v1_1170006	NA	1091900117	4502	4648	-	146	iron-sulfur cluster carrier	NA	NA	expressed	O up	2.3951	NA	NA	O up	2.21356	NA	NA	oxic up	2.20362	hypox up	2.58658	oxic up	2.02208	hypox up	2.40504	no	NA	NA	NA	NA	NA	F:GO:0000166; F:GO:0043167; F:GO:0016787	NA	NA	5.23245	4.87094	7.48293	6.69221	5.97541	6.77655	7.01777	7.19895	7.29795	9.37587	10.052	9.06702	9.01739	8.99588
TONNANOP_v1_1170007	NA	1091900117	4828	5418	+	590	16S rRNA (guanine(966)-N(2))-methyltransferase	Ribosomal RNA small subunit methyltransferase D	rsmD	expressed	O up	1.34882	NA	NA	O up	1.124	NA	NA	oxic up	1.80114	NA	NA	oxic up	1.57633	NA	NA	no	NA	NA	COG0742	L	Cons_hypoth95,Methyltransf_25,Methyltransf_31,MTS	F:GO:0008168; P:GO:0006364; P:GO:0032259	NA	ribosome maturation	2.79759	1.86028	3.89268	3.87178	3.74018	4.17299	4.0234	3.76757	4.3183	5.15944	3.65355	4.81192	4.09617	4.81286
TONNANOP_v1_1170008	NA	1091900117	5397	5765	+	368	NA	NA	NA	expressed	NA	NA	NA	NA	NA	NA	NA	NA	NA	NA	NA	NA	NA	NA	NA	NA	no	NA	NA	NA	NA	NA	NA	NA	NA	2.87196	0.407653	3.31056	4.33035	3.56704	3.95769	3.85743	3.2362	4.72909	4.29667	4.53387	3.898	3.24158	4.81546
TONNANOP_v1_1170009	NA	1091900117	5723	6814	-	1091	ATPase	antiporter inner membrane protein	mrp	expressed	O up	2.31685	NA	NA	O up	2.47583	NA	NA	oxic up	2.14699	hypox up	2.4867	oxic up	2.30597	hypox up	2.64568	yes	0.142577	0.161208	COG0489	D	ParA,FeS_assembly_P,CbiA,MipZ,AAA_31	F:GO:0016887; F:GO:0005524; F:GO:0046872; F:GO:0051536	NA	NA	6.89614	7.49799	8.15541	7.24998	7.03781	7.34465	7.91742	8.56915	8.4084	11.0761	10.8744	10.0888	10.0181	10.0624
TONNANOP_v1_1170010	NA	1091900117	7221	7883	+	662	hypothetical protein	conserved protein of unknown function	NA	expressed	NA	NA	NA	NA	NA	NA	NA	NA	NA	NA	NA	NA	NA	NA	NA	NA	no	NA	NA	COG0419	L	NA	NA	NA	NA	2.67168	3.5354	5.64721	4.92487	4.88306	5.19314	6.21762	6.89347	6.48117	6.86238	6.75442	6.23113	5.94649	5.96317
TONNANOP_v1_1170011	NA	1091900117	7961	8320	-	359	NA	NA	NA	expressed	NA	NA	NA	NA	NA	NA	NA	NA	NA	NA	NA	NA	NA	NA	NA	NA	no	NA	NA	NA	NA	NA	NA	NA	NA	4.02187	5.86123	5.03285	4.82989	3.78592	4.14358	5.26561	6.23808	5.96616	5.09169	5.04624	4.8983	4.76334	5.22145
TONNANOP_v1_1170012	NA	1091900117	8596	8712	+	116	NA	NA	NA	expressed	NA	NA	NA	NA	NA	NA	NA	NA	NA	NA	NA	NA	NA	NA	NA	NA	no	NA	NA	NA	NA	NA	NA	NA	NA	6.37736	6.38139	5.42829	4.76083	4.938	5.78077	5.02445	4.80831	5.6181	5.08975	1.38685	4.4639	3.67865	4.25076
TONNANOP_v1_1170013	NA	1091900117	8730	9557	-	827	cytochrome C biogenesis	ABC-type uncharacterized transport system, permease component	NA	expressed	NA	NA	NA	NA	NA	NA	NA	NA	NA	NA	NA	NA	NA	NA	NA	NA	no	NA	NA	COG4137	R	Cytochrom_C_asm	C:GO:0016021; P:GO:0017004; F:GO:0020037	NA	NA	3.20685	4.78812	3.68646	3.82747	4.08772	3.63013	3.57672	4.24581	3.78359	3.9939	3.28204	2.85253	2.91835	2.22842
TONNANOP_v1_1170014	NA	1091900117	9454	9621	-	167	NA	NA	NA	not detected	NA	NA	NA	NA	NA	NA	NA	NA	NA	NA	NA	NA	NA	NA	NA	NA	no	NA	NA	NA	NA	NA	NA	NA	NA	NA	NA	NA	NA	NA	NA	NA	NA	NA	NA	NA	NA	NA	NA
TONNANOP_v1_1170015	NA	1091900117	9681	11054	+	1373	signal recognition particle	4.5S-RNP protein, GTP binding export factor, part of signal recognition particle with 4.5 RNA	ffh	expressed	NA	NA	NA	NA	NA	NA	NA	NA	NA	NA	NA	NA	NA	NA	NA	NA	yes	NA	NA	COG0541	U	SRP54,SRP_SPB,SRP54_N,CbiA,cobW	F:GO:0005525; P:GO:0006614; C:GO:0048500; F:GO:0003924; F:GO:0008312	map03070,map02024,map03060	NA	6.30204	5.45629	6.26162	6.48089	6.24147	6.08169	6.5145	6.35249	6.36277	5.95717	5.48679	5.51724	5.62274	5.53771
TONNANOP_v1_1170016	Respiration (other), Vitamins & Cofactors	1091900117	11159	11980	-	821	uroporphyrinogen-III synthase	Uroporphyrinogen-III synthase	hemD	expressed	NA	NA	NA	NA	NA	NA	NA	NA	NA	NA	NA	NA	NA	NA	NA	NA	no	NA	NA	COG1587	H	HEM4	F:GO:0016829	map01120,map00860,map01110,map01100	heme b biosynthesis	3.40175	3.4934	4.63323	4.52105	4.47047	4.31067	3.80338	3.01516	3.78933	5.49018	6.06809	4.18633	4.15575	4.23755
TONNANOP_v1_1170017	NA	1091900117	12209	12667	-	458	Integrase core	protein of unknown function	NA	expressed	NA	NA	NA	NA	NA	NA	NA	NA	NA	NA	NA	NA	NA	NA	NA	NA	no	NA	NA	COG2801	L	NA	F:GO:0003677; P:GO:0015074	NA	NA	5.07592	5.08655	5.55925	5.57497	6.1906	5.77843	4.64058	5.12436	5.7298	5.16171	6.50267	5.49896	4.96685	4.90388
TONNANOP_v1_1180001	NA	1091900118	1	101	-	100	NA	NA	NA	expressed	NA	NA	NA	NA	NA	NA	NA	NA	NA	NA	NA	NA	NA	NA	NA	NA	no	NA	NA	NA	NA	NA	NA	NA	NA	8.10226	7.94274	8.48385	9.33283	5.91465	8.39552	8.21238	9.59961	7.93967	9.5165	5.47988	8.50101	8.49554	8.83352
TONNANOP_v1_1180002	NA	1091900118	284	562	+	278	NA	NA	NA	expressed	NA	NA	NA	NA	NA	NA	NA	NA	NA	NA	NA	NA	NA	NA	NA	NA	no	NA	NA	NA	NA	NA	NA	NA	NA	0.68706	0.407653	0.143707	4.77607	2.78655	3.36407	4.36623	3.0075	4.72113	4.93893	3.87825	2.42977	3.2353	3.82942
TONNANOP_v1_1180003	Corg assimilation (transporter)	1091900118	827	1798	+	971	TAXI family TRAP transporter solute-binding subunit	TRAP transporter solute receptor, TAXI family	NA	expressed	O up	1.06786	NA	NA	NA	NA	NA	NA	NA	NA	hypox up	1.44057	NA	NA	NA	NA	no	NA	NA	COG2358	R	NMT1_3,NMT1	C:GO:0016021	NA	putative organic C transporter: TRAP (substrate-binding protein of TAXI family)	3.97064	5.87606	5.10934	6.35221	6.10637	6.40626	5.7058	4.71369	7.13934	6.74924	7.13141	6.45224	5.8808	6.43335
TONNANOP_v1_1180004	Corg assimilation (transporter)	1091900118	2235	4265	+	2030	TRAP transporter fused permease subunit	C4-dicarboxylate ABC transporter permease	NA	expressed	O up	2.06491	NA	NA	O up	1.16803	NA	NA	oxic up	2.1506	hypox up	1.97921	oxic up	1.25373	hypox up	1.08234	no	NA	NA	COG4666	R	DctM,DctM	C:GO:0016021	NA	putative organic C transporter: integral membrane protein DctM component of TRAP transporter	1.40339	2.22499	2.35064	3.59323	3.47536	3.26236	3.28834	3.86742	4.76696	4.55085	2.9226	3.66192	4.34403	3.93243
TONNANOP_v1_1180005	NA	1091900118	4469	4561	-	92	NA	NA	NA	expressed	NA	NA	NA	NA	NA	NA	NA	NA	NA	NA	NA	NA	NA	NA	NA	NA	no	NA	NA	NA	NA	NA	NA	NA	NA	0.68706	0.407653	0.143707	4.1048	2.52229	4.33135	5.46769	6.22475	4.30499	6.24078	1.38685	5.68795	4.38383	4.89826
TONNANOP_v1_1180006	NA	1091900118	4614	5027	-	413	Aspartyl protease	conserved protein of unknown function	NA	expressed	NA	NA	NA	NA	NA	NA	NA	NA	NA	NA	NA	NA	NA	NA	NA	NA	no	NA	NA	COG3577	R	Asp_protease_2,gag-asp_proteas	F:GO:0004190; P:GO:0006508; F:GO:0008233	NA	NA	2.05456	5.0978	3.68806	6.24042	4.86125	5.89382	5.77242	5.66791	5.74565	6.02346	5.21731	5.14341	5.63034	5.93102
TONNANOP_v1_1180007	NA	1091900118	5000	5260	-	260	hypothetical protein	NA	NA	expressed	NA	NA	NA	NA	NA	NA	NA	NA	NA	NA	NA	NA	NA	NA	NA	NA	no	NA	NA	NA	NA	NA	NA	NA	NA	4.15181	6.21977	6.65732	7.926	7.31162	6.87353	6.88817	6.71539	7.35764	7.91136	7.97419	7.35801	6.86889	7.19797
TONNANOP_v1_1180008	NA	1091900118	5376	5615	-	239	type II toxin-antitoxin system family antitoxin	Antitoxin ParD1/3/4	NA	expressed	NA	NA	NA	NA	NA	NA	NA	NA	NA	NA	NA	NA	NA	NA	NA	NA	no	NA	NA	COG0864	K	NA	P:GO:0006355	NA	NA	4.26271	5.54946	5.13109	6.80294	6.04862	6.56298	5.13429	5.91598	5.92745	7.59757	6.32123	5.88547	6.48317	5.46554
TONNANOP_v1_1180009	NA	1091900118	5612	6193	-	581	Uma2 family endonuclease	conserved protein of unknown function	NA	expressed	NA	NA	NA	NA	NA	NA	NA	NA	NA	NA	NA	NA	NA	NA	NA	NA	yes	NA	NA	COG4636	S	Uma2	NA	NA	NA	5.09438	5.18689	5.32898	6.07992	5.36142	5.61687	4.92621	5.66167	5.51831	6.62009	6.30862	5.54022	5.69108	5.98327
TONNANOP_v1_1180010	NA	1091900118	6339	6494	-	155	ABC transporter ATP-binding	protein of unknown function	NA	expressed	NA	NA	NA	NA	NA	NA	NA	NA	NA	NA	NA	NA	NA	NA	NA	NA	no	NA	NA	COG3839	G	ABC_tran	F:GO:0016887; F:GO:0005524; P:GO:0055085; C:GO:0043190; F:GO:0016820	NA	NA	4.45596	5.75363	4.46189	5.05353	5.62182	4.37156	6.96514	6.19444	6.56167	6.21339	6.48142	4.74738	5.8572	5.76945
TONNANOP_v1_1180011	NA	1091900118	6433	6918	-	485	hypothetical protein	protein of unknown function	NA	expressed	NA	NA	NA	NA	NA	NA	NA	NA	NA	NA	NA	NA	NA	NA	NA	NA	no	NA	NA	COG1132	V	ABC_tran	NA	NA	NA	4.06828	3.64835	0.143707	2.47492	2.52229	4.51467	5.5357	4.32638	4.39178	3.65726	2.12021	3.75552	3.75446	3.86447
TONNANOP_v1_1180012	NA	1091900118	7050	7310	+	260	NA	NA	NA	expressed	NA	NA	NA	NA	NA	NA	NA	NA	NA	NA	NA	NA	NA	NA	NA	NA	no	NA	NA	NA	NA	NA	NA	NA	NA	4.44736	3.5588	4.30914	4.46226	5.19437	3.86137	4.09211	5.51772	4.44579	5.7941	6.81372	5.10386	5.00144	3.90477
TONNANOP_v1_1180013	Respiration (other)	1091900118	7407	7760	-	353	Fumarate reductase subunit D	putative Fumarate reductase subunit D	frdD	expressed	NA	NA	NA	NA	NA	NA	NA	NA	NA	NA	NA	NA	NA	NA	NA	NA	yes	0.165424	0.179241	COG3080	C	Fumarate_red_D	C:GO:0016020; C:GO:0016021; P:GO:0006106	NA	NA	5.53167	6.06175	6.30801	6.6534	6.66166	5.78747	6.08256	7.07934	6.40255	6.17528	5.71705	5.27694	5.80291	5.78738
TONNANOP_v1_1180014	Respiration (other)	1091900118	7762	8148	-	386	fumarate reductase subunit C	conserved membrane protein of unknown function	frdC	expressed	NA	NA	NA	NA	NA	NA	NA	NA	NA	NA	NA	NA	NA	NA	NA	NA	no	NA	NA	COG3029	C	Fumarate_red_C	C:GO:0016020	NA	NA	6.23089	6.23438	6.7303	7.49532	7.42005	6.88772	7.24489	7.26061	6.78267	6.95573	7.08111	6.42877	6.29629	6.42075
TONNANOP_v1_1180015	Respiration (other)	1091900118	8151	8894	-	743	fumarate reductase	fumarate reductase (anaerobic), Fe-S subunit	frdB	expressed	NA	NA	NA	NA	NA	NA	NA	NA	NA	NA	NA	NA	anoxic up	1.03558	NA	NA	yes	0.227365	0.221662	COG0479	C	Fer2_3,Fer4_8,Fer4_10,Fer4_17	F:GO:0008177; F:GO:0046872; F:GO:0009055; F:GO:0051538; P:GO:0006099; F:GO:0051539; F:GO:0051537	map00020,map01120,map01200,map01110,map00720,map00650,map01100,map00190,map01130	NA	5.71482	6.28866	6.39361	7.24952	6.86783	6.59828	6.88409	7.49882	6.66091	6.51741	5.58048	6.29123	5.98029	5.55066
TONNANOP_v1_1180016	Respiration (other)	1091900118	8891	10651	-	1760	fumarate reductase (quinol) flavo subunit	fumarate reductase (anaerobic) catalytic and NAD/flavoprotein subunit	frdA	expressed	AS up	1.0487	NA	NA	anoxic up	1.30436	NA	NA	AS up	1.30305	NA	NA	anoxic up	1.55871	anoxic up	1.05001	yes	0.358318	0.360971	COG1053	C	FAD_binding_2,Succ_DH_flav_C	P:GO:0009061; F:GO:0050660; P:GO:0022900; F:GO:0000104	map01100,map00720,map00020,map01120,map01130,map01200,map00190,map05134,map00650,map01110	NA	6.08489	7.305	7.25922	7.9053	7.62143	7.03617	7.11579	7.78947	6.94613	6.79421	6.11799	6.27817	6.11076	5.83585
TONNANOP_v1_1180017	NA	1091900118	10238	10912	+	674	Uncharacterised	NA	NA	expressed	NA	NA	NA	NA	NA	NA	NA	NA	NA	NA	NA	NA	NA	NA	NA	NA	no	NA	NA	NA	NA	NA	NA	NA	NA	1.66402	2.88319	2.56527	3.91623	2.93551	3.90327	5.23543	2.68997	4.93972	4.96276	5.18092	4.09955	4.43783	4.22078
TONNANOP_v1_1180018	NA	1091900118	11383	11808	-	425	PIN domain-containing	PilT domain-containing protein	NA	expressed	AS up	1.78722	NA	NA	anoxic up	1.39512	NA	NA	AS up	1.7536	AS up	1.82084	anoxic up	1.3615	anoxic up	1.42874	no	NA	NA	COG1848	R	PIN	NA	NA	NA	9.05173	8.35584	8.84286	8.506	8.30822	8.7247	9.12435	8.83962	8.19044	7.27718	6.48554	7.11295	6.73237	6.97311
TONNANOP_v1_1180019	NA	1091900118	11805	12011	-	206	family transcriptional regulator	AbrB family transcriptional regulator	NA	expressed	AS up	2.52761	AS up	1.01021	anoxic up	1.5174	NA	NA	AS up	2.77417	AS up	2.28104	anoxic up	1.76397	anoxic up	1.27083	no	NA	NA	COG2002	K	NA	F:GO:0003677	NA	NA	7.68397	7.6389	8.73594	7.7152	7.12697	7.17921	7.93534	6.93201	6.78574	5.34264	6.59142	5.92792	5.39216	5.66538
TONNANOP_v1_1180020	NA	1091900118	12104	12241	-	137	Integrase catalytic region	NA	NA	not detected	NA	NA	NA	NA	NA	NA	NA	NA	NA	NA	NA	NA	NA	NA	NA	NA	no	NA	NA	NA	NA	NA	F:GO:0003677; P:GO:0015074	NA	NA	NA	NA	NA	NA	NA	NA	NA	NA	NA	NA	NA	NA	NA	NA
TONNANOP_v1_1180021	NA	1091900118	12119	12382	+	263	hypothetical protein IXO621_00385, partial	NA	NA	expressed	NA	NA	NA	NA	NA	NA	NA	NA	NA	NA	NA	NA	NA	NA	NA	NA	no	NA	NA	NA	NA	NA	NA	NA	NA	0.68706	2.6995	0.143707	3.62635	5.66992	4.29073	3.78953	5.14359	5.25385	5.77957	2.53853	1.42934	4.30205	4.28532
TONNANOP_v1_1180022	NA	1091900118	12451	12629	+	178	NA	NA	NA	expressed	O up	7.10362	anoxic up	5.63516	O up	1.46846	NA	NA	oxic up	6.71483	hypox up	7.4924	oxic up	1.07967	hypox up	1.85724	no	NA	NA	NA	NA	NA	NA	NA	NA	0.68706	0.407653	0.143707	4.88932	2.9162	5.001	3.775	4.60535	5.95693	5.99332	6.45262	4.56908	6.16226	5.09413
TONNANOP_v1_1190001	NA	1091900119	1	126	-	125	NA	NA	NA	not detected	NA	NA	NA	NA	NA	NA	NA	NA	NA	NA	NA	NA	NA	NA	NA	NA	no	NA	NA	NA	NA	NA	NA	NA	NA	NA	NA	NA	NA	NA	NA	NA	NA	NA	NA	NA	NA	NA	NA
TONNANOP_v1_1190002	NA	1091900119	136	366	+	230	Integrase catalytic region	Integrase catalytic region (fragment)	NA	not detected	NA	NA	NA	NA	NA	NA	NA	NA	NA	NA	NA	NA	NA	NA	NA	NA	no	NA	NA	COG2801	L	rve_3	F:GO:0003676; P:GO:0015074	NA	NA	NA	NA	NA	NA	NA	NA	NA	NA	NA	NA	NA	NA	NA	NA
TONNANOP_v1_1190003	Vitamins & Cofactors	1091900119	416	916	+	500	2-amino-4-hydroxy-6-hydroxymethyldihydropteridine diphosphokinase	2-amino-4-hydroxy-6-hydroxymethyldihydropteridine pyrophosphokinase	folK	expressed	NA	NA	NA	NA	NA	NA	NA	NA	NA	NA	NA	NA	NA	NA	NA	NA	no	NA	NA	COG0801	H	HPPK	F:GO:0016740	NA	tetrahydrofolate (vitamin B9) biosynthesis	3.82975	2.01634	3.81589	5.03133	4.91383	4.08122	4.77021	3.5973	4.17507	4.32521	3.46175	3.87577	4.20603	3.70047
TONNANOP_v1_1190004	NA	1091900119	945	1127	+	182	NA	NA	NA	not detected	NA	NA	NA	NA	NA	NA	NA	NA	NA	NA	NA	NA	NA	NA	NA	NA	no	NA	NA	NA	NA	NA	NA	NA	NA	NA	NA	NA	NA	NA	NA	NA	NA	NA	NA	NA	NA	NA	NA
TONNANOP_v1_1190005	NA	1091900119	1057	1290	+	233	hypothetical protein	NA	NA	expressed	NA	NA	NA	NA	NA	NA	NA	NA	NA	NA	NA	NA	NA	NA	NA	NA	no	NA	NA	NA	NA	NA	NA	NA	NA	5.54555	5.39816	3.01209	5.351	5.17227	5.84967	6.51746	7.29434	4.78629	5.44152	4.09087	4.23034	4.71655	4.59836
TONNANOP_v1_1190006	NA	1091900119	1344	2333	-	989	malate dehydrogenase	malate dehydrogenase	mdh	expressed	NA	NA	NA	NA	NA	NA	NA	NA	NA	NA	NA	NA	anoxic up	1.18776	NA	NA	yes	0.450472	0.304331	COG0039	C	Ldh_1_N,Ldh_1_C	P:GO:0005975; F:GO:0030060; P:GO:0006108; P:GO:0006099	NA	NA	5.11043	5.74316	5.60509	6.80386	6.38636	6.00513	6.33725	6.86651	6.6602	5.9655	6.2739	5.63396	5.37353	5.26629
TONNANOP_v1_1190007	NA	1091900119	2353	2556	+	203	NA	NA	NA	not detected	NA	NA	NA	NA	NA	NA	NA	NA	NA	NA	NA	NA	NA	NA	NA	NA	no	NA	NA	NA	NA	NA	NA	NA	NA	NA	NA	NA	NA	NA	NA	NA	NA	NA	NA	NA	NA	NA	NA
TONNANOP_v1_1190008	NA	1091900119	2824	4143	+	1319	DNA photolyase	Spore photoproduct lyase	splG	expressed	NA	NA	NA	NA	NA	NA	NA	NA	NA	NA	NA	NA	NA	NA	NA	NA	no	NA	NA	COG1533	L	NA	F:GO:0016829	NA	NA	2.84526	3.25886	3.08481	4.14927	4.4944	4.18964	2.99233	4.52386	4.01355	5.47428	5.28268	4.53235	4.38353	4.13693
TONNANOP_v1_1190009	NA	1091900119	4319	4579	+	260	NA	NA	NA	not detected	NA	NA	NA	NA	NA	NA	NA	NA	NA	NA	NA	NA	NA	NA	NA	NA	no	NA	NA	NA	NA	NA	NA	NA	NA	NA	NA	NA	NA	NA	NA	NA	NA	NA	NA	NA	NA	NA	NA
TONNANOP_v1_1190010	NA	1091900119	4828	5373	+	545	oligoribonuclease	oligoribonuclease	orn	expressed	O up	1.44859	NA	NA	NA	NA	NA	NA	oxic up	1.31357	hypox up	1.58361	NA	NA	NA	NA	no	NA	NA	COG1949	A	RNase_T	F:GO:0003676; P:GO:0090503; C:GO:0005737; F:GO:0016896	map03008	NA	3.91704	4.57151	3.32693	5.50886	4.93009	4.97662	5.38492	5.38849	6.18909	5.99362	6.04062	5.88393	5.46686	5.55494
TONNANOP_v1_1190011	NA	1091900119	5346	6443	-	1097	tRNA epoxyqueuosine(34) reductase	putative Fe-S electron transport protein	yjeS	expressed	NA	NA	NA	NA	NA	NA	NA	NA	NA	NA	NA	NA	NA	NA	NA	NA	no	NA	NA	COG1600	C	DUF1730,Fer4_16,Fer4_7	P:GO:0008616; C:GO:0005737; F:GO:0046872; P:GO:0008033; F:GO:0052693; P:GO:0055114; F:GO:0051539	NA	NA	2.16463	1.35942	0.143707	3.70569	3.34125	3.03662	2.76415	2.88625	4.04034	3.50566	3.12809	2.02115	2.9221	2.58398
TONNANOP_v1_1190012	NA	1091900119	6454	7302	-	848	serine threonine kinase	protein of unknown function	NA	expressed	NA	NA	NA	NA	NA	NA	NA	NA	NA	NA	NA	NA	NA	NA	NA	NA	no	NA	NA	COG0532	J	NA	NA	NA	NA	3.17705	1.55077	0.143707	3.40781	3.51398	2.96792	2.80045	2.41622	3.3628	3.10513	3.75646	1.83862	2.77527	2.21709
TONNANOP_v1_1190013	NA	1091900119	7353	8204	+	851	PHP domain-containing	conserved hypothetical protein	yciV	expressed	NA	NA	NA	NA	NA	NA	NA	NA	NA	NA	NA	NA	NA	NA	NA	NA	no	NA	NA	COG0613	R	PHP	F:GO:0003824; P:GO:0006259; P:GO:0034645	NA	NA	3.66931	3.9731	4.334	5.3657	5.02372	4.87126	4.82809	3.73201	5.26259	4.62117	4.91942	4.4634	4.69871	4.67272
TONNANOP_v1_1190014	NA	1091900119	8397	8579	+	182	NA	NA	NA	expressed	NA	NA	NA	NA	NA	NA	NA	NA	NA	NA	NA	NA	NA	NA	NA	NA	no	NA	NA	NA	NA	NA	NA	NA	NA	0.68706	0.407653	3.32458	2.91106	3.21303	4.20437	4.86239	2.41622	4.04443	2.75196	5.96887	4.25991	3.9348	2.71573
TONNANOP_v1_1190015	NA	1091900119	8701	9327	+	626	threonylcarbamoyl-AMP synthase	conserved hypothetical protein	yciO	expressed	NA	NA	NA	NA	NA	NA	NA	NA	NA	NA	NA	NA	NA	NA	NA	NA	no	NA	NA	COG0009	J	Sua5_yciO_yrdC	F:GO:0003725	NA	NA	2.31238	3.60707	2.65255	3.565	3.85435	4.32291	4.86768	4.58197	5.06854	4.85845	3.8773	4.73489	4.62793	4.3096
TONNANOP_v1_1190016	NA	1091900119	10008	10448	-	440	transposase	transposase (fragment)	NA	not detected	NA	NA	NA	NA	NA	NA	NA	NA	NA	NA	NA	NA	NA	NA	NA	NA	no	NA	NA	COG3666	L	DDE_Tnp_1_6	F:GO:0003677; F:GO:0004803; P:GO:0006313	NA	NA	NA	NA	NA	NA	NA	NA	NA	NA	NA	NA	NA	NA	NA	NA
TONNANOP_v1_1190017	NA	1091900119	10020	10427	+	407	NA	NA	NA	expressed	NA	NA	NA	NA	NA	NA	NA	NA	NA	NA	NA	NA	NA	NA	NA	NA	no	NA	NA	NA	NA	NA	NA	NA	NA	2.06753	0.407653	0.143707	3.43622	3.76904	3.38072	3.39976	2.41622	3.7961	3.60721	3.9071	3.57249	2.92992	3.42305
TONNANOP_v1_1190018	NA	1091900119	10428	10610	+	182	NA	NA	NA	expressed	NA	NA	NA	NA	NA	NA	NA	NA	NA	NA	NA	NA	NA	NA	NA	NA	no	NA	NA	NA	NA	NA	NA	NA	NA	0.68706	0.407653	3.32458	5.12906	4.43436	6.28312	3.75373	4.30696	6.25276	4.59381	6.42152	3.44967	5.14955	4.05829
TONNANOP_v1_1190019	NA	1091900119	11298	11756	-	458	NA	NA	NA	expressed	O up	2.51948	NA	NA	O up	2.23488	NA	NA	oxic up	2.38885	hypox up	2.65011	oxic up	2.10425	hypox up	2.36551	no	NA	NA	NA	NA	NA	NA	NA	NA	4.31931	4.46631	4.69485	4.93135	5.44619	5.09677	5.44428	5.01876	7.39578	7.64222	7.62268	6.93194	6.94275	7.0966
TONNANOP_v1_1190020	Stress response	1091900119	11328	11744	+	416	OsmC family protein	Protein YhfA	yhfA	expressed	O up	2.00241	NA	NA	O up	2.20386	NA	NA	oxic up	1.97629	hypox up	2.02853	oxic up	2.17774	hypox up	2.22998	no	NA	NA	COG1765	O	OsmC	NA	NA	NA	6.6815	6.72662	7.52663	6.54116	7.28045	6.54229	7.53855	7.49678	7.87999	9.72612	10.073	9.23454	9.21285	9.63727
TONNANOP_v1_1190021	NA	1091900119	11777	12208	+	431	DUF433 domain-containing	conserved protein of unknown function	NA	expressed	O up	1.88485	NA	NA	O up	1.70102	NA	NA	oxic up	1.97655	hypox up	1.79314	oxic up	1.79273	hypox up	1.60932	no	NA	NA	COG2442	S	DUF433	F:GO:0003677	NA	NA	4.94791	4.73124	5.40969	5.55434	5.1514	5.97024	6.19518	4.85215	5.54317	7.93636	7.50759	7.39079	7.35223	7.42813
TONNANOP_v1_1190022	NA	1091900119	12209	12472	+	263	hypothetical protein AUJ92_00225	NA	NA	expressed	O up	2.22885	NA	NA	O up	1.56374	oxic up	1.17491	oxic up	2.81631	hypox up	1.6414	oxic up	2.15119	NA	NA	no	NA	NA	NA	NA	NA	NA	NA	NA	3.26311	5.58044	6.88636	5.90397	6.16318	6.45453	7.33875	7.23942	6.73716	8.11809	8.25801	8.91064	8.49681	8.75315
TONNANOP_v1_1190023	NA	1091900119	12411	12605	+	194	NA	NA	NA	expressed	O up	1.45027	NA	NA	O up	1.63915	oxic up	1.08486	oxic up	1.9927	NA	NA	oxic up	2.18158	hypox up	1.09672	no	NA	NA	NA	NA	NA	NA	NA	NA	6.46385	6.00892	5.68028	4.96961	6.86571	6.35947	6.35632	6.33799	7.13748	7.698	7.68779	7.82445	8.65015	9.0243
TONNANOP_v1_1200001	NA	1091900120	229	600	+	371	GNAT family N-acetyltransferase	protein of unknown function	NA	expressed	NA	NA	NA	NA	NA	NA	NA	NA	NA	NA	NA	NA	NA	NA	NA	NA	no	NA	NA	COG1042	C	CoA_binding_2	F:GO:0005524; F:GO:0046872; F:GO:0048037; F:GO:0008080	NA	NA	2.15128	4.93745	3.30016	3.0785	4.15866	3.18222	2.75736	3.37895	3.49594	3.56817	2.83689	2.75101	3.23452	2.27971
TONNANOP_v1_1200002	NA	1091900120	476	2962	+	2486	GNAT family N-acetyltransferase	Protein lysine acetyltransferase Pat	pat	expressed	NA	NA	NA	NA	NA	NA	NA	NA	NA	NA	NA	NA	NA	NA	NA	NA	no	NA	NA	COG1042,COG0454	C,K,R	ATP-grasp_5,Succ_CoA_lig,Acetyltransf_1	F:GO:0005488	NA	NA	2.74028	4.00827	4.62042	4.37766	4.01841	4.10964	3.42959	4.48684	4.63693	4.48639	3.32927	3.35432	3.72866	3.70658
TONNANOP_v1_1200003	NA	1091900120	3344	3943	-	599	hypothetical protein	NA	NA	expressed	NA	NA	NA	NA	NA	NA	NA	NA	NA	NA	NA	NA	NA	NA	NA	NA	no	NA	NA	NA	NA	NA	NA	NA	NA	4.2594	4.44316	1.93095	4.75617	3.72777	4.01397	3.58777	4.51771	2.64541	4.56469	1.38685	4.72555	4.28783	4.56346
TONNANOP_v1_1200004	Amino acid biosynthesis	1091900120	4374	5459	-	1085	histidinol-phosphate transaminase	Histidinol-phosphate aminotransferase 1	hisC	expressed	O up	1.38241	NA	NA	NA	NA	NA	NA	oxic up	1.50507	hypox up	1.25975	NA	NA	NA	NA	no	NA	NA	COG0079	E	Aminotran_1_2	F:GO:0030170; F:GO:0080130; P:GO:0000105; F:GO:0004400	map01130,map00360,map01230,map00340,map00960,map01110,map00401,map00400,map01100,map00350	L-histidine biosynthesis	3.22612	4.33068	3.33284	4.96507	4.77323	4.51609	4.49303	4.76349	5.07679	5.67608	5.52304	5.46342	5.5345	5.75445
TONNANOP_v1_1200005	NA	1091900120	5657	7249	-	1592	dolichyl-phosphate-mannose- mannosyltransferase	NA	NA	expressed	NA	NA	NA	NA	NA	NA	NA	NA	NA	NA	NA	NA	NA	NA	NA	NA	no	NA	NA	NA	NA	NA	F:GO:0016746; F:GO:0016747; C:GO:0016020; C:GO:0016021; F:GO:0016740	NA	NA	5.99213	6.61213	6.95892	6.76792	6.33204	6.53468	7.32178	7.13562	6.86218	7.28561	6.28708	7.34599	7.36995	7.11833
TONNANOP_v1_1200006	NA	1091900120	7255	8262	-	1007	ribose-phosphate pyrophosphokinase	ribose-phosphate pyrophosphokinase (Phosphoribosyl pyrophosphate synthetase)	prs	expressed	NA	NA	NA	NA	O up	1.69236	NA	NA	NA	NA	NA	NA	oxic up	1.66506	hypox up	1.71966	yes	NA	NA	COG0462	E,F	Pribosyltran_N,Pribosyl_synth,Pribosyltran	F:GO:0000287; F:GO:0005524; P:GO:0009156; C:GO:0005737; P:GO:0009165; F:GO:0004749; P:GO:0016310; F:GO:0016301; P:GO:0006015	map01200,map01110,map01100,map00230,map00030,map01130,map01230,map01120	NA	4.42193	4.60155	5.19168	4.5418	4.87467	4.80352	4.47878	4.14198	5.57302	6.38403	6.56073	5.87012	5.81841	6.48426
TONNANOP_v1_1200007	NA	1091900120	8168	8401	+	233	NA	NA	NA	expressed	NA	NA	NA	NA	NA	NA	NA	NA	NA	NA	NA	NA	NA	NA	NA	NA	no	NA	NA	NA	NA	NA	NA	NA	NA	4.84136	0.407653	0.143707	5.11616	4.28717	3.82149	3.01017	4.80329	4.63963	3.60602	4.97569	3.18964	3.67426	3.47087
TONNANOP_v1_1200008	NA	1091900120	8471	8551	-	80	NA	NA	NA	expressed	NA	NA	NA	NA	NA	NA	oxic up	1.02435	oxic up	1.305	NA	NA	NA	NA	NA	NA	no	NA	NA	NA	NA	NA	NA	NA	NA	6.73721	6.43122	6.93989	8.04708	7.74435	7.58025	6.85938	7.75992	6.89354	7.86119	7.58251	8.04931	8.05732	8.82867
TONNANOP_v1_1200009	NA	1091900120	8720	9205	-	485	hypothetical protein	NA	NA	expressed	NA	NA	NA	NA	NA	NA	NA	NA	NA	NA	NA	NA	NA	NA	NA	NA	no	NA	NA	NA	NA	NA	NA	NA	NA	6.23402	7.28075	5.68028	7.56163	6.91798	7.43235	7.32302	7.39299	7.66493	7.77102	8.37412	7.73314	7.65	7.80791
TONNANOP_v1_120001	NA	1091900012	1	419	-	418	NA	NA	NA	expressed	NA	NA	NA	NA	NA	NA	NA	NA	NA	NA	NA	NA	NA	NA	NA	NA	no	NA	NA	NA	NA	NA	NA	NA	NA	2.73064	0.407653	4.35826	3.90285	3.14032	3.47165	3.37809	2.41622	2.80737	5.2118	4.0606	4.48595	4.78786	3.58408
TONNANOP_v1_1200010	NA	1091900120	9131	9445	+	314	resolvase	NA	NA	expressed	NA	NA	NA	NA	NA	NA	NA	NA	NA	NA	NA	NA	NA	NA	NA	NA	no	NA	NA	NA	NA	NA	F:GO:0003677; F:GO:0000150; P:GO:0006310	NA	NA	2.30927	3.83951	0.143707	3.16537	2.7586	2.92322	2.19381	2.41622	3.92247	3.88848	4.87652	1.42934	3.13214	4.50469
TONNANOP_v1_1200011	NA	1091900120	9442	10293	-	851	4-(cytidine 5 -diphospho)-2-C-methyl-D-erythritol kinase	4-diphosphocytidyl-2-C-methylerythritol kinase	ispE	expressed	O up	1.5299	NA	NA	O up	1.25421	NA	NA	oxic up	1.49454	hypox up	1.56527	oxic up	1.21884	hypox up	1.28957	no	NA	NA	COG1947	I	GHMP_kinases_N	F:GO:0000166; P:GO:0008299; F:GO:0016301; P:GO:0006796	map01110,map01100,map00900,map01130	NA	6.01303	6.64925	6.23748	6.70299	6.90302	7.21768	6.91157	6.75815	7.65274	8.58755	8.56908	8.06907	8.06232	8.13744
TONNANOP_v1_1200012	NA	1091900120	9850	10398	+	548	hypothetical protein ACH48_11545	NA	NA	expressed	O up	3.08801	anoxic up	1.01141	O up	2.0766	NA	NA	oxic up	3.42356	hypox up	2.75245	oxic up	2.41216	hypox up	1.74105	no	NA	NA	NA	NA	NA	NA	NA	NA	0.68706	2.65266	0.143707	3.74202	3.38291	3.53621	2.59821	2.41622	4.50463	4.05022	4.49495	4.25537	4.51846	5.10784
TONNANOP_v1_1200013	NA	1091900120	10428	12197	-	1769	tetratricopeptide repeat	TPR repeat-containing protein	NA	expressed	O up	1.05767	NA	NA	NA	NA	NA	NA	oxic up	1.08014	hypox up	1.03521	NA	NA	NA	NA	yes	0.00251586	0.0176024	COG0457	R	TPR_9,TPR_12,TPR_19,TPR_16,TPR_19,TPR_16,TPR_19,TPR_2,TPR_16,TPR_16,TPR_16,TPR_7,TPR_16,TPR_16,TPR_4,TPR_6,TPR_8,TPR_8,TPR_4,TPR_6	NA	NA	NA	6.62968	7.49499	7.59759	7.78777	7.48434	7.54827	7.78199	8.21045	8.04979	8.77094	9.21658	8.5292	8.64114	8.6727
TONNANOP_v1_120002	NA	1091900012	405	686	+	281	type II toxin-antitoxin system Phd family antitoxin	NA	NA	expressed	NA	NA	NA	NA	NA	NA	NA	NA	NA	NA	NA	NA	NA	NA	NA	NA	no	NA	NA	NA	NA	PhdYeFM_antitox	NA	NA	NA	5.28552	6.10979	4.5968	6.21321	6.71623	5.5711	5.58125	3.87781	6.93503	6.81687	7.3318	6.84132	6.65748	6.05272
TONNANOP_v1_120003	NA	1091900012	674	1075	+	401	PIN domain-containing	tRNA(FMet)-specific endonuclease VapC	vapC	expressed	NA	NA	NA	NA	NA	NA	NA	NA	NA	NA	NA	NA	NA	NA	NA	NA	no	NA	NA	COG1487	R	PIN	P:GO:0090305; F:GO:0004518	NA	NA	5.15681	4.43752	5.74679	6.34455	5.87249	6.08364	5.03983	5.57034	6.41437	5.6496	4.99778	6.0892	5.13691	6.10535
TONNANOP_v1_120004	NA	1091900012	1164	1373	+	209	hypothetical protein	NA	NA	expressed	NA	NA	NA	NA	NA	NA	NA	NA	NA	NA	NA	NA	NA	NA	NA	NA	no	NA	NA	NA	NA	NA	NA	NA	NA	5.20173	4.77325	5.00689	5.99232	6.10279	5.2397	5.07401	6.05488	5.44045	5.93827	3.87541	6.47122	5.28294	5.36745
TONNANOP_v1_120005	NA	1091900012	1607	1858	+	251	DUF433 domain-containing	conserved protein of unknown function	NA	expressed	NA	NA	NA	NA	NA	NA	NA	NA	NA	NA	NA	NA	NA	NA	NA	NA	no	NA	NA	COG2442	S	DUF433	F:GO:0003677	NA	NA	4.1981	4.52307	0.143707	4.67129	4.39876	4.89125	4.25688	3.50175	3.8994	4.81756	5.17359	5.56876	5.29733	3.39539
TONNANOP_v1_120006	NA	1091900012	1855	2208	+	353	hypothetical protein	NA	NA	expressed	NA	NA	NA	NA	NA	NA	NA	NA	NA	NA	NA	NA	NA	NA	NA	NA	no	NA	NA	NA	NA	Mut7-C	NA	NA	NA	0.68706	4.36339	2.51108	5.12516	4.78517	4.92281	4.19872	4.73512	4.21569	5.66458	6.0636	5.35383	5.00092	4.23367
TONNANOP_v1_120007	Vitamins & Cofactors	1091900012	2528	3922	-	1394	aminodeoxychorismate component I	Aminodeoxychorismate synthase component 1	pabB	expressed	O up	2.04255	NA	NA	O up	2.79809	NA	NA	oxic up	2.07599	hypox up	2.0091	oxic up	2.83153	hypox up	2.76464	no	NA	NA	COG0147	E,H	Chorismate_bind,Anth_synt_I_N	F:GO:0008483; F:GO:0016829; P:GO:0009058	map00790	precursor for vitamin B9 and ubiquinone biosynthesis	3.60439	1.7124	3.38057	3.11	3.63504	3.32768	3.25116	3.747	4.27857	6.38885	5.29954	4.98705	5.17606	4.67817
TONNANOP_v1_120008	Stress response	1091900012	3974	4861	-	887	zinc metalloprotease	Protease HtpX	htpX	expressed	O up	2.4573	NA	NA	O up	2.24672	NA	NA	oxic up	2.31307	hypox up	2.60152	oxic up	2.1025	hypox up	2.39095	yes	0.0307691	0.0445466	COG0501	O	Peptidase_M48	F:GO:0008270; P:GO:0006508; C:GO:0016021; F:GO:0004222; C:GO:0005886	NA	NA	5.16847	4.99913	5.30425	5.16019	5.10178	5.32612	5.58541	6.85714	5.92017	8.75684	8.61107	7.77421	7.59427	7.63811
TONNANOP_v1_120009	Amino acid biosynthesis	1091900012	5939	7771	+	1832	asparagine synthase (glutamine-hydrolyzing)	Asparagine synthase, glutamine-hydrolyzing	asnB-3	expressed	NA	NA	NA	NA	NA	NA	NA	NA	NA	NA	NA	NA	NA	NA	NA	NA	no	NA	NA	COG0367	E	Asn_synthase,GATase_7,GATase_6	P:GO:0006529; F:GO:0004066	map01110,map01100,map00250	L-asparagine biosynthesis	4.27725	2.10262	3.18182	4.34877	3.97581	4.04478	4.02759	4.26968	4.65838	4.55549	4.86875	4.31241	3.87224	4.51856
TONNANOP_v1_120010	NA	1091900012	7750	8892	+	1142	glycosyltransferase	Glycosyl transferase group 1	NA	expressed	NA	NA	NA	NA	NA	NA	NA	NA	NA	NA	NA	NA	NA	NA	NA	NA	no	NA	NA	COG0438	M	Glycos_transf_1,Glyco_trans_1_4,Glyco_transf_4,Glyco_trans_4_4	F:GO:0016740	NA	NA	0.68706	2.86371	2.42397	3.74177	2.94726	3.01728	2.9582	2.58399	3.58142	3.8307	2.47462	3.20998	2.59663	2.79868
TONNANOP_v1_120011	NA	1091900012	9135	10523	+	1388	O-antigen ligase family	Lipid A core-O-antigen ligase-like enyme	NA	expressed	NA	NA	NA	NA	NA	NA	NA	NA	NA	NA	NA	NA	NA	NA	NA	NA	no	NA	NA	COG3307	M	Wzy_C	C:GO:0016020; C:GO:0016021; F:GO:0016874	NA	NA	3.69659	3.03261	3.53902	4.2236	3.52701	3.39876	3.34016	3.38994	4.12515	3.81168	4.57308	4.01675	3.84247	3.83103
TONNANOP_v1_120012	NA	1091900012	10390	11718	-	1328	capsular biosynthesis	Capsule polysaccharide export protein	NA	expressed	NA	NA	NA	NA	NA	NA	NA	NA	NA	NA	NA	NA	NA	NA	NA	NA	no	NA	NA	COG3562	M	Capsule_synth	P:GO:0015774; P:GO:0000271	NA	NA	2.66843	2.9009	2.58283	4.4571	3.9003	3.76325	3.74762	3.60054	4.35963	4.70401	3.05478	3.91687	4.07049	3.96825
TONNANOP_v1_120013	NA	1091900012	11891	12931	+	1040	glycosyltransferase family 9	ADP-heptose:LPS heptosyltransferase	NA	expressed	NA	NA	NA	NA	NA	NA	NA	NA	NA	NA	NA	NA	NA	NA	NA	NA	no	NA	NA	COG0859	M	Glyco_transf_9	F:GO:0016757; P:GO:0008152	map01100,map00540	NA	3.55008	1.39712	2.53217	3.98748	4.12727	3.36571	3.67411	3.52124	4.42588	3.8124	4.94921	3.90103	3.21794	4.01393
TONNANOP_v1_120014	NA	1091900012	12928	14130	+	1202	glycosyltransferase family 1	Glycosyltransferase	NA	expressed	NA	NA	NA	NA	NA	NA	NA	NA	NA	NA	NA	NA	NA	NA	NA	NA	no	NA	NA	COG0438	M	Glycos_transf_1,Glyco_trans_1_4,Glyco_transf_4,Glyco_trans_4_4,Glyco_trans_4_2,Glyco_trans_1_2	F:GO:0016740	NA	NA	5.99267	5.82649	5.9816	7.04263	6.2729	6.42885	6.81013	4.96768	7.5624	5.4302	6.03408	5.51408	5.6332	5.92492
TONNANOP_v1_120015	NA	1091900012	14138	14344	+	206	NA	NA	NA	expressed	NA	NA	NA	NA	NA	NA	NA	NA	NA	NA	NA	NA	NA	NA	NA	NA	no	NA	NA	NA	NA	NA	NA	NA	NA	7.2243	7.54005	5.59562	6.58065	5.9139	6.30895	6.86792	6.86585	7.47745	4.7406	5.79808	6.65657	6.07667	6.78377
TONNANOP_v1_120016	NA	1091900012	14323	14991	-	668	HPP family	CBS-domain-containing membrane protein	NA	expressed	NA	NA	NA	NA	NA	NA	NA	NA	NA	NA	NA	NA	NA	NA	NA	NA	no	NA	NA	COG3448	T	HPP	C:GO:0016021	NA	NA	2.66196	3.96097	3.06875	4.46817	3.84759	4.73814	4.51035	4.93815	4.46415	5.57086	5.28886	5.63797	4.77285	5.02372
TONNANOP_v1_120017	NA	1091900012	14705	15112	+	407	NA	NA	NA	expressed	NA	NA	NA	NA	NA	NA	NA	NA	NA	NA	NA	NA	NA	NA	NA	NA	no	NA	NA	NA	NA	NA	NA	NA	NA	5.42348	5.48384	4.8583	5.57531	3.38927	4.75644	5.65581	5.23493	6.1215	5.30148	3.9071	4.51985	3.8149	4.99018
TONNANOP_v1_120018	NA	1091900012	15320	18616	+	3296	cation transporter	copper/silver efflux system, membrane component	cusA	expressed	NA	NA	NA	NA	NA	NA	NA	NA	NA	NA	NA	NA	NA	NA	NA	NA	yes	NA	NA	COG3696	P	ACR_tran,ACR_tran	P:GO:0098655; C:GO:0016021; F:GO:0008324	map02020	NA	4.05253	4.2527	4.47698	5.22142	5.13992	4.80195	5.17793	5.22424	5.68936	5.29044	5.3792	5.06083	5.09537	4.94855
TONNANOP_v1_120019	NA	1091900012	18689	19054	-	365	hypothetical protein	conserved protein of unknown function	NA	expressed	NA	NA	NA	NA	NA	NA	NA	NA	NA	NA	NA	NA	NA	NA	NA	NA	no	NA	NA	COG0459	O	NA	C:GO:0019031; P:GO:0019064; C:GO:0016021; F:GO:0046789	NA	NA	3.71425	6.17184	6.41874	6.83506	5.9551	6.72063	5.91015	6.48826	6.50041	5.64804	4.80416	5.38166	5.63803	5.8297
TONNANOP_v1_120020	NA	1091900012	19090	19509	-	419	hypothetical protein	conserved protein of unknown function	NA	expressed	NA	NA	NA	NA	NA	NA	NA	NA	NA	NA	NA	NA	NA	NA	NA	NA	yes	0.0831451	0.12528	COG1196	D	NA	C:GO:0016021	NA	NA	6.98866	7.2344	6.22244	7.66755	7.22686	7.31049	7.22665	7.18263	6.83956	6.74581	6.10419	6.60669	6.70094	6.13773
TONNANOP_v1_120021	NA	1091900012	19545	19907	-	362	hypothetical protein	NA	NA	expressed	NA	NA	NA	NA	anoxic up	1.09029	NA	NA	NA	NA	NA	NA	anoxic up	1.09251	anoxic up	1.08806	yes	0.0418117	0.0493798	NA	NA	NA	C:GO:0019031; P:GO:0019064; C:GO:0016021; F:GO:0046789	NA	NA	6.51714	7.24364	6.63948	7.48543	7.51665	7.32608	7.61593	7.22552	7.20834	5.70752	6.30767	6.75807	6.16882	6.30929
TONNANOP_v1_120022	Amino acid biosynthesis	1091900012	20226	21437	+	1211	bifunctional glutamate N-acetyltransferase amino-acid acetyltransferase	Arginine biosynthesis bifunctional protein ArgJ	argJ	expressed	O up	1.66053	NA	NA	O up	1.91154	NA	NA	oxic up	1.55384	hypox up	1.76721	oxic up	1.80485	hypox up	2.01822	yes	0.00706463	0.0119238	COG1364	E	ArgJ	F:GO:0004358; P:GO:0006526; C:GO:0005737; F:GO:0004042	map01210,map01100,map01230,map01130,map00220,map01110	L-arginine biosynthesis	5.54624	5.59924	6.79382	5.04382	5.45684	6.41877	6.03411	7.07757	6.32469	8.56941	8.89849	7.88592	7.96141	8.07739
TONNANOP_v1_120023	NA	1091900012	21503	21652	+	149	NA	NA	NA	expressed	NA	NA	NA	NA	NA	NA	NA	NA	NA	NA	NA	NA	NA	NA	NA	NA	no	NA	NA	NA	NA	NA	NA	NA	NA	5.67169	5.55299	5.0776	2.47492	5.25041	5.21714	4.38596	7.31479	5.38227	7.70582	7.47114	7.2624	7.17748	7.64681
TONNANOP_v1_120024	Vitamins & Cofactors	1091900012	21662	22612	+	950	Nudix family hydrolase	Thiamine monophosphate synthase	thiE2	expressed	O up	2.15687	NA	NA	O up	1.88993	NA	NA	oxic up	2.24384	hypox up	2.0699	oxic up	1.9769	hypox up	1.80297	no	NA	NA	COG0352,COG0494	H,L,R	TMP-TENI,NUDIX,NUDIX_4	P:GO:0006725; P:GO:0046483; P:GO:1901360; P:GO:0034641; F:GO:0016787	NA	vitamin B1 (thiamine) biosynthesis	0.68706	2.4905	4.1844	3.16074	3.29282	3.72914	3.9306	4.69548	3.91532	5.48422	6.05089	5.19388	4.86702	5.34267
TONNANOP_v1_120025	NA	1091900012	22297	22833	+	536	NA	NA	NA	expressed	O up	2.25155	NA	NA	O up	2.26307	NA	NA	oxic up	2.38342	hypox up	2.11968	oxic up	2.39495	hypox up	2.1312	no	NA	NA	NA	NA	NA	NA	NA	NA	3.24053	2.67792	5.22592	3.44492	3.1276	4.31752	5.55306	5.06119	5.71791	7.15698	6.59506	6.41206	6.4916	6.41676
TONNANOP_v1_120026	NA	1091900012	22814	23932	-	1118	radical SAM	Radical SAM domain protein	NA	expressed	NA	NA	NA	NA	NA	NA	NA	NA	NA	NA	NA	NA	NA	NA	NA	NA	no	NA	NA	COG1533	L	Radical_SAM	F:GO:0016829; F:GO:0051536	NA	NA	1.8031	0.407653	2.00247	3.07629	3.3701	2.79577	3.21588	3.22835	3.66096	4.08238	4.36827	2.74713	3.36827	3.64547
TONNANOP_v1_120027	NA	1091900012	24191	24715	+	524	ferritin	Bacterial non-heme ferritin	ftn	expressed	NA	NA	NA	NA	NA	NA	NA	NA	NA	NA	NA	NA	NA	NA	NA	NA	yes	0.150979	0.108324	COG1528	P	Ferritin	P:GO:0006879; F:GO:0008199; C:GO:0005737; F:GO:0016491; P:GO:0006826; C:GO:0016020	NA	NA	6.67062	6.8836	7.06858	6.99506	7.03723	6.71136	6.52419	7.20319	7.98603	8.1817	7.64279	7.76254	7.60142	7.49807
TONNANOP_v1_120028	NA	1091900012	25159	25920	-	761	NAD-dependent deacylase	NAD-dependent protein deacylase	cobB	expressed	NA	NA	NA	NA	NA	NA	NA	NA	NA	NA	NA	NA	NA	NA	NA	NA	no	NA	NA	COG0846	K	SIR2	F:GO:0016811; P:GO:0036048; F:GO:0046872; P:GO:0018205	NA	NA	5.33167	5.21164	5.13805	6.20183	6.05519	5.76287	5.45992	5.89884	6.61658	6.36671	5.54786	5.77792	5.09248	5.38603
TONNANOP_v1_120029	NA	1091900012	25913	26089	-	176	NA	NA	NA	expressed	NA	NA	NA	NA	NA	NA	NA	NA	NA	NA	NA	NA	NA	NA	NA	NA	no	NA	NA	NA	NA	NA	NA	NA	NA	4.97548	7.60318	7.73544	7.22532	6.08249	6.69205	7.72778	7.77407	7.41318	7.399	5.65413	6.05621	6.67573	6.49441
TONNANOP_v1_120030	NA	1091900012	26310	26525	+	215	NA	NA	NA	expressed	NA	NA	AS up	1.66558	O up	2.45002	NA	NA	NA	NA	NA	NA	oxic up	2.38845	hypox up	2.51158	no	NA	NA	NA	NA	NA	NA	NA	NA	4.95108	3.80459	3.11274	3.39819	3.55065	2.80828	3.9904	3.98428	4.46951	5.58512	6.33591	4.93401	5.24609	5.22391
TONNANOP_v1_120031	NA	1091900012	26495	27157	+	662	ATP-binding	YbbL ABC transporter ATP-binding protein	NA	expressed	O up	4.29534	anoxic up	1.69644	O up	2.59889	NA	NA	oxic up	4.39312	hypox up	4.19755	oxic up	2.69668	hypox up	2.50111	no	NA	NA	COG3839	G	ABC_tran	F:GO:0016887; F:GO:0005524	NA	NA	1.67682	1.7571	0.143707	4.12336	3.26674	3.39766	2.81266	3.30448	5.08533	5.73249	5.04779	4.78607	5.46643	4.55761
TONNANOP_v1_120032	NA	1091900012	27148	27939	+	791	iron export ABC transporter permease subunit	conserved membrane protein of unknown function	NA	expressed	O up	8.25164	anoxic up	6.65681	O up	1.59483	NA	NA	oxic up	8.24197	hypox up	8.26131	oxic up	1.58516	hypox up	1.6045	no	NA	NA	COG0390	R	UPF0014	C:GO:0016021	NA	NA	0.68706	0.407653	0.143707	3.95352	3.75024	3.71428	3.35268	3.52542	4.87938	4.5584	5.27547	4.43533	4.52394	4.03228
TONNANOP_v1_120033	NA	1091900012	28111	28380	+	269	Prevent-host-death family	Antitoxin	NA	expressed	NA	NA	NA	NA	NA	NA	NA	NA	NA	NA	NA	NA	NA	NA	NA	NA	no	NA	NA	COG2161	D	PhdYeFM_antitox	NA	NA	NA	0.68706	6.44698	2.83502	5.96924	5.64109	4.87337	4.40331	5.60442	4.75749	5.43479	3.58328	4.0547	4.76449	4.93139
TONNANOP_v1_120034	NA	1091900012	28384	28704	+	320	type II toxin-antitoxin system family toxin	Plasmid stabilization system	NA	expressed	NA	NA	NA	NA	NA	NA	NA	NA	NA	NA	NA	NA	NA	NA	NA	NA	no	NA	NA	COG3668	R	ParE_toxin	NA	NA	NA	0.68706	4.49627	4.02801	5.40566	5.31674	3.55716	4.2108	3.88108	5.33064	4.88325	4.19928	4.42105	3.76527	4.81119
TONNANOP_v1_120035	NA	1091900012	28698	29873	+	1175	cyclase family protein	conserved protein of unknown function	NA	expressed	NA	NA	NA	NA	NA	NA	NA	NA	NA	NA	NA	NA	NA	NA	NA	NA	no	NA	NA	COG0863	L	N6_N4_Mtase,UPF0020	F:GO:0016740	NA	NA	2.60437	4.22358	3.6029	4.41718	4.05955	3.69074	3.64551	3.5129	3.35381	4.37575	2.92996	3.45705	3.32299	2.88238
TONNANOP_v1_120036	NA	1091900012	29876	32386	+	2510	kinase family protein	conserved protein of unknown function	NA	expressed	AS up	1.56104	AS up	1.89969	NA	NA	oxic up	1.18184	NA	NA	AS up	2.15195	NA	NA	NA	NA	no	NA	NA	COG0515,COG0488,COG0515,COG3842	K,L,R,T,E	Pkinase,Pkinase_Tyr	P:GO:0018108; F:GO:0005524; F:GO:0004713; F:GO:0004715; F:GO:0004672; P:GO:0016310; F:GO:0016740; P:GO:0006468; F:GO:0016301	NA	NA	3.64319	3.89409	3.24899	2.80369	3.3354	3.09254	3.33187	3.13452	3.57909	3.37817	1.56063	3.16368	3.52253	3.09951
TONNANOP_v1_120037	NA	1091900012	32396	33433	+	1037	hypothetical protein	conserved protein of unknown function	NA	expressed	NA	NA	NA	NA	NA	NA	NA	NA	NA	NA	NA	NA	NA	NA	NA	NA	no	NA	NA	COG0459	O	NA	NA	NA	NA	3.67309	3.97706	3.76765	3.5973	3.09276	3.53932	3.99255	3.32905	3.54229	3.84557	2.08258	3.41143	3.84657	3.36311
TONNANOP_v1_120038	Nitrogen fixation	1091900012	33498	34127	-	629	DNA-binding response regulator	Transcriptional regulatory protein FixJ	fixJ	expressed	NA	NA	NA	NA	NA	NA	NA	NA	NA	NA	NA	NA	NA	NA	NA	NA	no	NA	NA	COG4566	T	Response_reg,GerE,Sigma70_r4_2,FleQ	F:GO:0003677; P:GO:0006351; P:GO:0000160; P:GO:0006355; C:GO:0005622	NA	NA	4.19496	5.9506	5.64699	6.25804	6.06597	5.46371	5.55867	6.13893	6.47175	6.02628	5.87582	5.58354	5.95892	5.77574
TONNANOP_v1_120039	Nitrogen fixation	1091900012	34258	36789	-	2531	PAS domain S-box	Multi-sensor signal transduction histidine kinase	fixL	expressed	NA	NA	NA	NA	NA	NA	NA	NA	NA	NA	NA	NA	NA	NA	NA	NA	yes	NA	NA	COG0642	T	HATPase_c,HisKA,PAS_9,PAS	F:GO:0000166; P:GO:0007165; C:GO:0016020; P:GO:0016310; F:GO:0016301	NA	NA	3.53277	3.93473	4.47616	5.21599	5.04514	4.2623	4.02444	5.14301	4.74195	4.9319	5.14901	4.60294	4.67465	4.76289
TONNANOP_v1_120040	NA	1091900012	36704	36943	-	239	NA	NA	NA	expressed	NA	NA	NA	NA	NA	NA	NA	NA	NA	NA	NA	NA	NA	NA	NA	NA	no	NA	NA	NA	NA	NA	NA	NA	NA	0.68706	2.81042	0.143707	3.09559	2.52229	3.04634	3.27295	2.41622	3.34441	2.75196	4.94209	4.94974	1.90651	2.52785
TONNANOP_v1_120041	NA	1091900012	36922	38304	-	1382	family radical SAM	Putative L-lysine 2,3-aminomutase aq_1632 (modular protein)	NA	expressed	NA	NA	NA	NA	NA	NA	NA	NA	NA	NA	NA	NA	NA	NA	NA	NA	yes	NA	NA	COG1509	E	Radical_SAM	F:GO:0003824; F:GO:0005488	NA	NA	4.31161	4.85155	4.22595	5.32872	4.92456	4.79146	4.99408	4.88472	5.73465	4.83387	5.09724	5.28589	4.81113	5.07764
TONNANOP_v1_120042	NA	1091900012	38005	38310	+	305	NA	NA	NA	not detected	NA	NA	NA	NA	NA	NA	NA	NA	NA	NA	NA	NA	NA	NA	NA	NA	no	NA	NA	NA	NA	NA	NA	NA	NA	NA	NA	NA	NA	NA	NA	NA	NA	NA	NA	NA	NA	NA	NA
TONNANOP_v1_120043	Corg assimilation (partial 3-HPB)	1091900012	38759	40081	+	1322	L-carnitine dehydratase bile acid-inducible F	Succinyl-CoA--L-malate CoA-transferase alpha subunit	smtA	expressed	NA	NA	NA	NA	NA	NA	NA	NA	NA	NA	NA	NA	NA	NA	NA	NA	yes	0.200755	0.214192	COG1804	C	CoA_transf_3	P:GO:0043427; F:GO:0033608; F:GO:0033877	NA	partial 3-HPB	5.06189	5.54149	5.78396	5.83692	6.20919	5.2542	5.51369	6.34425	6.04859	5.74088	5.99169	5.10551	5.06814	4.72019
TONNANOP_v1_120044	Corg assimilation (partial 3-HPB)	1091900012	40099	41364	+	1265	transferase	Succinyl-CoA--L-malate CoA-transferase beta subunit	smtB	expressed	NA	NA	NA	NA	NA	NA	NA	NA	NA	NA	NA	NA	NA	NA	NA	NA	yes	0.194971	0.230254	COG1804	C	CoA_transf_3	F:GO:0033877	NA	partial 3-HPB	5.37435	6.04022	5.15909	6.64588	6.64611	6.27283	6.33205	6.58434	6.71088	6.55323	6.1903	5.88153	5.68648	5.99311
TONNANOP_v1_120045	NA	1091900012	41869	42048	+	179	NA	NA	NA	expressed	NA	NA	NA	NA	NA	NA	NA	NA	NA	NA	NA	NA	NA	NA	NA	NA	no	NA	NA	NA	NA	NA	NA	NA	NA	0.68706	0.407653	3.34594	5.84387	3.69145	3.89487	3.50751	5.35872	4.75955	3.96235	2.86973	5.17694	4.41652	3.32848
TONNANOP_v1_120046	NA	1091900012	42107	45289	+	3182	C4-dicarboxylate ABC transporter substrate-binding	membrane protein of unknown function	NA	expressed	NA	NA	NA	NA	NA	NA	NA	NA	NA	NA	NA	NA	NA	NA	NA	NA	no	NA	NA	COG1226,COG2358	P,R	NMT1_3,TrkA_N	P:GO:0006813; C:GO:0016020; C:GO:0016021	NA	NA	4.70299	3.98669	4.49299	5.65694	5.2064	4.22596	4.87298	3.83943	4.21418	4.39075	3.24501	4.1119	3.80564	4.17145
TONNANOP_v1_120047	NA	1091900012	45470	46702	+	1232	flavodoxin-dependent (E)-4-hydroxy-3-methylbut-2-enyl-diphosphate synthase	4-hydroxy-3-methylbut-2-en-1-yl diphosphate synthase (flavodoxin)	ispG	expressed	NA	NA	NA	NA	NA	NA	NA	NA	NA	NA	NA	NA	NA	NA	NA	NA	no	NA	NA	COG0821	I	GcpE	F:GO:0005506; P:GO:0019288; P:GO:0055114; F:GO:0051539; F:GO:0046429; P:GO:0016114	map01100,map00900,map01110,map01130	NA	4.155	4.90774	4.63267	6.0476	5.51146	5.1983	5.26619	5.33705	6.38691	6.2169	5.05773	5.12606	5.12399	5.14986
TONNANOP_v1_120048	NA	1091900012	47028	47654	-	626	lysogenization regulator	High frequency lysogenization protein HflD homolog	hflD	expressed	NA	NA	NA	NA	NA	NA	NA	NA	NA	NA	NA	NA	NA	NA	NA	NA	yes	0.0113016	0.0147573	COG2915	R	DUF489	C:GO:0016020; C:GO:0044464	NA	NA	5.49989	6.38979	5.49699	7.1077	6.86447	6.98806	6.29346	6.80231	7.00965	6.35147	5.97767	6.07292	6.00363	5.6196
TONNANOP_v1_120049	NA	1091900012	47859	48731	-	872	papain family cysteine protease	Peptidase C1A papain	NA	expressed	NA	NA	NA	NA	NA	NA	NA	NA	AS up	1.09911	NA	NA	NA	NA	NA	NA	yes	0.0743794	0.0658064	COG4870	O	Peptidase_C1,Peptidase_C1_2	P:GO:0006508; F:GO:0008234; F:GO:0008233	NA	NA	6.29883	6.7874	5.8772	6.82892	6.17026	6.25515	6.64949	6.8432	6.40345	6.38849	5.79736	5.51254	5.44309	5.386
TONNANOP_v1_120050	NA	1091900012	48728	49051	-	323	hypothetical protein	NA	NA	expressed	NA	NA	NA	NA	NA	NA	NA	NA	NA	NA	NA	NA	NA	NA	NA	NA	no	NA	NA	NA	NA	NA	NA	NA	NA	5.98684	7.29517	6.80221	7.40264	7.54416	7.01055	7.74333	6.35997	7.01561	6.8897	7.10737	6.5051	6.23459	6.33824
TONNANOP_v1_120051	NA	1091900012	49065	49319	-	254	hypothetical protein	NA	NA	expressed	NA	NA	NA	NA	NA	NA	NA	NA	NA	NA	NA	NA	NA	NA	NA	NA	no	NA	NA	NA	NA	NA	NA	NA	NA	3.80946	3.58873	3.7948	5.39636	4.29636	4.50685	4.91285	4.78313	3.88948	3.38944	3.98619	4.34979	4.01405	4.63786
TONNANOP_v1_120052	NA	1091900012	49355	49546	+	191	NA	NA	NA	expressed	NA	NA	NA	NA	NA	NA	NA	NA	NA	NA	NA	NA	NA	NA	NA	NA	no	NA	NA	NA	NA	NA	NA	NA	NA	0.68706	3.07799	0.143707	4.06856	2.52229	3.64526	3.14113	5.71604	4.38531	3.0696	1.38685	4.47929	4.12921	4.00232
TONNANOP_v1_120053	NA	1091900012	49587	51020	+	1433	hypothetical protein	NA	NA	expressed	AS up	1.01372	NA	NA	anoxic up	1.00976	NA	NA	NA	NA	AS up	1.05533	NA	NA	anoxic up	1.05137	yes	0.0156796	0.028928	NA	NA	NA	C:GO:0016020; C:GO:0016021	NA	NA	7.62489	7.98149	7.55382	8.13933	7.74818	7.94708	8.5202	7.71729	7.77888	6.89033	6.59146	7.27937	7.02465	6.79809
TONNANOP_v1_120054	NA	1091900012	51135	51392	+	257	NA	NA	NA	expressed	NA	NA	NA	NA	NA	NA	NA	NA	NA	NA	NA	NA	NA	NA	NA	NA	no	NA	NA	NA	NA	NA	NA	NA	NA	0.68706	3.57367	0.143707	3.64475	3.58388	3.01131	2.62136	2.41622	5.95124	4.72599	3.63501	3.51581	4.00106	4.99045
TONNANOP_v1_1210001	NA	1091900121	1	86	-	85	NA	NA	NA	not detected	NA	NA	NA	NA	NA	NA	NA	NA	NA	NA	NA	NA	NA	NA	NA	NA	no	NA	NA	NA	NA	NA	NA	NA	NA	NA	NA	NA	NA	NA	NA	NA	NA	NA	NA	NA	NA	NA	NA
TONNANOP_v1_1210002	NA	1091900121	273	512	+	239	NA	NA	NA	expressed	O up	1.49877	NA	NA	O up	1.18643	hypoxic up	1.32544	NA	NA	hypox up	2.16149	NA	NA	hypox up	1.84915	no	NA	NA	NA	NA	NA	NA	NA	NA	5.98094	5.14798	5.38652	5.26435	7.07363	6.66706	4.42931	6.39177	6.15506	8.42977	8.89857	7.452	7.12936	6.32274
TONNANOP_v1_1210003	NA	1091900121	1157	1765	+	608	pyrophosphatase	conserved protein of unknown function	NA	expressed	NA	NA	NA	NA	NA	NA	NA	NA	NA	NA	NA	NA	NA	NA	NA	NA	no	NA	NA	COG0494	L,R	NUDIX	F:GO:0016787	NA	NA	5.83067	4.81553	5.69491	6.77521	7.08928	6.06938	6.62403	6.49231	7.54032	7.48164	6.75017	7.12376	6.73543	6.24218
TONNANOP_v1_1210004	NA	1091900121	2022	2843	+	821	class I SAM-dependent methyltransferase	Methylase involved in ubiquinone/menaquinone biosynthesis	NA	expressed	NA	NA	NA	NA	NA	NA	NA	NA	NA	NA	NA	NA	NA	NA	NA	NA	yes	0.00957144	0.0119407	COG0500	Q,R	Methyltransf_11	P:GO:0008152; F:GO:0016740	NA	NA	6.22035	6.07817	6.00756	6.96294	6.82379	6.24503	6.16515	6.17346	6.89072	6.41091	5.60498	6.27647	6.37644	6.32201
TONNANOP_v1_1210005	NA	1091900121	2836	3282	+	446	ribonuclease HI	ribonuclease HI, degrades RNA of DNA-RNA hybrids	rnhA	expressed	NA	NA	NA	NA	NA	NA	NA	NA	NA	NA	NA	NA	NA	NA	NA	NA	no	NA	NA	COG0328	L	RNase_H	F:GO:0000287; F:GO:0003676; P:GO:0090502; F:GO:0004523; C:GO:0005737; P:GO:0006401	map03030	NA	5.53521	5.35592	4.73154	6.4469	5.52532	6.07873	5.74638	5.54322	5.78202	6.54563	3.04737	6.51916	6.36902	5.79083
TONNANOP_v1_1210006	NA	1091900121	3383	3499	+	116	NA	NA	NA	expressed	NA	NA	NA	NA	NA	NA	NA	NA	NA	NA	NA	NA	NA	NA	NA	NA	no	NA	NA	NA	NA	NA	NA	NA	NA	5.55154	6.57116	3.91552	6.0013	6.68108	6.58165	6.21926	6.89168	7.74948	6.55694	5.92039	6.54086	7.02828	6.61758
TONNANOP_v1_1210007	NA	1091900121	3496	3750	-	254	NA	NA	NA	expressed	NA	NA	NA	NA	O up	1.08716	NA	NA	NA	NA	NA	NA	oxic up	1.2951	NA	NA	no	NA	NA	NA	NA	NA	NA	NA	NA	4.93393	5.62931	7.00948	6.19085	5.31731	6.14265	6.22564	5.9441	7.02029	6.96874	6.92727	6.84264	7.55301	7.20759
TONNANOP_v1_1210008	NA	1091900121	3821	4816	-	995	alpha beta hydrolase	Lysophospholipase	NA	expressed	NA	NA	NA	NA	NA	NA	NA	NA	NA	NA	NA	NA	NA	NA	NA	NA	no	NA	NA	COG2267	I	Hydrolase_4,Abhydrolase_1,Abhydrolase_6	F:GO:0016787	NA	phospholipid metabolism	4.80791	3.61557	2.58401	5.48169	5.3883	5.37324	5.04916	5.22673	5.5692	5.5699	5.71258	5.33413	5.5718	5.41212
TONNANOP_v1_1210009	NA	1091900121	4611	5240	-	629	toxin-antitoxin toxin PIN family	NA	NA	expressed	NA	NA	NA	NA	NA	NA	NA	NA	NA	NA	NA	NA	NA	NA	NA	NA	no	NA	NA	NA	NA	NA	NA	NA	NA	6.52069	7.40867	7.37652	8.09872	7.7066	7.64386	7.507	7.64914	7.46505	7.66687	8.05409	7.1742	7.36558	7.4867
TONNANOP_v1_1210010	Corg assimilation (transporter)	1091900121	5351	7027	-	1676	sodium/solute symporter	Sodium/glucose cotransporter	sglT	expressed	NA	NA	NA	NA	NA	NA	NA	NA	NA	NA	NA	NA	NA	NA	NA	NA	yes	NA	NA	COG0591	E,R	SSF	C:GO:0016020	NA	putative organic C transporter	5.62227	5.07781	5.78947	5.74163	5.20074	5.41101	5.31857	5.23384	5.18154	5.94852	5.93718	5.83862	5.9257	5.77362
TONNANOP_v1_1210011	Amino acid biosynthesis	1091900121	7183	7737	-	554	3-dehydroquinate synthase	conserved protein of unknown function	aroB-1	expressed	NA	NA	NA	NA	NA	NA	NA	NA	NA	NA	AS up	1.19694	NA	NA	NA	NA	no	NA	NA	COG1465	E	DHQS	F:GO:0003824	NA	aroB partial; chorismate biosynthesis (biosynthesis of aromatic amino acids)	6.85062	7.60875	8.04796	7.46269	6.80472	7.66207	7.16668	7.09755	6.61824	7.13528	6.78531	7.61522	7.70418	7.86443
TONNANOP_v1_1210012	NA	1091900121	8126	8836	-	710	DUF3368 domain-containing	Toxin-antitoxin system, toxin component, PIN family protein (modular protein)	NA	expressed	NA	NA	NA	NA	NA	NA	NA	NA	NA	NA	NA	NA	NA	NA	NA	NA	no	NA	NA	COG2405	R	Uma2	NA	NA	NA	7.96716	7.44012	6.84988	6.6815	7.0184	7.10649	7.44491	7.7586	6.31003	7.17641	6.51373	6.91733	7.49041	7.70326
TONNANOP_v1_1210013	NA	1091900121	8820	9068	-	248	Uncharacterised family (UPF0175)	conserved protein of unknown function	NA	expressed	NA	NA	NA	NA	NA	NA	NA	NA	NA	NA	NA	NA	NA	NA	NA	NA	no	NA	NA	COG2886	S	UPF0175	NA	NA	NA	6.50119	5.09668	6.97031	5.56446	6.90287	7.31718	6.97267	6.87636	6.18312	7.31098	7.84311	6.87633	7.64903	7.21761
TONNANOP_v1_1210014	NA	1091900121	9220	9510	-	290	nucleotidyltransferase	Nucleotidyltransferase domain	NA	expressed	NA	NA	NA	NA	NA	NA	NA	NA	NA	NA	NA	NA	NA	NA	NA	NA	no	NA	NA	COG1669	R	NTP_transf_2	F:GO:0016779	NA	NA	7.29839	6.42139	6.58803	7.17716	7.0317	7.63627	6.67915	5.54878	6.45431	7.75117	7.14662	7.63682	7.99722	7.68545
TONNANOP_v1_1210015	NA	1091900121	9473	9787	-	314	DUF2442 domain-containing	NA	NA	expressed	NA	NA	NA	NA	NA	NA	NA	NA	NA	NA	NA	NA	NA	NA	NA	NA	no	NA	NA	NA	NA	DUF2442	NA	NA	NA	9.68791	9.66351	10.0001	7.67671	8.3249	9.29157	10.0637	10.0464	8.66197	9.15958	9.67735	9.89523	10.3519	9.98728
TONNANOP_v1_1210016	NA	1091900121	9797	10036	-	239	DUF4160 domain-containing	NA	NA	expressed	NA	NA	NA	NA	NA	NA	oxic up	1.37373	NA	NA	AS up	1.52892	NA	NA	NA	NA	no	NA	NA	NA	NA	DUF4160	NA	NA	NA	9.68605	9.56582	10.5649	8.01181	8.75794	9.5027	9.62005	10.0005	8.09158	9.47326	8.96097	9.60746	10.4091	10.2464
TONNANOP_v1_1210017	NA	1091900121	10272	10652	-	380	clan AA aspartic protease	Clan AA aspartic protease, AF_0612 family	NA	expressed	NA	NA	NA	NA	NA	NA	NA	NA	NA	NA	NA	NA	NA	NA	NA	NA	no	NA	NA	COG3577	R	Asp_protease_2,gag-asp_proteas	F:GO:0004190; P:GO:0006508	NA	NA	6.91301	7.27767	7.06015	6.33536	6.78802	7.2585	7.86411	7.34521	6.30436	7.91826	7.81984	8.10202	8.3107	8.42929
TONNANOP_v1_1210018	NA	1091900121	10823	10978	-	155	transposase	NA	NA	expressed	NA	NA	NA	NA	NA	NA	NA	NA	NA	NA	NA	NA	NA	NA	NA	NA	no	NA	NA	NA	NA	NA	NA	NA	NA	5.61657	0.407653	0.143707	5.48319	4.33942	4.51609	5.69142	4.31375	4.02504	5.57364	5.1351	3.62759	5.23405	5.27613
TONNANOP_v1_1210019	NA	1091900121	11013	11330	-	317	addiction module antidote family	Plasmid maintenance system antidote protein, XRE family (fragment)	NA	expressed	NA	NA	NA	NA	NA	NA	NA	NA	NA	NA	NA	NA	NA	NA	NA	NA	no	NA	NA	COG3093	R	HTH_3	F:GO:0043565	NA	NA	8.36528	7.94123	8.5096	7.89269	6.9687	7.68602	8.28377	8.11914	7.06268	8.42465	8.57615	8.60834	8.56308	8.68182
TONNANOP_v1_1210020	NA	1091900121	11352	11642	-	290	plasmid maintenance system killer	Toxin higB-1	NA	expressed	NA	NA	NA	NA	NA	NA	NA	NA	NA	NA	NA	NA	NA	NA	NA	NA	no	NA	NA	COG3549	R	HigB-like_toxin	NA	NA	NA	8.73313	8.27953	8.4193	8.13028	7.93588	8.48649	9.30182	8.78825	8.24852	8.20561	9.05758	8.58881	8.13373	8.27278
TONNANOP_v1_1210021	NA	1091900121	11817	12020	-	203	DUF86 domain-containing	protein of unknown function	NA	expressed	NA	NA	NA	NA	NA	NA	NA	NA	NA	NA	NA	NA	NA	NA	NA	NA	no	NA	NA	COG2361	S	NA	NA	NA	NA	5.02974	7.00643	8.0047	6.37453	5.5009	6.47089	6.73434	6.40858	6.61613	7.79543	6.26905	7.98667	8.3193	8.00288
TONNANOP_v1_1220001	NA	1091900122	286	3258	-	2972	WD-40 repeat	NA	NA	expressed	NA	NA	NA	NA	NA	NA	NA	NA	NA	NA	NA	NA	NA	NA	NA	NA	yes	NA	NA	NA	NA	NA	C:GO:0016020; C:GO:0016021	NA	NA	2.6337	2.66866	2.13089	3.48638	4.05792	3.18144	3.09301	2.87993	4.0628	4.30337	4.1141	2.74984	3.63331	3.92146
TONNANOP_v1_1220002	Corg assimilation (glycolate utilization)	1091900122	3715	4926	-	1211	glycolate oxidase iron-sulfur subunit	glycolate oxidase iron-sulfur subunit	glcF	expressed	NA	NA	NA	NA	O up	1.14005	NA	NA	NA	NA	hypox up	1.06575	NA	NA	hypox up	1.31651	yes	NA	NA	COG0247	C	CCG,Fer4_7,Fer4_8,CCG,Fer4_17,Fer4_10,Fer4_4,Fer4_4	F:GO:0046872; P:GO:0055114; F:GO:0051539	map01120,map01100,map01130,map01110,map00630	glycolate utilization	3.23558	2.54029	3.56337	3.84869	3.74773	3.42442	4.02657	3.56747	4.98453	5.08535	4.04371	3.91322	4.30722	4.23849
TONNANOP_v1_1220003	Corg assimilation (glycolate utilization)	1091900122	5179	6243	-	1064	glycolate oxidase subunit	glycolate oxidase FAD binding subunit	glcE	expressed	NA	NA	NA	NA	NA	NA	NA	NA	NA	NA	NA	NA	NA	NA	NA	NA	yes	0.0199646	0.0284792	COG0277	C	FAD_binding_4,FAD-oxidase_C	F:GO:0016614	map01100,map01120,map00630,map01110,map01130	glycolate utilization	5.21574	5.71249	5.45274	6.43387	6.63787	6.36882	6.58015	6.69405	6.53902	7.25428	6.93843	6.2194	6.29078	6.09209
TONNANOP_v1_1220004	NA	1091900122	6725	7918	+	1193	ATP-binding	conserved protein of unknown function	NA	expressed	NA	NA	NA	NA	NA	NA	NA	NA	NA	NA	NA	NA	NA	NA	NA	NA	no	NA	NA	COG1672	R	NA	NA	NA	NA	0.68706	3.79305	1.30134	3.73801	4.75514	4.20693	3.67067	2.97418	4.1681	4.02668	4.69253	3.59845	3.43209	3.63714
TONNANOP_v1_1220005	NA	1091900122	7911	10760	+	2849	tetratricopeptide repeat	Tetratricopeptide TPR_2 repeat protein	NA	expressed	NA	NA	NA	NA	NA	NA	NA	NA	NA	NA	NA	NA	NA	NA	NA	NA	no	NA	NA	COG0457,COG3842,COG0640	R,E,K	NACHT,AAA_16,TPR_17,TPR_12,TPR_1,TPR_11,TPR_16,TPR_8,HTH_IclR,TPR_2,TPR_8,TPR_17,TPR_7,TPR_8,TPR_10	F:GO:0003677; F:GO:0003700; P:GO:0006351; P:GO:0006355; P:GO:0006396	NA	NA	2.06753	2.49089	2.17673	3.22035	3.55058	3.14947	3.16806	3.66965	3.98681	3.8153	4.01631	2.89268	3.21411	3.13624
TONNANOP_v1_1220006	NA	1091900122	10809	10964	-	155	NA	NA	NA	expressed	NA	NA	NA	NA	NA	NA	NA	NA	NA	NA	NA	NA	NA	NA	NA	NA	no	NA	NA	NA	NA	NA	NA	NA	NA	5.61657	3.33594	0.143707	5.87173	4.93548	5.73923	3.91092	5.29594	6.81384	6.2526	4.89338	5.37016	5.09793	4.74964
TONNANOP_v1_1220007	NA	1091900122	11253	11456	-	203	MFS transporter	protein of unknown function	NA	expressed	NA	NA	NA	NA	NA	NA	NA	NA	NA	NA	NA	NA	NA	NA	NA	NA	no	NA	NA	COG0477	E,G,P,R	NA	P:GO:0055085; C:GO:0016021	NA	NA	4.09915	3.00426	0.143707	4.15986	4.71725	4.75927	4.93305	4.96618	4.43051	4.0092	1.38685	3.7829	1.90651	1.68068
TONNANOP_v1_1230001	NA	1091900123	50	565	-	515	NA	NA	NA	not detected	NA	NA	NA	NA	NA	NA	NA	NA	NA	NA	NA	NA	NA	NA	NA	NA	no	NA	NA	NA	NA	NA	NA	NA	NA	NA	NA	NA	NA	NA	NA	NA	NA	NA	NA	NA	NA	NA	NA
TONNANOP_v1_1230002	NA	1091900123	678	1049	-	371	NA	NA	NA	expressed	NA	NA	NA	NA	NA	NA	NA	NA	NA	NA	NA	NA	NA	NA	NA	NA	no	NA	NA	NA	NA	NA	NA	NA	NA	2.15128	0.407653	2.45351	4.32188	4.47163	4.38704	3.73563	2.41622	3.38466	3.46035	2.83689	2.23651	3.43668	1.68068
TONNANOP_v1_1230003	NA	1091900123	1353	2594	-	1241	cytochrome P450	conserved protein of unknown function	NA	expressed	NA	NA	NA	NA	NA	NA	NA	NA	NA	NA	NA	NA	NA	NA	NA	NA	yes	NA	NA	COG2124	Q	p450	F:GO:0005506; F:GO:0046872; F:GO:0016491; F:GO:0016705; P:GO:0055114; F:GO:0004497; F:GO:0020037	NA	NA	6.55305	6.70464	6.28969	6.53543	6.81161	6.28852	6.2814	6.31908	6.41155	6.37208	6.00517	6.57071	6.60418	6.69813
TONNANOP_v1_1230004	NA	1091900123	2771	3634	-	863	serine threonine kinase	conserved protein of unknown function	NA	expressed	NA	NA	NA	NA	NA	NA	NA	NA	NA	NA	NA	NA	NA	NA	NA	NA	yes	NA	NA	COG1493	T	NA	P:GO:0007165; F:GO:0004672; P:GO:0006468	NA	NA	7.29881	7.74144	7.7255	8.41792	7.91427	7.6306	8.17683	8.10745	7.97	7.73288	7.63168	7.52454	7.38252	7.01644
TONNANOP_v1_1230005	NA	1091900123	3770	3937	-	167	NA	NA	NA	expressed	NA	NA	NA	NA	NA	NA	NA	NA	NA	NA	NA	NA	NA	NA	NA	NA	no	NA	NA	NA	NA	NA	NA	NA	NA	8.21592	8.45689	8.28523	8.54458	8.48975	8.38105	9.03429	8.15185	8.42219	8.24198	7.90144	7.73834	7.84678	8.31491
TONNANOP_v1_1230006	NA	1091900123	3981	4157	-	176	NA	NA	NA	expressed	NA	NA	NA	NA	NA	NA	NA	NA	NA	NA	AS up	1.09677	NA	NA	NA	NA	no	NA	NA	NA	NA	NA	NA	NA	NA	9.69951	9.61011	9.492	9.72048	9.65887	9.20306	9.72009	9.40974	9.15788	9.12796	8.63979	9.29558	8.79908	9.40507
TONNANOP_v1_1230007	Amino acid biosynthesis	1091900123	4416	6254	-	1838	asparagine synthetase B	Asparagine synthase (Glutamine-hydrolyzing)	asnB-5	expressed	NA	NA	NA	NA	NA	NA	NA	NA	NA	NA	NA	NA	NA	NA	NA	NA	yes	0.0126903	0.053973	COG0367	E	GATase_7,GATase_6,Asn_synthase,Asn_synthase,DUF3700	F:GO:0016874	map01110,map01100,map00250	L-asparagine biosynthesis	8.39985	8.81239	8.56893	8.69959	8.67865	8.42033	8.68084	8.59283	8.33343	8.09968	8.24085	7.99203	7.97778	7.92879
TONNANOP_v1_1230008	Vitamins & Cofactors	1091900123	6260	6538	-	278	PqqD family protein	NA	pqqD	expressed	AS up	1.03031	NA	NA	NA	NA	NA	NA	NA	NA	AS up	1.12849	NA	NA	NA	NA	yes	0.0767181	0.066743	NA	NA	PqqD	P:GO:0008150; C:GO:0005575; F:GO:0003674	NA	coenzyme pyrrolo-quinoline-quinone (PQQ) biosynthesis	9.56519	9.64106	9.613	9.86194	9.78887	9.5962	9.78606	9.46285	9.07523	8.5149	9.1797	9.08125	8.84857	8.9491
TONNANOP_v1_1230009	NA	1091900123	6728	6988	-	260	NA	NA	NA	expressed	NA	NA	NA	NA	NA	NA	NA	NA	NA	NA	NA	NA	NA	NA	NA	NA	no	NA	NA	NA	NA	NA	NA	NA	NA	4.15181	5.03122	5.48484	5.46014	5.46022	5.55586	5.68297	4.75604	6.58329	6.40495	5.37143	5.42737	5.32599	4.1154
TONNANOP_v1_1230010	NA	1091900123	7111	8778	-	1667	B12-binding domain-containing radical SAM	protein of unknown function	NA	expressed	NA	NA	NA	NA	NA	NA	NA	NA	NA	NA	NA	NA	NA	NA	NA	NA	yes	NA	NA	COG1032	C	B12-binding,Radical_SAM	F:GO:0046872; F:GO:0003824; F:GO:0031419; F:GO:0051536	NA	NA	8.93696	9.36873	9.27396	9.34147	8.97446	8.85411	9.41401	8.8309	9.38565	8.5022	8.44668	8.68056	8.58282	8.71802
TONNANOP_v1_1230011	NA	1091900123	9033	9227	+	194	NA	NA	NA	expressed	NA	NA	NA	NA	NA	NA	NA	NA	NA	NA	NA	NA	NA	NA	NA	NA	no	NA	NA	NA	NA	NA	NA	NA	NA	7.15413	7.21423	6.40476	5.40527	6.29573	5.56242	7.40717	6.37214	3.83442	6.54393	5.6513	6.51589	6.31395	6.24376
TONNANOP_v1_1230012	NA	1091900123	9608	9871	-	263	SIR2 family	NA	NA	not detected	NA	NA	NA	NA	NA	NA	NA	NA	NA	NA	NA	NA	NA	NA	NA	NA	no	NA	NA	NA	NA	NA	NA	NA	NA	NA	NA	NA	NA	NA	NA	NA	NA	NA	NA	NA	NA	NA	NA
TONNANOP_v1_1230013	NA	1091900123	9685	10431	-	746	SIR2-like domain	conserved protein of unknown function	NA	expressed	NA	NA	NA	NA	NA	NA	NA	NA	NA	NA	NA	NA	NA	NA	NA	NA	no	NA	NA	COG0846	K	NA	NA	NA	NA	2.85679	0.407653	3.58231	3.77591	4.18788	4.17961	3.5414	3.68875	4.66771	4.46129	3.22854	3.28139	3.33426	3.87715
TONNANOP_v1_1230014	NA	1091900123	11196	11522	+	326	killer suppression	NA	NA	expressed	NA	NA	NA	NA	NA	NA	NA	NA	NA	NA	NA	NA	NA	NA	NA	NA	no	NA	NA	NA	NA	NA	NA	NA	NA	5.89789	6.54029	5.35457	6.26247	6.68988	6.32371	6.5183	6.42698	6.75813	6.27976	6.06721	6.41656	5.74675	5.4141
TONNANOP_v1_1240001	NA	1091900124	198	380	+	182	NA	NA	NA	not detected	NA	NA	NA	NA	NA	NA	NA	NA	NA	NA	NA	NA	NA	NA	NA	NA	no	NA	NA	NA	NA	NA	NA	NA	NA	NA	NA	NA	NA	NA	NA	NA	NA	NA	NA	NA	NA	NA	NA
TONNANOP_v1_1240002	NA	1091900124	530	889	+	359	4a-hydroxytetrahydrobiopterin dehydratase	putative pterin-4-alpha-carbinolamine dehydratase	NA	expressed	NA	NA	NA	NA	NA	NA	NA	NA	NA	NA	NA	NA	NA	NA	NA	NA	yes	0.114351	0.0946721	COG2154	H	Pterin_4a	F:GO:0016829	NA	NA	7.29218	7.54602	7.47039	8.00146	7.91789	7.19662	7.49842	7.25698	7.83183	7.68807	8.63724	7.60496	7.45065	7.93863
TONNANOP_v1_1240003	NA	1091900124	932	2281	+	1349	metalloprotease	Metalloprotease PmbA	pmbA	expressed	NA	NA	NA	NA	NA	NA	NA	NA	NA	NA	NA	NA	NA	NA	NA	NA	yes	0.0291731	0.0404642	COG0312	R	PmbA_TldD	P:GO:0006508; F:GO:0008237	NA	NA	4.9274	5.97274	4.96206	6.29215	6.33045	5.65225	5.71095	6.10564	6.18178	6.31816	6.70244	5.94393	6.0369	6.1368
TONNANOP_v1_1240004	NA	1091900124	2393	2839	+	446	hypothetical protein	NA	NA	expressed	NA	NA	NA	NA	NA	NA	NA	NA	NA	NA	NA	NA	NA	NA	NA	NA	yes	0.162213	0.189459	NA	NA	NA	NA	NA	NA	7.77054	8.76214	8.84367	9.44922	9.37435	9.11041	8.88544	8.91384	9.44146	8.67052	8.96031	9.21014	8.38665	8.44744
TONNANOP_v1_1240005	NA	1091900124	3128	3574	-	446	cytochrome c	Cytochrome c	NA	expressed	NA	NA	NA	NA	NA	NA	NA	NA	NA	NA	NA	NA	NA	NA	NA	NA	no	NA	NA	COG3909	C	Cytochrom_C_2	F:GO:0005506; F:GO:0046872; F:GO:0009055; C:GO:0042597; P:GO:0022900; F:GO:0020037	NA	NA	6.22196	7.11371	3.06688	7.10526	7.0725	6.67889	6.72135	7.34808	7.25325	7.13249	6.75647	7.00758	6.61419	6.19388
TONNANOP_v1_1240006	NA	1091900124	3563	3688	+	125	NA	NA	NA	expressed	NA	NA	NA	NA	NA	NA	NA	NA	NA	NA	NA	NA	NA	NA	NA	NA	no	NA	NA	NA	NA	NA	NA	NA	NA	6.10555	6.05709	4.75816	6.21202	6.37151	6.02089	5.97683	6.66613	6.42295	6.68747	5.81741	5.82358	6.23234	6.16525
TONNANOP_v1_1240007	NA	1091900124	3749	4537	+	788	hypothetical protein	conserved protein of unknown function	NA	expressed	NA	NA	NA	NA	NA	NA	NA	NA	NA	NA	NA	NA	NA	NA	NA	NA	no	NA	NA	COG0419	L	NA	NA	NA	NA	8.15801	8.74549	8.0478	8.91938	8.6604	8.38029	8.47414	8.27447	9.70856	9.12222	8.86232	9.1627	9.09715	8.57565
TONNANOP_v1_1240008	NA	1091900124	4485	4772	+	287	NA	NA	NA	expressed	NA	NA	NA	NA	NA	NA	NA	NA	NA	NA	NA	NA	NA	NA	NA	NA	no	NA	NA	NA	NA	NA	NA	NA	NA	7.61214	7.4643	7.50769	6.78255	6.85015	7.66768	7.2703	7.77348	7.58039	7.23145	7.35439	6.70731	7.17663	7.03543
TONNANOP_v1_1240009	NA	1091900124	4873	6426	-	1553	polyphosphate:AMP phosphotransferase	Polyphosphate:AMP phosphotransferase	pap	expressed	O up	1.17152	anoxic up	1.37264	NA	NA	NA	NA	NA	NA	hypox up	1.38971	NA	NA	NA	NA	yes	NA	NA	COG2326	S	PPK2,PPK2	F:GO:0043751; P:GO:0016310; F:GO:0016301; P:GO:0006797	NA	poly-P metabolism	3.17832	4.23533	4.2375	5.88614	5.81746	5.51428	5.39859	5.42124	6.04178	5.64957	5.57055	5.41726	5.17863	4.74719
TONNANOP_v1_1240010	NA	1091900124	6419	6718	-	299	NA	NA	NA	expressed	NA	NA	NA	NA	NA	NA	NA	NA	NA	NA	NA	NA	NA	NA	NA	NA	no	NA	NA	NA	NA	NA	NA	NA	NA	7.82349	8.64908	8.2265	8.6643	8.46175	8.67227	8.84235	9.01739	9.27471	8.55694	8.01316	8.23293	8.28969	7.92329
TONNANOP_v1_1240011	Stress response	1091900124	6814	7155	-	341	monothiol Grx4 family	Glutaredoxin 4	grxD	expressed	NA	NA	NA	NA	NA	NA	NA	NA	NA	NA	NA	NA	NA	NA	NA	NA	no	NA	NA	COG0278	O	Glutaredoxin	C:GO:0005623; F:GO:0015035; F:GO:0046872; F:GO:0009055; P:GO:0045454; P:GO:0055114; F:GO:0051537	NA	NA	6.29727	7.13818	5.97617	7.86964	7.38146	7.34054	7.11872	6.9713	7.87635	7.46594	6.58873	6.86957	6.54053	6.76978
TONNANOP_v1_1240012	NA	1091900124	7476	7664	-	188	NA	NA	NA	expressed	NA	NA	NA	NA	NA	NA	NA	NA	NA	NA	NA	NA	NA	NA	NA	NA	no	NA	NA	NA	NA	NA	NA	NA	NA	3.67674	0.407653	3.28302	3.91246	3.65258	4.30876	4.29843	2.41622	4.50999	5.5604	3.53032	2.73945	4.8527	5.50892
TONNANOP_v1_1240013	NA	1091900124	7793	8248	+	455	(2Fe-2S)-binding	Isoquinoline 1-oxidoreductase subunit alpha	iorA	expressed	NA	NA	NA	NA	NA	NA	NA	NA	NA	NA	NA	NA	NA	NA	NA	NA	yes	0.0262587	0.0279421	COG2080	C	Fer2_2,Fer2	F:GO:0016491; F:GO:0046872; F:GO:0009055; P:GO:0055114; F:GO:0051537	NA	NA	4.48504	2.86837	5.20004	4.82388	4.63205	5.10476	4.84012	5.293	6.13854	5.62117	4.63086	4.93942	5.50168	5.72752
TONNANOP_v1_1240014	NA	1091900124	8262	10457	+	2195	xanthine dehydrogenase family molybdopterin-binding subunit	conserved protein of unknown function	NA	expressed	O up	1.13983	NA	NA	NA	NA	NA	NA	oxic up	1.00528	hypox up	1.27439	NA	NA	NA	NA	yes	0.0211205	0.029757	COG1529	C	Ald_Xan_dh_C2,Ald_Xan_dh_C2,Ald_Xan_dh_C2	F:GO:0016491; P:GO:0055114	NA	NA	4.40849	4.95681	5.40917	5.9356	5.57218	5.70322	5.61242	5.66432	6.1516	6.60797	7.13366	5.63788	6.18795	6.12061
TONNANOP_v1_1240015	NA	1091900124	10457	11449	+	992	Xanthine and CO dehydrogenases maturation factor, XdhC/CoxF family	conserved protein of unknown function	NA	expressed	NA	NA	NA	NA	NA	NA	NA	NA	NA	NA	NA	NA	NA	NA	NA	NA	no	NA	NA	COG1975	O	XdhC_C,XdhC_CoxI	NA	NA	NA	3.72917	4.15156	2.58757	4.03212	4.14727	3.65408	3.52679	4.33014	4.75114	5.13613	5.34808	2.6936	4.63973	4.12092
TONNANOP_v1_1250001	NA	1091900125	30	215	+	185	type II toxin-antitoxin system family toxin	conserved protein of unknown function	NA	expressed	NA	NA	NA	NA	NA	NA	NA	NA	NA	NA	NA	NA	NA	NA	NA	NA	no	NA	NA	COG1724	N	HicA_toxin	F:GO:0003729	NA	NA	2.86586	4.54675	6.47242	6.37122	6.05494	5.72643	6.74976	3.51509	5.43322	5.7275	6.80248	5.13297	5.85035	5.04379
TONNANOP_v1_1250002	NA	1091900125	601	885	+	284	family toxin	NA	NA	expressed	NA	NA	NA	NA	NA	NA	NA	NA	NA	NA	NA	NA	NA	NA	NA	NA	no	NA	NA	NA	NA	BrnT_toxin	NA	NA	NA	6.66541	6.2839	6.43944	7.21841	6.83629	6.94582	7.79215	6.5135	6.755	6.36825	6.01674	6.35457	6.95379	7.42065
TONNANOP_v1_1250003	NA	1091900125	872	1171	+	299	hypothetical protein	NA	NA	expressed	AS up	1.58376	NA	NA	NA	NA	NA	NA	AS up	1.53036	AS up	1.63717	NA	NA	NA	NA	no	NA	NA	NA	NA	CopG_antitoxin	NA	NA	NA	9.27638	9.2648	8.72898	8.35785	8.15441	7.91735	9.20599	8.41879	8.64053	7.84108	6.98032	8.15898	8.00401	7.89875
TONNANOP_v1_1250004	NA	1091900125	1238	1450	+	212	type II toxin-antitoxin system family antitoxin	conserved protein of unknown function	NA	expressed	AS up	1.63093	NA	NA	anoxic up	1.10315	NA	NA	AS up	1.51923	AS up	1.74263	NA	NA	anoxic up	1.21485	no	NA	NA	COG1598	S	NA	NA	NA	NA	8.83793	9.37035	9.14816	8.54232	8.41759	8.43088	9.6584	9.02583	8.39247	7.62982	7.3323	8.00634	8.03023	7.99107
TONNANOP_v1_1250005	NA	1091900125	1447	1635	+	188	type II toxin-antitoxin system HicA family toxin	NA	NA	expressed	AS up	1.97155	AS up	1.19433	NA	NA	oxic up	1.22452	AS up	1.35929	AS up	2.58382	NA	NA	anoxic up	1.38948	no	NA	NA	NA	NA	HicA_toxin	F:GO:0003729	NA	NA	8.10578	7.38931	7.87094	7.46381	7.08248	5.37147	7.58698	6.79826	6.65056	5.92301	1.38685	5.76811	6.62558	7.22624
TONNANOP_v1_1250006	NA	1091900125	2055	2777	+	722	short-chain dehydrogenase	Short-chain dehydrogenase/reductase SDR	NA	expressed	AS up	1.51249	NA	NA	NA	NA	NA	NA	AS up	1.20791	AS up	1.81707	NA	NA	anoxic up	1.04838	no	NA	NA	COG1028	I,Q,R	adh_short,adh_short_C2	NA	NA	NA	6.56607	7.6505	7.65164	6.88683	6.35373	6.55353	7.73082	6.57587	6.50158	6.08201	5.39863	6.58616	6.4009	6.28202
TONNANOP_v1_1250007	NA	1091900125	2797	3858	+	1061	pilus assembly	Type IV pilus assembly protein PilM	NA	expressed	NA	NA	NA	NA	NA	NA	NA	NA	NA	NA	NA	NA	NA	NA	NA	NA	no	NA	NA	COG4972	N,U	PilM_2	P:GO:0007049	NA	NA	6.47183	6.60626	5.88771	7.4278	6.73891	6.85003	6.83652	6.13993	6.49209	6.4343	6.07799	6.48451	6.07919	5.65868
TONNANOP_v1_1250008	NA	1091900125	3859	4425	+	566	pilus assembly	Tfp pilus assembly protein PilN	NA	expressed	NA	NA	NA	NA	NA	NA	NA	NA	NA	NA	NA	NA	NA	NA	NA	NA	no	NA	NA	COG3166	N,U	PilN	C:GO:0016020	NA	NA	5.34324	7.4844	5.71965	7.33465	7.18834	7.22287	7.44038	6.89349	6.86546	6.95127	6.47118	6.53448	6.12179	5.91952
TONNANOP_v1_1250009	NA	1091900125	4450	5061	+	611	pilus assembly	Pilus assembly protein PilO	NA	expressed	NA	NA	NA	NA	NA	NA	NA	NA	NA	NA	NA	NA	NA	NA	NA	NA	no	NA	NA	COG3167	N,U	PilO	C:GO:0016020	NA	NA	5.09949	4.25754	5.04292	5.55646	5.19953	5.11926	4.31055	5.50214	5.03128	5.09693	4.45076	4.21978	4.55589	4.65806
TONNANOP_v1_1250010	NA	1091900125	5058	5573	+	515	pilus assembly	Pilus assembly protein PilP	NA	expressed	NA	NA	NA	NA	NA	NA	NA	NA	NA	NA	NA	NA	NA	NA	NA	NA	no	NA	NA	COG3168	N,U	PilP	C:GO:0016020; C:GO:0016021	NA	NA	3.79199	4.48833	4.71728	5.53839	5.58904	4.6511	4.28826	5.6397	5.93455	5.58383	4.36194	5.05492	4.8702	4.98793
TONNANOP_v1_1250011	NA	1091900125	5794	7413	+	1619	type IV pilus secretin	Fimbrial assembly protein PilQ (fragment)	NA	expressed	NA	NA	NA	NA	NA	NA	NA	NA	NA	NA	NA	NA	NA	NA	NA	NA	yes	NA	NA	COG4796	U	Secretin,Secretin_N,STN	P:GO:0009297; C:GO:0016021; F:GO:0008565; C:GO:0009279; P:GO:0009306	NA	NA	3.32871	5.1258	4.5329	5.88666	5.71546	5.40575	5.17555	5.79396	6.05157	6.03243	5.35829	5.17033	5.41551	5.04772
TONNANOP_v1_1250012	Amino acid biosynthesis	1091900125	7601	8125	+	524	shikimate kinase	shikimate kinase I	aroK	expressed	NA	NA	NA	NA	NA	NA	NA	NA	NA	NA	NA	NA	NA	NA	NA	NA	no	NA	NA	COG0703	E	SKI,AAA_18	F:GO:0000287; F:GO:0004765; F:GO:0005524; P:GO:0009073; C:GO:0005737; P:GO:0009423; P:GO:0016310	map01100,map01110,map00400,map01130,map01230	chorismate biosynthesis (biosynthesis of aromatic amino acids)	5.90116	7.2461	6.04702	7.09194	6.49659	6.56174	7.03058	7.10888	6.95033	6.67646	6.73939	6.76144	6.49112	6.07593
TONNANOP_v1_1250013	Amino acid biosynthesis	1091900125	8140	9258	+	1118	3-dehydroquinate synthase	3-dehydroquinate synthase	aroB-2	expressed	NA	NA	NA	NA	NA	NA	NA	NA	NA	NA	NA	NA	NA	NA	NA	NA	no	NA	NA	COG0337	E	DHQ_synthase,Fe-ADH_2	P:GO:0009073; F:GO:0003856; C:GO:0005737; P:GO:0009423	map01100,map01130,map00400,map01230,map01110	chorismate biosynthesis (biosynthesis of aromatic amino acids)	4.59493	4.19778	3.82419	6.17004	5.47613	4.68327	4.9569	4.59479	5.47933	5.20089	4.56433	4.4233	4.63753	4.88205
TONNANOP_v1_1250014	NA	1091900125	9332	9739	-	407	hypothetical protein	NA	NA	expressed	O up	2.62741	AS up	1.48577	O up	4.11318	NA	NA	oxic up	2.43648	hypox up	2.81833	oxic up	3.92225	hypox up	4.30411	no	NA	NA	NA	NA	NA	NA	NA	NA	0.68706	3.0013	3.18216	3.54868	3.01995	2.44149	2.19381	2.64644	5.63731	6.05935	4.88039	4.12258	5.00635	3.7797
TONNANOP_v1_1250015	NA	1091900125	9934	10203	-	269	NA	NA	NA	expressed	NA	NA	NA	NA	NA	NA	NA	NA	NA	NA	NA	NA	NA	NA	NA	NA	no	NA	NA	NA	NA	NA	NA	NA	NA	3.23607	2.67367	2.83502	3.03821	2.79461	4.16992	5.0541	3.91822	4.5597	5.47355	4.61357	4.0547	4.65694	4.56601
TONNANOP_v1_1250016	NA	1091900125	10204	10650	-	446	DUF3800 domain-containing	NA	NA	not detected	NA	NA	NA	NA	NA	NA	NA	NA	NA	NA	NA	NA	NA	NA	NA	NA	no	NA	NA	NA	NA	DUF3800	NA	NA	NA	NA	NA	NA	NA	NA	NA	NA	NA	NA	NA	NA	NA	NA	NA
TONNANOP_v1_1250017	NA	1091900125	10464	10874	-	410	DUF3800 domain-containing	NA	NA	not detected	NA	NA	NA	NA	NA	NA	NA	NA	NA	NA	NA	NA	NA	NA	NA	NA	no	NA	NA	NA	NA	NA	NA	NA	NA	NA	NA	NA	NA	NA	NA	NA	NA	NA	NA	NA	NA	NA	NA
TONNANOP_v1_1250018	NA	1091900125	10786	11079	-	293	DUF3800 domain-containing	NA	NA	not detected	NA	NA	NA	NA	NA	NA	NA	NA	NA	NA	NA	NA	NA	NA	NA	NA	no	NA	NA	NA	NA	NA	NA	NA	NA	NA	NA	NA	NA	NA	NA	NA	NA	NA	NA	NA	NA	NA	NA
TONNANOP_v1_1250019	NA	1091900125	11289	11477	-	188	NA	NA	NA	expressed	NA	NA	NA	NA	NA	NA	NA	NA	NA	NA	NA	NA	NA	NA	NA	NA	no	NA	NA	NA	NA	NA	NA	NA	NA	0.68706	0.407653	0.143707	3.91246	3.1954	2.44149	4.29843	2.41622	4.87754	5.27657	5.26194	1.42934	4.70599	3.28067
TONNANOP_v1_1260001	NA	1091900126	65	310	+	245	NA	NA	NA	expressed	O up	2.29161	NA	NA	O up	1.63874	NA	NA	oxic up	2.33077	hypox up	2.25244	oxic up	1.6779	hypox up	1.59958	no	NA	NA	NA	NA	NA	NA	NA	NA	2.56041	4.16781	4.39022	4.69865	4.99788	5.04571	4.15534	5.34419	6.14849	6.67876	6.57312	5.9258	6.584	6.24155
TONNANOP_v1_1260002	NA	1091900126	481	1131	-	650	electron transport complex	Electron transport complex subunit G	NA	expressed	NA	NA	NA	NA	NA	NA	NA	NA	NA	NA	NA	NA	NA	NA	NA	NA	yes	0.032985	0.0392952	COG4659	C	FMN_bind	F:GO:0010181; F:GO:0009055; C:GO:0016021; P:GO:0022900; C:GO:0005886	NA	NA	5.97816	4.72384	4.00717	5.70773	5.4521	5.38682	5.49615	5.02303	5.69127	5.9156	4.69398	5.50265	4.8879	5.28515
TONNANOP_v1_1260003	NA	1091900126	1128	2141	-	1013	electron transporter	Electron transport complex subunit D	rnfD	expressed	NA	NA	NA	NA	NA	NA	NA	NA	NA	NA	NA	NA	NA	NA	NA	NA	no	NA	NA	COG4658	C	NQR2_RnfD_RnfE	C:GO:0016021; P:GO:0022900; P:GO:0006810; C:GO:0005886	NA	NA	2.23933	4.59345	3.18778	5.37577	4.95881	4.79662	4.24709	4.46166	5.2769	5.49867	5.46235	4.45428	3.97037	4.04442
TONNANOP_v1_1260004	NA	1091900126	2280	2534	-	254	ATPase	ATPase (fragment)	NA	expressed	NA	NA	NA	NA	NA	NA	NA	NA	NA	NA	NA	NA	NA	NA	NA	NA	no	NA	NA	COG1672	R	DUF234	F:GO:0003676; P:GO:0090305; F:GO:0004518	NA	NA	3.80946	0.407653	4.34096	4.73611	4.29636	3.2365	2.95768	4.93042	4.99759	3.95134	4.48953	5.45897	5.42759	3.00466
TONNANOP_v1_1260005	NA	1091900126	2585	3343	+	758	short-chain dehydrogenase	Short-chain dehydrogenase	NA	expressed	NA	NA	NA	NA	NA	NA	NA	NA	NA	NA	NA	NA	NA	NA	NA	NA	no	NA	NA	COG1028	I,Q,R	adh_short,adh_short_C2	F:GO:0016491; P:GO:0055114	NA	NA	0.68706	2.29679	3.27286	3.42522	3.05071	3.88736	3.98293	3.05534	4.00854	4.44535	3.88839	3.40599	3.31984	2.6862
TONNANOP_v1_1260006	NA	1091900126	3672	5102	-	1430	ABC transporter substrate-binding	ABC-type dipeptide transport system, periplasmic component	NA	expressed	NA	NA	NA	NA	NA	NA	NA	NA	NA	NA	NA	NA	NA	NA	NA	NA	no	NA	NA	COG0747	E	SBP_bac_5	P:GO:0055085; C:GO:0043190	NA	NA	4.0909	1.69062	1.75432	4.42919	4.78254	3.72615	3.23217	3.63625	3.85935	4.48992	2.98248	3.88193	3.4233	3.75272
TONNANOP_v1_1260007	NA	1091900126	5205	5615	-	410	N-terminal domain-containing	NA	NA	expressed	NA	NA	NA	NA	NA	NA	NA	NA	NA	NA	NA	NA	NA	NA	NA	NA	no	NA	NA	NA	NA	SseB	NA	NA	NA	2.75181	3.49495	0.143707	5.02517	4.12851	3.37566	3.39377	5.57006	3.62289	4.97585	3.13148	3.95269	4.5214	5.11103
TONNANOP_v1_1260008	NA	1091900126	5722	5841	-	119	addiction module antidote family	Virulence-associated protein I (fragment)	NA	expressed	NA	NA	NA	NA	NA	NA	NA	NA	NA	NA	NA	NA	NA	NA	NA	NA	no	NA	NA	COG3093	R	NA	F:GO:0043565	NA	NA	3.38402	6.85264	4.8263	6.9728	4.90814	4.07004	5.39461	6.16319	6.79054	7.81439	7.16828	7.37831	7.04168	6.86266
TONNANOP_v1_1260009	Amino acid biosynthesis	1091900126	5863	7179	-	1316	homoserine dehydrogenase	Homoserine dehydrogenase	hom	expressed	NA	NA	NA	NA	NA	NA	NA	NA	NA	NA	NA	NA	NA	NA	NA	NA	yes	0.0416672	0.0529893	COG0460	E	Homoserine_dh,NAD_binding_3,ACT	P:GO:0009086; P:GO:0009097; F:GO:0050661; P:GO:0009088; P:GO:0055114; F:GO:0016597; F:GO:0004412	map01100,map00270,map00260,map01120,map01110,map00300,map01130,map01230	L-methionine biosynthesis	5.96096	6.37397	5.65576	6.70897	6.26643	6.33455	6.42007	7.3154	6.88477	7.33599	7.43008	6.87181	6.50397	6.8952
TONNANOP_v1_1260010	NA	1091900126	7246	7464	-	218	DUF2283 domain-containing	conserved protein of unknown function	NA	expressed	NA	NA	NA	NA	NA	NA	NA	NA	NA	NA	NA	NA	NA	NA	NA	NA	no	NA	NA	COG5428	S	DUF2283	NA	NA	NA	7.23868	6.97788	7.90231	8.33713	7.92393	7.6274	7.87822	8.14424	8.12889	8.00426	7.82127	8.09898	8.01763	7.68219
TONNANOP_v1_1260011	NA	1091900126	7461	7703	-	242	integron gene cassette	NA	NA	expressed	NA	NA	NA	NA	NA	NA	NA	NA	NA	NA	NA	NA	NA	NA	NA	NA	no	NA	NA	NA	NA	NA	NA	NA	NA	3.87143	4.57276	4.8032	5.3039	5.87802	5.33476	5.90407	5.56291	5.44269	5.30277	6.36588	6.26661	5.55944	5.93983
TONNANOP_v1_1260012	Amino acid biosynthesis	1091900126	7885	9078	-	1193	alanine transaminase	putative aminotransferase, PLP-dependent	alaC	expressed	NA	NA	NA	NA	NA	NA	NA	NA	NA	NA	NA	NA	NA	NA	NA	NA	no	NA	NA	COG0436	E	Aminotran_1_2	F:GO:0030170; F:GO:0010285; P:GO:0009058	NA	L-alanine biosynthesis	3.70707	4.44883	3.87805	4.89764	4.53836	4.52367	4.89401	4.75895	5.12544	5.46561	5.57567	4.34172	4.71167	4.56868
TONNANOP_v1_1260013	NA	1091900126	9279	11060	-	1781	hydantoinase B oxoprolinase family	N-methylhydantoinase B/acetone carboxylase, alpha subunit	NA	expressed	O up	1.65711	NA	NA	O up	1.46707	NA	NA	oxic up	1.93319	hypox up	1.38104	oxic up	1.74315	hypox up	1.191	no	NA	NA	COG0146	E,Q	Hydantoinase_B	F:GO:0017168	NA	NA	2.66216	4.40418	3.58921	4.48569	4.01794	4.07223	3.99654	5.15039	5.45177	5.94339	4.99395	5.29606	5.53037	5.8544
TONNANOP_v1_1260014	NA	1091900126	11045	11401	+	356	NA	protein of unknown function	NA	expressed	NA	NA	NA	NA	NA	NA	NA	NA	NA	NA	NA	NA	NA	NA	NA	NA	no	NA	NA	COG0114	C	NA	NA	NA	NA	0.68706	0.407653	0.143707	2.47492	2.73265	3.9	2.19381	3.54502	2.64541	5.02459	3.5917	2.26232	4.42319	3.75734
TONNANOP_v1_1260015	NA	1091900126	11075	11398	-	323	hypothetical protein	NA	NA	expressed	NA	NA	NA	NA	NA	NA	NA	NA	NA	NA	NA	NA	NA	NA	NA	NA	no	NA	NA	NA	NA	NA	NA	NA	NA	4.78841	0.407653	3.47895	4.14749	3.42152	2.69571	2.19381	2.41622	2.64541	4.28468	3.38119	3.83696	3.57045	3.66469
TONNANOP_v1_1270001	NA	1091900127	108	980	+	872	UTP--glucose-1-phosphate uridylyltransferase	UTP--glucose-1-phosphate uridylyltransferase	galU	expressed	AS up	1.0063	NA	NA	anoxic up	1.12237	NA	NA	AS up	1.15167	NA	NA	anoxic up	1.26774	NA	NA	no	NA	NA	COG1210	M	NTP_transferase,NTP_transf_3	P:GO:0006011; P:GO:0009058; F:GO:0003983	map00040,map00500,map00052,map01100,map00520,map01130	NA	7.13117	7.48431	7.61801	7.88105	7.88626	7.58434	8.17841	7.64812	7.24791	6.63523	7.2012	6.35286	6.5836	6.3669
TONNANOP_v1_1270002	NA	1091900127	1240	1842	-	602	hypothetical protein	NA	NA	expressed	NA	NA	NA	NA	NA	NA	NA	NA	NA	NA	NA	NA	NA	NA	NA	NA	yes	NA	NA	NA	NA	NA	NA	NA	NA	7.37226	7.25394	7.54726	7.60594	7.18987	7.13725	7.16355	7.53254	7.82435	7.07868	7.29964	6.99027	6.89386	7.12377
TONNANOP_v1_1270003	NA	1091900127	2168	2452	-	284	NA	NA	NA	expressed	O up	2.17425	NA	NA	O up	2.91432	oxic up	1.537	oxic up	2.94275	hypox up	1.40575	oxic up	3.68282	hypox up	2.14582	no	NA	NA	NA	NA	NA	NA	NA	NA	0.68706	2.61201	0.143707	2.76912	2.52229	2.44149	3.14723	2.41622	4.19313	3.48536	1.38685	3.40694	4.21295	4.01244
TONNANOP_v1_1270004	NA	1091900127	2431	3246	+	815	Fe-S cluster	Electron transport complex subunit RnfB	rnfB	expressed	O up	1.85767	anoxic up	1.95257	NA	NA	NA	NA	oxic up	1.90445	hypox up	1.81089	NA	NA	NA	NA	no	NA	NA	COG2878,COG1145	C	FeS,Fer4	F:GO:0046872; F:GO:0009055; C:GO:0016021; P:GO:0055114; F:GO:0051539; F:GO:0051537	NA	NA	2.75853	3.27308	2.34648	5.29654	5.17302	4.68695	5.26363	4.85087	5.10726	4.87222	5.2353	5.36809	5.16885	5.11904
TONNANOP_v1_1270005	NA	1091900127	3221	3469	+	248	restriction endonuclease	NA	NA	expressed	NA	NA	NA	NA	NA	NA	NA	NA	NA	NA	NA	NA	NA	NA	NA	NA	no	NA	NA	NA	NA	NA	P:GO:0090305; F:GO:0009036; P:GO:0006259	NA	NA	3.84003	0.407653	2.93475	4.41958	5.04136	3.25121	4.27009	5.09309	5.32501	5.36583	1.38685	3.55529	4.04061	3.95862
TONNANOP_v1_1270006	NA	1091900127	3369	3905	+	536	restriction endonuclease	NA	NA	expressed	NA	NA	NA	NA	NA	NA	NA	NA	NA	NA	NA	NA	NA	NA	NA	NA	no	NA	NA	NA	NA	NA	P:GO:0090305; F:GO:0009036; P:GO:0009307	NA	NA	6.63847	6.17684	5.63027	5.44426	6.65795	4.64299	5.90242	6.06706	5.37917	6.01512	5.27318	5.87286	6.15715	5.67731
TONNANOP_v1_1270007	NA	1091900127	3930	5480	+	1550	SAM-dependent methyltransferase	Modification methylase NspV	nspVM	expressed	NA	NA	NA	NA	NA	NA	NA	NA	NA	NA	NA	NA	NA	NA	NA	NA	no	NA	NA	COG0286,COG2890	V,J	N6_Mtase	F:GO:0003676; P:GO:0090304; F:GO:0008168; P:GO:0032259	NA	NA	6.02974	5.63132	6.21664	6.11656	6.51564	5.83605	6.52315	6.00589	6.20191	5.99955	5.45335	5.64558	6.30339	5.42943
TONNANOP_v1_1270008	NA	1091900127	5431	5763	+	332	NA	NA	NA	expressed	NA	NA	NA	NA	NA	NA	NA	NA	NA	NA	NA	NA	NA	NA	NA	NA	no	NA	NA	NA	NA	NA	NA	NA	NA	3.83487	5.76979	3.97856	5.43331	5.99472	4.79881	5.60154	6.05464	4.69549	6.51861	4.15385	5.35946	5.92372	5.91563
TONNANOP_v1_1270009	NA	1091900127	5835	10493	+	4658	pyruvate ferredoxin oxidoreductase	Pyruvate-flavodoxin oxidoreductase	nifJ	expressed	NA	NA	NA	NA	NA	NA	NA	NA	NA	NA	NA	NA	NA	NA	NA	NA	yes	0.00710116	0.02245	COG0674,COG1014,COG1145,COG1013	C	POR_N,PFOR_II,Fer4	F:GO:0003824; F:GO:0016491; F:GO:0016903; F:GO:0046872; P:GO:0008152; P:GO:0055114; F:GO:0051539; F:GO:0051536	map01130,map00010,map00650,map01100,map01120,map01200,map00620,map00020,map00720	NA	3.80909	3.70057	3.07358	4.34204	4.2145	4.21482	3.98255	3.93953	4.99122	4.78773	4.62192	3.8189	4.46053	4.40669
TONNANOP_v1_1270010	NA	1091900127	10820	11418	+	598	electron transport complex subunit	Electron transport complex subunit C (fragment)	NA	expressed	NA	NA	NA	NA	NA	NA	NA	NA	NA	NA	NA	NA	NA	NA	NA	NA	yes	NA	NA	COG4656	C	RnfC_N,Complex1_51K	F:GO:0046872; F:GO:0009055; P:GO:0055114; F:GO:0051539; C:GO:0005886	NA	NA	0.68706	1.84798	0.143707	3.7359	4.44963	3.4706	3.32208	3.5389	3.3804	3.38484	2.00726	3.16304	3.92292	2.86799
TONNANOP_v1_1280001	NA	1091900128	70	276	+	206	family	conserved protein of unknown function	NA	expressed	NA	NA	NA	NA	NA	NA	NA	NA	NA	NA	NA	NA	NA	NA	NA	NA	no	NA	NA	COG1598	S	NA	NA	NA	NA	0.68706	5.35488	4.07511	5.33034	3.14762	5.25757	4.19828	2.84041	4.99544	4.7406	5.29739	4.99037	5.63357	5.57834
TONNANOP_v1_1280002	Stress response	1091900128	482	982	+	500	thiol peroxidase	lipid hydroperoxide peroxidase	tpx	expressed	NA	NA	NA	NA	NA	NA	NA	NA	NA	NA	NA	NA	NA	NA	NA	NA	yes	0.155123	0.163686	COG2077	O	Redoxin,AhpC-TSA	C:GO:0005623; F:GO:0008379; P:GO:0098869; P:GO:0045454; P:GO:0055114	NA	NA	3.59902	4.34765	5.20144	5.53214	5.91465	4.68463	4.63544	4.87737	5.38126	6.18286	6.84812	5.61887	5.44851	5.60007
TONNANOP_v1_1280003	NA	1091900128	1141	2400	+	1259	methyltransferase	M.EsaWC2II	esaWC2IIM	expressed	NA	NA	NA	NA	NA	NA	NA	NA	NA	NA	NA	NA	NA	NA	NA	NA	no	NA	NA	COG0863	L	N6_N4_Mtase,UPF0020	F:GO:0008168; P:GO:0032259	NA	NA	5.57023	5.51096	5.05825	6.11067	6.03157	5.69731	5.44479	4.88357	6.05478	6.36186	4.87338	6.10315	6.27008	6.0744
TONNANOP_v1_1280004	NA	1091900128	2400	3311	+	911	Bpu10I family restriction endonuclease	NA	NA	expressed	NA	NA	NA	NA	NA	NA	NA	NA	NA	NA	NA	NA	NA	NA	NA	NA	no	NA	NA	NA	NA	RE_Bpu10I	P:GO:0090305; F:GO:0004519	NA	NA	5.26749	6.72506	7.03454	7.41122	6.81412	7.00301	6.74712	6.62924	6.50533	6.95373	5.68649	7.11251	6.73306	6.89218
TONNANOP_v1_1280005	Amino acid biosynthesis	1091900128	3339	4814	+	1475	glycine dehydrogenase (aminomethyl-transferring)	putative glycine dehydrogenase (decarboxylating) subunit 2	gcvPB	expressed	NA	NA	NA	NA	NA	NA	NA	NA	NA	NA	NA	NA	NA	NA	NA	NA	yes	0.0126794	0.0264589	COG1003	E	GDC-P,Aminotran_5	P:GO:0019464; F:GO:0004375; P:GO:0055114	map01100,map01110,map00260,map01200,map01130,map00630	glycine biosynthesis/cleavage	5.27252	5.22006	4.59704	5.81782	5.82471	5.72458	5.53517	5.36691	5.94134	6.29052	5.70532	5.31363	5.51631	5.7168
TONNANOP_v1_1280006	NA	1091900128	5533	6342	+	809	hypothetical protein	exported protein of unknown function	NA	expressed	NA	NA	NA	NA	NA	NA	NA	NA	NA	NA	NA	NA	NA	NA	NA	NA	no	NA	NA	COG0508,COG0459	C,O	NA	NA	NA	NA	6.92008	6.74412	7.56684	7.18492	7.07383	6.89602	7.26187	7.1863	7.40835	7.17216	7.0717	6.72087	6.79282	6.60042
TONNANOP_v1_1280007	NA	1091900128	6482	7291	-	809	L,D-transpeptidase catalytic domain	protein of unknown function	NA	expressed	NA	NA	NA	NA	NA	NA	NA	NA	NA	NA	NA	NA	NA	NA	NA	NA	yes	0.0214625	0.025163	COG1376	S	YkuD	F:GO:0016740	NA	NA	5.81149	6.93454	6.63466	7.04724	6.5461	6.77462	7.7424	7.27119	7.75723	6.72569	7.25944	6.85387	6.66942	6.6556
TONNANOP_v1_1280008	NA	1091900128	7061	7450	+	389	NA	NA	NA	expressed	NA	NA	NA	NA	NA	NA	NA	NA	NA	NA	NA	NA	NA	NA	NA	NA	no	NA	NA	NA	NA	NA	NA	NA	NA	5.19869	6.1543	5.41983	7.11568	6.49069	6.47354	6.25773	7.12557	7.47569	7.48732	6.24901	7.06235	6.78686	6.80463
TONNANOP_v1_1280009	NA	1091900128	7585	7872	+	287	DNA methyltransferase	conserved membrane protein of unknown function	NA	expressed	NA	NA	NA	NA	NA	NA	NA	NA	NA	NA	NA	NA	NA	NA	NA	NA	no	NA	NA	COG2261	S	NA	C:GO:0016021; F:GO:0016740	NA	NA	7.61214	8.60644	8.91161	9.35841	8.93038	8.77395	8.0782	8.10389	8.82807	8.77264	8.97516	9.07096	8.82644	8.85773
TONNANOP_v1_1280010	Stress response	1091900128	8055	8894	-	839	RNA polymerase sigma factor	RNA polymerase, sigma 32 (sigma H) factor	rpoH	expressed	NA	NA	NA	NA	NA	NA	NA	NA	NA	NA	NA	NA	NA	NA	NA	NA	no	NA	NA	COG0568	K	Sigma70_r2,Sigma70_r4	P:GO:0001123; F:GO:0003677; F:GO:0016987; F:GO:0003700; F:GO:0008270; P:GO:0009408; C:GO:0005737; P:GO:0006355	NA	NA	6.00515	6.97839	7.54481	6.58202	6.7791	6.69138	8.72196	8.76915	8.1442	8.00645	8.53593	7.85351	7.63717	7.65058
TONNANOP_v1_1280011	Cell division	1091900128	9193	10164	-	971	cell division	Cell division protein FtsX	ftsX	expressed	AS up	1.55051	NA	NA	anoxic up	1.86238	NA	NA	AS up	1.71837	AS up	1.38266	anoxic up	2.03024	anoxic up	1.69453	no	NA	NA	COG2177	D	NA	C:GO:0016020	map02010	NA	5.22189	4.72948	4.40283	5.78697	5.76418	5.46203	5.58545	5.30015	4.90386	4.20828	3.37897	3.6694	3.50108	3.34207
TONNANOP_v1_1280012	Cell division	1091900128	10169	10879	-	710	cell division ATP-binding	transporter subunit: ATP-binding component of ABC superfamily	ftsE	expressed	AS up	1.5362	NA	NA	anoxic up	1.64667	NA	NA	AS up	2.02146	AS up	1.05095	anoxic up	2.13193	anoxic up	1.16141	yes	0.0426168	0.0510251	COG2884	D	ABC_tran,AAA_21	P:GO:0051301; F:GO:0005524; P:GO:0015716; P:GO:0015748; F:GO:0015416	map02010	NA	6.67589	7.59102	6.73078	7.94255	7.35365	7.16988	7.44018	7.46641	6.9283	6.21199	6.29199	5.92427	5.52096	5.23624
TONNANOP_v1_1290001	NA	1091900129	1	219	-	218	hypothetical protein	NA	NA	expressed	NA	NA	NA	NA	NA	NA	NA	NA	NA	NA	NA	NA	NA	NA	NA	NA	no	NA	NA	NA	NA	NA	NA	NA	NA	0.68706	0.407653	0.143707	2.84753	4.4558	2.44149	3.34435	2.41622	3.74238	3.26956	1.38685	1.42934	4.91899	3.53977
TONNANOP_v1_1290002	NA	1091900129	226	1707	-	1481	TIR domain-containing	protein of unknown function	NA	expressed	NA	NA	NA	NA	NA	NA	NA	NA	NA	NA	NA	NA	NA	NA	NA	NA	no	NA	NA	COG0468	L	AAA_35,TIR_2	P:GO:0007165	NA	NA	0.68706	0.407653	0.143707	3.5643	3.27007	3.03057	2.19381	2.54727	3.5238	3.48924	1.38685	1.88945	2.93551	1.68068
TONNANOP_v1_1290003	NA	1091900129	2306	3694	-	1388	DUF2330 domain-containing	NA	NA	expressed	NA	NA	NA	NA	NA	NA	NA	NA	NA	NA	NA	NA	NA	NA	NA	NA	yes	0.0284918	0.0342711	NA	NA	DUF2330	C:GO:0016020; C:GO:0016021; P:GO:0022900; P:GO:0006810	NA	NA	4.06613	4.31735	4.86571	5.12486	5.39437	4.89671	4.74326	4.78358	5.64773	6.15677	5.51086	5.37695	5.4424	5.57743
TONNANOP_v1_1290004	NA	1091900129	3691	4476	-	785	DUF2330 domain-containing	conserved membrane protein of unknown function	NA	expressed	NA	NA	NA	NA	NA	NA	NA	NA	NA	NA	NA	NA	NA	NA	NA	NA	no	NA	NA	COG1805	C	NQR2_RnfD_RnfE	C:GO:0016020; C:GO:0016021; P:GO:0006810	NA	NA	0.68706	2.2601	3.96079	3.05122	2.88379	3.07839	2.9402	3.70027	3.6542	4.17307	4.82296	4.24163	3.71332	3.81999
TONNANOP_v1_1290005	NA	1091900129	4672	5823	-	1151	conserved hypothethical (plasmid)	conserved protein of unknown function	NA	expressed	NA	NA	NA	NA	NA	NA	NA	NA	NA	NA	NA	NA	NA	NA	NA	NA	yes	0.0264417	0.038488	COG4924	S	DUF3322,DUF2220	NA	NA	NA	4.09839	4.06019	5.18353	4.92519	5.40207	5.18083	5.18148	4.92987	5.21071	5.74253	5.55909	5.13903	5.59904	5.71884
TONNANOP_v1_1290006	NA	1091900129	5861	5998	-	137	NA	NA	NA	expressed	NA	NA	NA	NA	NA	NA	NA	NA	NA	NA	NA	NA	NA	NA	NA	NA	no	NA	NA	NA	NA	NA	NA	NA	NA	0.68706	4.40418	0.143707	4.57336	4.12615	2.98181	3.75025	5.15039	4.85486	3.50619	4.39334	3.76871	2.92277	3.60197
TONNANOP_v1_1290007	NA	1091900129	6437	6847	-	410	PIN domain-containing	PilT protein domain-containing protein	NA	expressed	AS up	1.5099	NA	NA	NA	NA	NA	NA	AS up	1.71896	AS up	1.30084	anoxic up	1.13686	NA	NA	no	NA	NA	COG4113	R	PIN	F:GO:0000287; P:GO:0090305; P:GO:0090501; F:GO:0046872; F:GO:0004518; F:GO:0004540; F:GO:0016787	NA	NA	7.01959	6.21483	6.46196	6.1297	6.52168	6.54939	6.60828	6.29783	6.06363	6.17856	5.37692	5.07708	5.26073	5.17205
TONNANOP_v1_1290008	NA	1091900129	6950	7129	+	179	NA	NA	NA	expressed	O up	6.21324	anoxic up	4.33843	O up	1.87481	NA	NA	oxic up	6.62603	hypox up	5.80046	oxic up	2.28759	hypox up	1.46202	no	NA	NA	NA	NA	NA	NA	NA	NA	0.68706	0.407653	0.143707	4.28733	2.52229	4.22133	3.18695	2.41622	3.90074	4.50266	5.328	4.28054	5.38874	5.35135
TONNANOP_v1_1290009	NA	1091900129	7287	7529	-	242	hypothetical protein	NA	NA	expressed	AS up	1.20788	NA	NA	NA	NA	NA	NA	AS up	1.30701	AS up	1.10875	NA	NA	NA	NA	no	NA	NA	NA	NA	NA	P:GO:0006355	NA	NA	8.39206	7.70864	8.33486	8.10661	8.66674	7.23574	8.29753	8.28935	7.8832	7.17221	7.62246	6.91086	6.50092	6.67042
TONNANOP_v1_1290010	NA	1091900129	7626	10982	-	3356	ATP synthase	ATP synthase, Delta/Epsilon chain, long alpha-helix domain	NA	expressed	NA	NA	NA	NA	NA	NA	NA	NA	oxic up	1.06926	NA	NA	NA	NA	NA	NA	yes	NA	NA	COG1196,COG4913	D,S	SbcCD_C,AAA_29	NA	NA	NA	4.68473	5.00513	4.21001	6.26618	5.85743	5.43661	5.31267	5.56826	5.87662	5.95579	5.71946	5.81998	5.94622	5.73295
TONNANOP_v1_1300001	NA	1091900130	218	496	+	278	glutamine--fructose-6-phosphate transaminase (isomerizing)	protein of unknown function	NA	expressed	NA	NA	NA	NA	NA	NA	NA	NA	NA	NA	NA	NA	NA	NA	NA	NA	no	NA	NA	COG0449	M	NA	P:GO:0005975; C:GO:0005737; F:GO:0004360; P:GO:0006541; P:GO:1901137; F:GO:0030246	NA	NA	0.68706	3.47342	2.795	3.86318	3.52597	3.92228	3.56924	2.41622	4.45317	4.82751	3.87825	3.42998	3.49909	4.65682
TONNANOP_v1_1300002	NA	1091900130	566	709	+	143	NA	NA	NA	expressed	NA	NA	NA	NA	NA	NA	NA	NA	NA	NA	NA	NA	NA	NA	NA	NA	no	NA	NA	NA	NA	NA	NA	NA	NA	0.68706	3.43744	6.33123	6.23822	3.35546	4.4582	3.9928	5.39693	6.0682	5.7941	5.4511	4.20242	5.33914	5.65233
TONNANOP_v1_1300003	NA	1091900130	814	1770	-	956	family ATPase	AAA ATPase	NA	expressed	NA	NA	NA	NA	NA	NA	NA	NA	NA	NA	NA	NA	NA	NA	NA	NA	yes	NA	NA	COG0714	R	AAA_5,AAA	F:GO:0016887; F:GO:0005524	NA	NA	4.08725	5.2593	4.03363	5.48497	5.85295	5.01384	4.68863	5.67082	5.99518	5.37645	6.17094	5.36078	5.24083	5.11194
TONNANOP_v1_1300004	NA	1091900130	1775	3709	-	1934	toll interleukin-1 receptor domain-containing	NA	NA	expressed	NA	NA	NA	NA	NA	NA	NA	NA	NA	NA	NA	NA	NA	NA	NA	NA	no	NA	NA	NA	NA	NA	P:GO:0007165	NA	NA	2.57445	3.80526	2.40568	3.39854	3.3307	3.73317	3.71956	3.17475	3.93111	4.24983	3.96801	3.98765	3.50507	4.01642
TONNANOP_v1_1300005	NA	1091900130	3877	4125	-	248	toxin-antitoxin system	conserved protein of unknown function	NA	expressed	NA	NA	NA	NA	NA	NA	NA	NA	NA	NA	NA	NA	NA	NA	NA	NA	no	NA	NA	COG4691	R	NA	P:GO:0006355	NA	NA	0.68706	4.15156	0.143707	3.96718	2.81547	3.25121	4.27009	2.77679	3.49421	4.62205	1.38685	2.51452	3.3367	4.1712
TONNANOP_v1_1300006	NA	1091900130	4001	4339	-	338	NA	NA	NA	expressed	NA	NA	NA	NA	NA	NA	NA	NA	NA	NA	NA	NA	NA	NA	NA	NA	no	NA	NA	NA	NA	NA	NA	NA	NA	0.68706	2.4192	2.56179	4.48966	2.74304	4.12389	2.8022	2.91871	2.84319	3.62778	1.38685	1.42934	3.31687	3.61604
TONNANOP_v1_1300007	NA	1091900130	4558	8496	-	3938	WD-40 repeat	membrane protein of unknown function	NA	expressed	NA	NA	NA	NA	NA	NA	NA	NA	NA	NA	NA	NA	NA	NA	NA	NA	no	NA	NA	COG2319	R	WD40,WD40,WD40,WD40,WD40,WD40,WD40	F:GO:0003676; P:GO:0090304; P:GO:0044260; F:GO:0004518; F:GO:0004672; P:GO:0016310; P:GO:0043412	NA	NA	1.42077	2.45135	0.947594	2.89993	3.20954	3.22976	2.73009	2.93137	3.09507	3.21899	1.96174	2.65714	2.58892	2.69381
TONNANOP_v1_1300008	NA	1091900130	8646	8978	-	332	hypothetical protein	conserved protein of unknown function	NA	expressed	NA	NA	NA	NA	NA	NA	NA	NA	NA	NA	NA	NA	NA	NA	NA	NA	yes	NA	NA	COG0539	J	NA	NA	NA	NA	0.68706	0.407653	0.143707	3.58663	3.85281	4.57055	2.53525	4.40511	3.67899	3.74606	4.66637	3.24227	3.08666	4.01012
TONNANOP_v1_1300009	NA	1091900130	9092	10408	+	1316	cell cycle	Bacterial cell division membrane protein	NA	expressed	O up	2.1626	NA	NA	O up	1.55314	NA	NA	oxic up	2.07037	hypox up	2.25483	oxic up	1.46091	hypox up	1.64537	no	NA	NA	COG0772	D	FTSW_RODA_SPOVE	C:GO:0016020	NA	NA	3.13684	3.77856	2.86165	4.37554	4.33188	4.19195	4.48869	4.69494	4.40135	6.15033	6.54352	5.33147	5.47444	5.16056
TONNANOP_v1_130001	Nitrogen fixation	1091900013	82	2943	-	2861	bifunctional nitrogenase iron-molybdenum cofactor biosynthesis	Nitrogenase molybdenum-iron cofactor biosynthesis protein	nifEN	expressed	O up	1.37558	NA	NA	O up	1.42108	NA	NA	oxic up	1.62214	hypox up	1.12903	oxic up	1.66763	hypox up	1.17452	no	NA	NA	COG2710	C	Oxidored_nitro,Oxidored_nitro	P:GO:0006461; F:GO:0016163; P:GO:0055114; P:GO:0009399	NA	NA	2.29731	1.69032	1.16273	2.94139	2.82609	2.75101	2.54868	3.69569	3.4782	4.01355	3.13466	3.43439	3.58624	3.75233
TONNANOP_v1_1300010	NA	1091900130	10739	10906	-	167	NA	NA	NA	not detected	NA	NA	NA	NA	NA	NA	NA	NA	NA	NA	NA	NA	NA	NA	NA	NA	no	NA	NA	NA	NA	NA	NA	NA	NA	NA	NA	NA	NA	NA	NA	NA	NA	NA	NA	NA	NA	NA	NA
TONNANOP_v1_130002	NA	1091900013	3212	4375	+	1163	abortive infection	Abortive infection protein	NA	expressed	NA	NA	NA	NA	NA	NA	NA	NA	NA	NA	NA	NA	NA	NA	NA	NA	no	NA	NA	COG1106	R	AAA_21,AAA_23	F:GO:0005524	NA	NA	5.23838	5.2313	4.63333	5.84443	5.40803	5.37427	5.54761	6.33915	5.48317	7.24241	5.8819	5.93811	5.39705	5.74782
TONNANOP_v1_130003	NA	1091900013	4700	5092	-	392	addiction module antidote family	Addiction module antidote protein, HigA family	NA	expressed	NA	NA	NA	NA	NA	NA	NA	NA	NA	NA	NA	NA	NA	NA	NA	NA	no	NA	NA	COG3093	R	HTH_3,HTH_31	F:GO:0043565	NA	NA	5.56005	5.53644	4.91045	6.20733	5.88216	6.13165	5.70515	5.17071	6.02046	5.55935	5.50734	4.31422	5.45769	3.82141
TONNANOP_v1_130004	NA	1091900013	5040	5240	+	200	hypothetical protein A3G35_16715	NA	NA	expressed	NA	NA	NA	NA	NA	NA	NA	NA	NA	NA	NA	NA	NA	NA	NA	NA	no	NA	NA	NA	NA	NA	NA	NA	NA	0.68706	0.407653	0.143707	3.44845	4.33572	4.24451	4.63544	2.41622	3.80991	3.05671	5.17893	4.14376	3.17017	1.68068
TONNANOP_v1_130005	NA	1091900013	5058	5351	-	293	plasmid maintenance system killer	Plasmid maintenance system killer protein	NA	expressed	NA	NA	NA	NA	NA	NA	NA	NA	AS up	1.27339	NA	NA	anoxic up	1.36893	NA	NA	no	NA	NA	COG3549	R	HigB-like_toxin	NA	NA	NA	6.56758	6.55652	7.12438	7.26931	7.18981	7.47049	7.20119	6.71965	6.90364	6.36532	7.18987	6.31106	6.51712	6.25418
TONNANOP_v1_130006	NA	1091900013	6064	8163	-	2099	tetratricopeptide repeat	conserved protein of unknown function	NA	expressed	NA	NA	NA	NA	NA	NA	NA	NA	NA	NA	NA	NA	NA	NA	NA	NA	yes	NA	NA	COG0457	R	TPR_19	NA	NA	NA	3.65799	4.41988	3.47926	4.67056	4.58174	5.24055	4.63601	4.95158	4.88978	4.72865	3.23579	4.22916	4.10952	4.12897
TONNANOP_v1_130007	NA	1091900013	8160	8261	-	101	NA	NA	NA	expressed	NA	NA	NA	NA	NA	NA	NA	NA	NA	NA	NA	NA	NA	NA	NA	NA	no	NA	NA	NA	NA	NA	NA	NA	NA	0.68706	0.407653	0.143707	5.95739	5.34734	3.13411	5.03057	4.79002	5.71161	2.75196	1.38685	1.42934	3.16181	1.68068
TONNANOP_v1_130008	NA	1091900013	8469	9842	+	1373	Uncharacterised protein	NA	NA	expressed	NA	NA	NA	NA	NA	NA	NA	NA	NA	NA	NA	NA	NA	NA	NA	NA	no	NA	NA	NA	NA	NA	NA	NA	NA	0.68706	2.65017	2.54374	2.93364	3.01493	2.68189	2.79459	3.50591	3.33686	3.97613	4.11293	2.57703	3.24601	3.01973
TONNANOP_v1_130009	NA	1091900013	8640	9743	-	1103	tRNA guanosine(34) transglycosylase Tgt	tRNA-guanine transglycosylase	tgt	expressed	O up	2.29954	NA	NA	O up	1.41715	NA	NA	oxic up	2.33896	hypox up	2.26011	oxic up	1.45658	hypox up	1.37773	no	NA	NA	COG0343	J	TGT	P:GO:0008616; F:GO:0046872; P:GO:0006400; F:GO:0008479	NA	tRNA maturation	3.04935	3.12464	3.98301	5.35238	4.90225	4.16983	4.34957	4.66916	6.2819	5.93834	5.91914	5.34798	5.96167	6.33815
TONNANOP_v1_130010	Vitamins & Cofactors	1091900013	9733	10452	-	719	HAD family hydrolase	conserved protein of unknown function	yigB	expressed	O up	1.6631	NA	NA	NA	NA	NA	NA	oxic up	1.67298	hypox up	1.65322	NA	NA	NA	NA	no	NA	NA	COG1011	R	HAD_2,Hydrolase_like,Hydrolase	P:GO:0008152; F:GO:0016787	NA	vitamin B2 (riboflavin) biosynthesis	4.64342	5.29069	5.21745	6.61399	5.95436	6.78512	5.51585	5.52706	7.30329	7.0767	7.08578	6.69715	7.14791	7.02308
TONNANOP_v1_130011	Stress response	1091900013	10608	11972	-	1364	RIP metalloprotease	zinc metallopeptidase	rseP	expressed	O up	2.25785	NA	NA	O up	1.36095	NA	NA	oxic up	2.31858	hypox up	2.19712	oxic up	1.42168	hypox up	1.30022	yes	NA	NA	COG0750	M	Peptidase_M50,PDZ_2,PDZ	C:GO:0016020; F:GO:0008237	map04112,map02024	regulator of RpoE activity	5.35394	5.93379	5.49541	7.35961	6.82114	7.05613	6.17142	6.50397	8.79251	7.96565	7.76967	8.27482	8.24297	8.12754
TONNANOP_v1_130012	NA	1091900013	11977	13170	-	1193	1-deoxy-D-xylulose-5-phosphate reductoisomerase	1-deoxy-D-xylulose 5-phosphate reductoisomerase	dxr	expressed	NA	NA	NA	NA	NA	NA	NA	NA	NA	NA	NA	NA	NA	NA	NA	NA	yes	NA	NA	COG0743	I	DXP_reductoisom,DXPR_C,DXP_redisom_C	F:GO:0030604; F:GO:0046872; F:GO:0070402; P:GO:0019288; P:GO:0055114; P:GO:0016114; F:GO:0016853	map01110,map01130,map01100,map00900	NA	4.12629	5.58644	3.73804	5.95049	5.82291	5.44919	5.30716	5.78439	5.72461	5.92891	5.61767	5.06452	4.95635	5.30879
TONNANOP_v1_130013	NA	1091900013	13173	13445	-	272	DUF4351 domain-containing	conserved protein of unknown function	NA	expressed	NA	NA	NA	NA	NA	NA	NA	NA	NA	NA	NA	NA	NA	NA	NA	NA	no	NA	NA	COG1317	N,U	NA	C:GO:0009288; P:GO:0071973; F:GO:0003774	NA	NA	5.6957	6.92224	6.91158	7.40676	6.9653	6.90426	7.2356	7.49848	6.92643	7.0249	4.4026	5.98385	6.67573	6.47131
TONNANOP_v1_130014	NA	1091900013	13504	14016	-	512	hypothetical protein	NA	NA	expressed	NA	NA	NA	NA	NA	NA	NA	NA	NA	NA	NA	NA	NA	NA	NA	NA	no	NA	NA	NA	NA	NA	NA	NA	NA	4.82218	4.10922	3.4074	4.72716	5.00365	3.66623	4.17329	2.41622	3.39299	4.62556	1.38685	4.44062	4.17883	4.31791
TONNANOP_v1_130015	NA	1091900013	14073	14927	-	854	phosphatidate cytidylyltransferase	Phosphatidate cytidylyltransferase	cdsA	expressed	NA	NA	NA	NA	NA	NA	NA	NA	NA	NA	NA	NA	NA	NA	NA	NA	no	NA	NA	COG0575	I	CTP_transf_1	F:GO:0016772	map00564,map01110,map01100,map04070	phospholipid metabolism	2.0253	3.44336	2.76631	4.53132	4.02424	3.23124	3.90916	3.62988	4.03953	3.86082	4.86694	3.62561	3.82831	3.64666
TONNANOP_v1_130016	NA	1091900013	14936	15643	-	707	di-trans,poly-cis-decaprenylcistransferase	undecaprenyl pyrophosphate synthase	ispU	expressed	NA	NA	NA	NA	NA	NA	NA	NA	NA	NA	NA	NA	NA	NA	NA	NA	yes	0.00951453	0.0073299	COG0020	I	Prenyltransf	F:GO:0000287; P:GO:0008360; P:GO:0009252; P:GO:0071555; F:GO:0008834	NA	NA	5.48253	6.05975	6.46434	6.70135	5.82284	5.89401	5.87039	6.68122	5.46119	5.9615	5.74739	5.65469	5.27302	5.66753
TONNANOP_v1_130017	NA	1091900013	15744	16301	-	557	ribosome recycling factor	ribosome recycling factor	frr	expressed	AS up	1.39668	NA	NA	NA	NA	NA	NA	AS up	1.34202	AS up	1.45133	NA	NA	anoxic up	1.00195	no	NA	NA	COG0233	J	RRF	P:GO:0006415; C:GO:0005737	NA	NA	7.10259	7.73927	8.34162	7.89673	7.18793	7.45434	7.28572	8.24919	6.7142	7.23527	6.46927	6.9668	6.92629	6.76436
TONNANOP_v1_130018	NA	1091900013	16303	17025	-	722	UMP kinase	uridylate kinase	pyrH	expressed	NA	NA	NA	NA	NA	NA	NA	NA	NA	NA	NA	NA	NA	NA	NA	NA	yes	0.0343979	0.0236787	COG0528	F	AA_kinase	F:GO:0005524; P:GO:0046939; C:GO:0005737; P:GO:0044210; F:GO:0033862	map01100,map00240	NA	5.90263	6.519	6.05019	6.38744	6.31397	5.08726	5.8283	6.62995	5.57204	5.68662	6.17877	5.68543	5.54446	5.66351
TONNANOP_v1_130019	NA	1091900013	17040	17120	-	80	NA	NA	NA	expressed	NA	NA	NA	NA	NA	NA	NA	NA	NA	NA	NA	NA	NA	NA	NA	NA	no	NA	NA	NA	NA	NA	NA	NA	NA	6.32941	4.19538	4.41841	5.36717	5.75228	3.27172	4.90326	5.83333	5.06373	2.75196	1.38685	3.5919	4.07727	1.68068
TONNANOP_v1_130020	Translation	1091900013	17178	18080	-	902	Translation elongation factor Ts	protein chain elongation factor EF-Ts	tsf	expressed	NA	NA	NA	NA	NA	NA	NA	NA	AS up	1.08399	NA	NA	anoxic up	1.01507	NA	NA	yes	0.0927414	0.113683	COG0264	J	EF_TS	F:GO:0003746; C:GO:0005737; P:GO:0006414	NA	NA	6.41757	7.23402	6.90459	7.24475	7.16123	6.46987	7.09565	7.55342	6.16408	6.68152	6.83796	6.49028	6.19072	6.15121
TONNANOP_v1_130021	NA	1091900013	18225	18998	-	773	30S ribosomal S2	30S ribosomal protein S2	rpsB	expressed	AS up	1.23904	NA	NA	anoxic up	1.04309	NA	NA	AS up	1.3534	AS up	1.12468	anoxic up	1.15745	NA	NA	yes	0.240809	0.223374	COG0052	J	Ribosomal_S2	F:GO:0003735; C:GO:0015935; P:GO:0006412	map03010	ribosomal protein	6.80367	7.45486	7.53752	7.43307	7.48331	7.08496	7.30662	7.70109	6.57735	6.76569	6.66581	6.36045	6.21756	6.30798
TONNANOP_v1_130022	Translation	1091900013	19305	20126	+	821	type I methionyl aminopeptidase	methionine aminopeptidase	map	expressed	NA	NA	NA	NA	NA	NA	NA	NA	NA	NA	NA	NA	NA	NA	NA	NA	no	NA	NA	COG0024	J	Peptidase_M24	P:GO:0070084; F:GO:0046872; P:GO:0006508; F:GO:0070006	NA	NA	4.54642	5.417	5.03213	6.66815	5.92796	6.18097	5.19718	5.34299	6.45954	5.58603	4.46341	5.45141	5.13331	4.71809
TONNANOP_v1_130023	NA	1091900013	20123	22795	+	2672	[ -PII] uridylyltransferase	uridylyltransferase	glnD	expressed	NA	NA	NA	NA	NA	NA	NA	NA	NA	NA	NA	NA	NA	NA	NA	NA	yes	0.00283795	0.0249814	COG2844	O	GlnD_UR_UTase,HD,NTP_transf_2	F:GO:0016779; P:GO:0008152; F:GO:0016787	map02020	NA	3.41341	4.21923	3.4355	4.68608	4.42526	4.3115	3.89695	4.92485	4.8662	5.04202	4.06748	4.74446	4.60819	4.23147
TONNANOP_v1_130024	NA	1091900013	22944	23441	+	497	hypothetical protein Thimo_0716	NA	NA	expressed	AS up	4.42095	AS up	1.85489	anoxic up	2.56605	NA	NA	AS up	4.43063	AS up	4.41127	anoxic up	2.57573	anoxic up	2.55637	no	NA	NA	NA	NA	NA	NA	NA	NA	8.7579	8.34033	7.96105	7.32247	6.58769	7.25136	6.49607	6.8454	3.64487	5.06675	5.31505	4.74477	4.75487	5.03415
TONNANOP_v1_130025	NA	1091900013	23615	24013	-	398	hydrolase	NA	NA	expressed	NA	NA	NA	NA	NA	NA	NA	NA	NA	NA	NA	NA	NA	NA	NA	NA	no	NA	NA	NA	NA	Cys_rich_CPCC	F:GO:0016787	NA	NA	0.68706	0.407653	3.21053	3.04464	3.86969	2.83409	2.72536	4.41898	3.10415	4.16052	1.38685	2.69106	3.54441	1.68068
TONNANOP_v1_130026	NA	1091900013	24062	24241	-	179	NA	protein of unknown function	NA	expressed	NA	NA	NA	NA	NA	NA	NA	NA	NA	NA	NA	NA	NA	NA	NA	NA	no	NA	NA	COG0200	J	NA	NA	NA	NA	0.68706	3.1573	0.143707	6.27404	4.76913	4.48738	3.18695	4.93237	4.56167	5.7691	4.06157	4.79727	5.66388	4.34377
TONNANOP_v1_130027	NA	1091900013	24313	24456	-	143	NA	NA	NA	expressed	NA	NA	NA	NA	NA	NA	NA	NA	NA	NA	NA	NA	NA	NA	NA	NA	no	NA	NA	NA	NA	NA	NA	NA	NA	4.02731	3.43744	5.13499	6.23822	6.1003	5.35384	6.00309	5.09801	4.42405	7.39663	8.21146	6.51971	6.33778	6.47284
TONNANOP_v1_130028	Calvin cycle	1091900013	24967	26031	-	1064	fructose-bisphosphate aldolase class II	fructose-1,6-bisphosphate aldolase, class II	fda	expressed	NA	NA	NA	NA	NA	NA	NA	NA	NA	NA	NA	NA	NA	NA	NA	NA	yes	1.00907	0.853377	COG0191	G	F_bP_aldolase	F:GO:0008270; P:GO:0006096; F:GO:0004332	map01100,map00051,map01130,map01230,map00710,map01110,map01200,map01120,map00010,map00680,map00030	also glycolysis/gluconeogenesis	6.46783	6.90877	7.3327	7.11356	6.92257	7.16959	6.73273	7.49624	7.24498	8.75698	8.12421	7.58039	7.62398	7.03265
TONNANOP_v1_130029	NA	1091900013	26178	26276	-	98	NA	NA	NA	not detected	NA	NA	NA	NA	NA	NA	NA	NA	NA	NA	NA	NA	NA	NA	NA	NA	no	NA	NA	NA	NA	NA	NA	NA	NA	NA	NA	NA	NA	NA	NA	NA	NA	NA	NA	NA	NA	NA	NA
TONNANOP_v1_130030	NA	1091900013	26203	26469	-	266	hypothetical protein	NA	NA	expressed	NA	NA	NA	NA	NA	NA	NA	NA	NA	NA	NA	NA	NA	NA	NA	NA	no	NA	NA	NA	NA	NA	NA	NA	NA	4.87092	0.407653	4.9818	3.61738	3.40228	3.55911	2.60878	2.75504	2.64541	3.18886	1.38685	1.42934	1.90651	1.68068
TONNANOP_v1_130031	NA	1091900013	26454	26651	-	197	hypothetical protein	NA	NA	expressed	NA	NA	NA	NA	NA	NA	NA	NA	NA	NA	NA	NA	NA	NA	NA	NA	no	NA	NA	NA	NA	NA	NA	NA	NA	5.77998	0.407653	6.86288	5.50602	4.91602	5.64533	6.18024	6.01083	3.97457	5.28197	4.29838	5.04947	5.04779	4.22826
TONNANOP_v1_130032	NA	1091900013	26873	27073	-	200	NA	NA	NA	expressed	NA	NA	NA	NA	NA	NA	NA	NA	NA	NA	NA	NA	NA	NA	NA	NA	no	NA	NA	NA	NA	NA	NA	NA	NA	6.73721	6.9505	7.61308	6.12611	6.42639	4.10975	6.42111	7.46231	5.95855	4.02174	4.7982	5.5742	5.8144	6.31696
TONNANOP_v1_130033	NA	1091900013	26965	27033	-	68	NA	NA	NA	not detected	NA	NA	NA	NA	NA	NA	NA	NA	NA	NA	NA	NA	NA	NA	NA	NA	no	NA	NA	NA	NA	NA	NA	NA	NA	NA	NA	NA	NA	NA	NA	NA	NA	NA	NA	NA	NA	NA	NA
TONNANOP_v1_130034	NA	1091900013	27116	28018	-	902	hypothetical protein	NA	NA	expressed	NA	NA	NA	NA	NA	NA	NA	NA	NA	NA	NA	NA	NA	NA	NA	NA	no	NA	NA	NA	NA	NA	C:GO:0016020; C:GO:0016021	NA	NA	5.51969	5.67426	5.5257	5.57077	5.47708	4.24223	5.8932	5.60506	5.31004	3.81905	4.64226	4.38995	4.5214	5.52236
TONNANOP_v1_130035	Calvin cycle	1091900013	28230	29411	-	1181	phosphoglycerate kinase	phosphoglycerate kinase	pgk	expressed	NA	NA	NA	NA	NA	NA	NA	NA	NA	NA	NA	NA	NA	NA	NA	NA	yes	0.222954	0.181564	COG0126	G	PGK	F:GO:0005524; C:GO:0005737; F:GO:0004618; P:GO:0006096	map01120,map01110,map01200,map00010,map01100,map00710,map01230,map01130	also glycolysis/gluconeogenesis	4.86745	6.83466	5.65982	6.50525	6.7434	6.54403	6.03039	6.3413	6.56467	7.08817	7.061	6.5356	6.20115	6.37555
TONNANOP_v1_130036	NA	1091900013	29680	29880	-	200	antitoxin	conserved protein of unknown function	NA	expressed	AS up	1.07327	NA	NA	anoxic up	1.09423	NA	NA	NA	NA	AS up	1.25493	NA	NA	anoxic up	1.27588	no	NA	NA	COG2442	S	DUF433	F:GO:0003677	NA	NA	6.80656	6.69056	6.21155	6.88339	6.96039	6.66936	7.41673	6.88379	6.41771	5.32226	5.83875	5.45606	6.11698	6.2017
TONNANOP_v1_130037	NA	1091900013	30007	30222	-	215	hypothetical protein CVU57_24260	NA	NA	expressed	NA	NA	NA	NA	NA	NA	NA	NA	NA	NA	NA	NA	NA	NA	NA	NA	no	NA	NA	NA	NA	NA	NA	NA	NA	5.91304	7.75702	7.38462	7.67876	7.62119	8.08308	7.62202	7.01633	7.92644	7.012	7.41504	6.24541	7.52774	7.95459
TONNANOP_v1_130038	NA	1091900013	30576	31172	-	596	DNA primase	NA	NA	expressed	NA	NA	NA	NA	NA	NA	NA	NA	NA	NA	NA	NA	NA	NA	NA	NA	no	NA	NA	NA	NA	NA	F:GO:0016740; C:GO:0005840	NA	NA	3.1147	4.44996	0.143707	5.02349	4.7123	4.37487	2.56953	4.5623	4.01457	3.31128	5.13098	4.42949	4.87315	5.17285
TONNANOP_v1_130039	NA	1091900013	31544	31762	-	218	type II toxin-antitoxin system family toxin	YcfA family protein	NA	expressed	AS up	1.21503	NA	NA	NA	NA	NA	NA	AS up	1.19315	AS up	1.2369	NA	NA	NA	NA	no	NA	NA	COG1724	N	HicA_toxin	F:GO:0003729	NA	NA	9.31706	9.45078	9.02797	8.96199	7.87045	8.21424	9.05788	8.96125	8.40242	8.48	8.68363	8.62373	8.70794	8.32425
TONNANOP_v1_130040	NA	1091900013	31755	31976	-	221	type II toxin-antitoxin system family antitoxin	conserved protein of unknown function	NA	expressed	NA	NA	NA	NA	NA	NA	NA	NA	NA	NA	NA	NA	NA	NA	NA	NA	no	NA	NA	COG1598	S	NA	NA	NA	NA	8.85424	8.77509	8.58052	7.87676	7.37107	7.16098	9.1911	8.64961	7.22562	7.65637	7.91974	7.51062	7.32743	7.53932
TONNANOP_v1_130041	NA	1091900013	32189	32338	-	149	transposase	protein of unknown function	NA	expressed	NA	NA	NA	NA	NA	NA	NA	NA	NA	NA	NA	NA	NA	NA	NA	NA	no	NA	NA	COG1943	L	NA	F:GO:0003677; F:GO:0004803; P:GO:0006313	NA	NA	6.92474	8.10357	7.54069	8.39378	7.89756	7.02486	7.07933	7.24454	6.86769	6.87439	7.93727	6.61801	7.2122	7.19967
TONNANOP_v1_130042	NA	1091900013	32378	32491	-	113	transposase	conserved protein of unknown function	NA	expressed	NA	NA	NA	NA	NA	NA	NA	NA	NA	NA	NA	NA	NA	NA	NA	NA	no	NA	NA	COG1943	L	NA	F:GO:0003677; F:GO:0004803; P:GO:0006313	NA	NA	4.88293	4.66612	5.46514	7.58523	7.365	4.87611	6.25477	6.84675	5.93669	5.60883	5.56165	5.40844	5.7782	6.72975
TONNANOP_v1_130043	NA	1091900013	32592	32717	-	125	transposase	transposase (fragment)	NA	expressed	NA	NA	NA	NA	NA	NA	NA	NA	NA	NA	NA	NA	NA	NA	NA	NA	no	NA	NA	COG1943	L	NA	F:GO:0003677; F:GO:0004803; P:GO:0006313	NA	NA	0.68706	6.78251	4.75816	6.41887	6.45835	5.24364	4.37842	5.01789	4.8394	5.71061	4.00533	4.73696	5.05151	6.06328
TONNANOP_v1_130044	NA	1091900013	32835	33050	+	215	NA	NA	NA	not detected	NA	NA	NA	NA	NA	NA	NA	NA	NA	NA	NA	NA	NA	NA	NA	NA	no	NA	NA	NA	NA	NA	NA	NA	NA	NA	NA	NA	NA	NA	NA	NA	NA	NA	NA	NA	NA	NA	NA
TONNANOP_v1_130045	NA	1091900013	33036	33374	-	338	hypothetical protein	NA	NA	expressed	AS up	2.97924	NA	NA	anoxic up	3.62832	oxic up	6.71093	NA	NA	AS up	6.33471	NA	NA	anoxic up	6.98378	no	NA	NA	NA	NA	NA	NA	NA	NA	4.88696	0.407653	0.143707	4.68008	5.05704	3.7478	2.8022	5.84803	2.64541	2.75196	1.38685	3.22383	4.58202	4.53157
TONNANOP_v1_130046	NA	1091900013	33371	33649	-	278	DUF433 domain-containing	conserved protein of unknown function	NA	expressed	AS up	2.73603	NA	NA	anoxic up	2.58305	oxic up	4.56376	NA	NA	AS up	5.01791	NA	NA	anoxic up	4.86493	no	NA	NA	COG2442	S	DUF433	F:GO:0003677	NA	NA	6.12193	5.33804	6.02892	6.95131	5.20657	5.21143	4.94656	7.06368	2.64541	3.63642	1.38685	3.75196	6.00472	6.01929
TONNANOP_v1_130047	NA	1091900013	33746	34117	-	371	hypothetical protein	NA	NA	expressed	AS up	1.14802	NA	NA	NA	NA	NA	NA	NA	NA	AS up	1.49846	NA	NA	anoxic up	1.33968	no	NA	NA	NA	NA	NA	NA	NA	NA	8.75524	8.55114	8.60836	8.91312	8.73577	8.52757	8.68006	9.16409	7.88618	7.30304	7.7054	7.78646	8.00659	7.96033
TONNANOP_v1_130048	NA	1091900013	34114	34347	-	233	antitoxin	conserved protein of unknown function	NA	expressed	AS up	1.65688	NA	NA	NA	NA	NA	NA	AS up	1.40213	AS up	1.91164	NA	NA	anoxic up	1.25036	no	NA	NA	COG2442	S	DUF433	F:GO:0003677	NA	NA	8.36988	8.07536	8.53186	8.14466	7.89851	7.91851	7.92514	8.17614	6.45295	7.19789	7.12571	7.10576	7.4142	7.37588
TONNANOP_v1_130049	NA	1091900013	34488	35171	-	683	hypothetical protein	NA	NA	expressed	AS up	2.02447	NA	NA	anoxic up	1.81816	oxic up	2.33235	NA	NA	AS up	3.19065	NA	NA	anoxic up	2.98434	yes	0.0326824	0.0192144	NA	NA	NA	F:GO:0003677; P:GO:0000160; C:GO:0016020; C:GO:0016021; P:GO:0006355; C:GO:0005622	NA	NA	5.79325	4.40814	5.67199	6.36505	5.34089	5.57004	4.63026	5.99253	3.8973	3.44784	3.13197	3.51957	5.42526	5.41419
TONNANOP_v1_130050	Calvin cycle	1091900013	35265	36269	-	1004	type I glyceraldehyde-3-phosphate dehydrogenase	glyceraldehyde-3-phosphate dehydrogenase A	gapA	expressed	NA	NA	NA	NA	NA	NA	NA	NA	NA	NA	NA	NA	NA	NA	NA	NA	yes	0.743788	0.579533	COG0057	G	Gp_dh_C,Gp_dh_N	F:GO:0050661; F:GO:0051287; P:GO:0055114; P:GO:0006006; F:GO:0016620	map01110,map00010,map00710,map01120,map04066,map01130,map01200,map01100,map05010,map01230	also glycolysis/gluconeogenesis	6.53389	7.34398	6.56716	7.21836	6.83071	6.76564	6.9976	7.26287	6.41761	6.92627	6.4997	5.98034	6.02145	6.30031
TONNANOP_v1_130051	Calvin cycle	1091900013	36507	38537	-	2030	transketolase	transketolase 1, thiamin-binding	tktA	expressed	NA	NA	NA	NA	NA	NA	NA	NA	NA	NA	NA	NA	NA	NA	NA	NA	yes	0.369784	0.353208	COG0021	G	Transketolase_N,Transket_pyr,Transketolase_C,E1_dh	F:GO:0004802; F:GO:0046872; P:GO:0008152	map01051,map01100,map00710,map01200,map01230,map01110,map00030,map01130,map01120	also pentose phosphate pathway	6.50206	7.12884	6.59996	7.54921	7.26469	7.09451	7.13994	7.69583	7.74125	7.57694	6.77356	7.05091	7.39941	6.87274
TONNANOP_v1_130052	NA	1091900013	39198	39431	-	233	NA	NA	NA	expressed	NA	NA	NA	NA	NA	NA	NA	NA	NA	NA	NA	NA	NA	NA	NA	NA	no	NA	NA	NA	NA	NA	NA	NA	NA	6.52047	7.01895	6.14427	5.55292	5.32885	6.31164	7.21971	5.10323	6.07899	5.65126	5.52012	5.25026	6.06328	6.35797
TONNANOP_v1_130053	Vitamins & Cofactors	1091900013	39388	40275	-	887	carboxylating nicotinate-nucleotide diphosphorylase	quinolinate phosphoribosyltransferase	nadC	expressed	NA	NA	NA	NA	NA	NA	NA	NA	NA	NA	NA	NA	NA	NA	NA	NA	no	NA	NA	COG0157	H	QRPTase_C,QRPTase_N	F:GO:0004514; P:GO:0009435	map00760,map01100	NAD biosynthesis	3.30776	4.69209	3.79779	4.41025	4.55339	4.72219	4.19322	5.44208	5.21273	5.44406	5.30597	4.46723	4.64772	4.30518
TONNANOP_v1_130054	NA	1091900013	40475	40660	-	185	NA	NA	NA	not detected	NA	NA	NA	NA	NA	NA	NA	NA	NA	NA	NA	NA	NA	NA	NA	NA	no	NA	NA	NA	NA	NA	NA	NA	NA	NA	NA	NA	NA	NA	NA	NA	NA	NA	NA	NA	NA	NA	NA
TONNANOP_v1_130055	NA	1091900013	40632	41486	+	854	family	Cobyrinic acid a,c-diamide synthase CobQ/CobB	NA	expressed	NA	NA	NA	NA	NA	NA	NA	NA	NA	NA	NA	NA	NA	NA	NA	NA	no	NA	NA	COG1192	D	AAA_31,CbiA	NA	NA	NA	2.40631	3.44336	2.29396	4.79308	5.71042	3.78087	4.3397	4.06872	4.98759	4.35513	4.19831	3.27965	2.89517	3.80301
TONNANOP_v1_130056	NA	1091900013	41483	42022	+	539	MULTISPECIES: hypothetical protein	NA	NA	expressed	NA	NA	NA	NA	NA	NA	NA	NA	NA	NA	NA	NA	NA	NA	NA	NA	no	NA	NA	NA	NA	NA	NA	NA	NA	6.12599	5.38139	5.2181	5.68031	6.97802	5.22576	5.72067	5.30401	6.2806	5.5458	4.86378	5.05621	5.04369	4.49269
TONNANOP_v1_130057	NA	1091900013	42171	42992	+	821	dienelactone hydrolase	putative dienelactone hydrolase	NA	expressed	NA	NA	NA	NA	NA	NA	NA	NA	NA	NA	NA	NA	NA	NA	NA	NA	no	NA	NA	COG0412	Q	DLH	F:GO:0016787	NA	NA	3.00166	0.407653	0.143707	4.1131	4.84883	3.7727	3.94893	3.55421	4.36728	3.04967	3.68366	3.03003	3.73829	1.98237
TONNANOP_v1_130058	NA	1091900013	43120	43326	+	206	NA	NA	NA	expressed	NA	NA	NA	NA	NA	NA	NA	NA	NA	NA	NA	NA	NA	NA	NA	NA	no	NA	NA	NA	NA	NA	NA	NA	NA	5.71746	6.98548	5.59562	5.13063	6.76296	5.43224	5.39177	6.69853	6.95315	5.95686	4.96198	5.28764	6.07667	5.04098
TONNANOP_v1_130059	NA	1091900013	43387	43818	-	431	NA	NA	NA	expressed	NA	NA	NA	NA	NA	NA	NA	NA	NA	NA	NA	NA	NA	NA	NA	NA	no	NA	NA	NA	NA	NA	NA	NA	NA	0.68706	2.93266	0.143707	5.44881	4.01556	4.73394	3.48058	2.41622	4.72482	5.17575	3.62794	4.55776	4.10052	4.33982
TONNANOP_v1_130060	NA	1091900013	43468	44202	+	734	DUF1538 domain-containing	Membrane protein	NA	expressed	NA	NA	NA	NA	NA	NA	NA	NA	NA	NA	NA	NA	NA	NA	NA	NA	no	NA	NA	COG0477	E,G,P,R	DUF1538	C:GO:0016021	NA	NA	3.35039	2.78306	2.95146	5.17847	4.45474	4.36679	4.67655	4.13973	4.75489	5.95413	4.85523	4.81812	4.52796	5.12506
TONNANOP_v1_130061	NA	1091900013	44199	44990	+	791	DUF1538 domain-containing	conserved membrane protein of unknown function	NA	expressed	NA	NA	NA	NA	NA	NA	NA	NA	NA	NA	NA	NA	NA	NA	NA	NA	no	NA	NA	COG0477	E,G,P,R	DUF1538	C:GO:0016021	NA	NA	4.0199	4.56499	3.50581	5.21589	4.83158	4.67356	3.98694	4.9976	4.75897	4.78494	4.6394	4.66811	4.08998	4.63662
TONNANOP_v1_130062	NA	1091900013	45003	45359	+	356	transcriptional regulator	putative nitrogen regulatory protein P-II	NA	expressed	NA	NA	NA	NA	NA	NA	NA	NA	NA	NA	NA	NA	NA	NA	NA	NA	yes	0.0488007	0.0850444	COG0347	E	P-II	P:GO:0050790; P:GO:0006808; F:GO:0030234	NA	NA	5.85023	7.23134	4.27297	6.73992	6.24958	6.62202	6.33821	5.08081	7.06274	7.28797	6.94239	6.96288	6.2765	6.09904
TONNANOP_v1_130063	NA	1091900013	45356	45760	+	404	histidine kinase	conserved protein of unknown function	NA	expressed	O up	1.40536	NA	NA	NA	NA	hypoxic up	1.01528	NA	NA	hypox up	1.913	NA	NA	hypox up	1.40242	yes	0.200915	0.214512	COG0517	R	CBS	P:GO:0016310; F:GO:0016301	NA	NA	3.86931	3.88626	4.86857	5.47433	5.78175	5.04645	4.79003	4.46491	6.40441	6.42556	6.92085	4.64072	5.27994	5.55911
TONNANOP_v1_130064	NA	1091900013	45757	45942	+	185	NA	NA	NA	expressed	NA	NA	NA	NA	NA	NA	NA	NA	NA	NA	NA	NA	NA	NA	NA	NA	no	NA	NA	NA	NA	NA	NA	NA	NA	0.68706	4.54675	5.74737	5.5859	5.56665	4.77406	4.60327	4.43235	5.25433	5.63107	6.47431	5.43258	5.44287	5.53051
TONNANOP_v1_130065	NA	1091900013	45859	46032	-	173	NA	NA	NA	expressed	NA	NA	NA	NA	NA	NA	NA	NA	NA	NA	NA	NA	NA	NA	NA	NA	no	NA	NA	NA	NA	NA	NA	NA	NA	5.81438	0.407653	5.8422	7.12668	6.56716	6.04466	3.8025	5.06958	5.20126	5.55563	5.19433	4.60558	5.70949	4.61097
TONNANOP_v1_130066	NA	1091900013	45939	46334	-	395	toxin-antitoxin system toxin PIN family	conserved protein of unknown function	NA	expressed	NA	NA	NA	NA	NA	NA	NA	NA	NA	NA	NA	NA	NA	NA	NA	NA	no	NA	NA	COG1569	R	PIN_3	NA	NA	NA	5.27991	3.03741	4.89986	5.31897	5.02533	5.37084	5.14484	5.77656	4.17444	4.29073	5.19578	4.15916	5.15636	4.72531
TONNANOP_v1_130067	NA	1091900013	46318	46617	-	299	prevent-host-death	Antitoxin	NA	expressed	AS up	1.43431	NA	NA	anoxic up	1.01031	NA	NA	AS up	1.57646	AS up	1.29217	anoxic up	1.15245	NA	NA	no	NA	NA	COG0459	O	NA	NA	NA	NA	8.63922	8.32016	8.55259	8.8325	8.70387	8.48009	7.91863	7.99711	7.93214	7.20645	7.93248	7.89613	7.08216	7.58166
TONNANOP_v1_130068	NA	1091900013	46889	50392	-	3503	chromosome segregation SMC	Chromosome partition protein Smc	smc	expressed	NA	NA	NA	NA	NA	NA	NA	NA	NA	NA	NA	NA	NA	NA	NA	NA	yes	NA	NA	COG1196	D	SMC_N,AAA_23,AAA_21	F:GO:0000166; P:GO:0051276; P:GO:0007059; C:GO:0044424	NA	NA	5.38558	5.74739	5.12565	6.23256	5.49972	5.74391	5.56375	5.92622	5.96974	6.23988	5.29701	5.18918	5.63754	5.70904
TONNANOP_v1_130069	NA	1091900013	50082	50558	+	476	Uncharacterised	NA	NA	expressed	NA	NA	NA	NA	NA	NA	NA	NA	NA	NA	NA	NA	NA	NA	NA	NA	no	NA	NA	NA	NA	NA	NA	NA	NA	1.93261	0.407653	0.143707	4.64774	4.04758	3.56367	3.88753	2.41622	3.74818	3.81345	4.06498	3.60128	3.52021	4.22019
TONNANOP_v1_130070	NA	1091900013	50786	50902	-	116	NA	NA	NA	not detected	NA	NA	NA	NA	NA	NA	NA	NA	NA	NA	NA	NA	NA	NA	NA	NA	no	NA	NA	NA	NA	NA	NA	NA	NA	NA	NA	NA	NA	NA	NA	NA	NA	NA	NA	NA	NA	NA	NA
TONNANOP_v1_1310001	NA	1091900131	1	343	-	342	hypothetical protein	NA	NA	expressed	NA	NA	NA	NA	NA	NA	NA	NA	NA	NA	NA	NA	NA	NA	NA	NA	no	NA	NA	NA	NA	NA	NA	NA	NA	0.68706	0.407653	0.143707	2.47492	2.74064	3.23053	3.22015	3.11014	2.64541	3.91413	2.34255	3.51796	2.76991	2.32069
TONNANOP_v1_1310002	NA	1091900131	213	395	-	182	NA	NA	NA	expressed	NA	NA	NA	NA	NA	NA	NA	NA	NA	NA	NA	NA	NA	NA	NA	NA	no	NA	NA	NA	NA	NA	NA	NA	NA	5.74336	0.407653	4.24276	4.11549	3.67818	5.13558	2.19381	3.96932	3.88686	6.65474	7.35934	6.09917	6.1319	6.20631
TONNANOP_v1_1310003	NA	1091900131	631	4821	+	4190	hypothetical protein	conserved protein of unknown function	NA	expressed	NA	NA	NA	NA	NA	NA	NA	NA	NA	NA	NA	NA	NA	NA	NA	NA	no	NA	NA	COG0443	O	NA	C:GO:0016020; C:GO:0016021	NA	NA	2.55414	2.9664	3.2072	4.07132	3.59749	3.61946	3.09489	3.15798	3.71737	3.86807	3.9495	3.72709	3.54184	3.45273
TONNANOP_v1_1310004	NA	1091900131	4909	5685	+	776	hypothetical protein	NA	NA	expressed	NA	NA	NA	NA	NA	NA	NA	NA	NA	NA	NA	NA	NA	NA	NA	NA	no	NA	NA	NA	NA	NA	C:GO:0016020	NA	NA	0.68706	2.27215	2.40215	3.40899	2.80449	2.84292	2.84568	2.76357	3.30166	3.5406	2.79625	2.71258	2.96537	3.12562
TONNANOP_v1_1310005	NA	1091900131	5685	8072	+	2387	hypothetical protein	protein of unknown function	NA	expressed	NA	NA	NA	NA	NA	NA	NA	NA	NA	NA	NA	NA	NA	NA	NA	NA	no	NA	NA	COG0419,COG1340	L,S	NA	C:GO:0016020; C:GO:0016021	NA	NA	2.58784	2.9244	3.1011	4.16816	3.81597	3.91294	3.79914	3.2614	4.56682	3.57456	4.50335	3.26273	3.74751	3.47973
TONNANOP_v1_1310006	NA	1091900131	8148	9548	+	1400	hypothetical protein	NA	NA	not detected	NA	NA	NA	NA	NA	NA	NA	NA	NA	NA	NA	NA	NA	NA	NA	NA	no	NA	NA	NA	NA	NA	NA	NA	NA	NA	NA	NA	NA	NA	NA	NA	NA	NA	NA	NA	NA	NA	NA
TONNANOP_v1_1310007	NA	1091900131	9604	10122	+	518	hypothetical protein	NA	NA	expressed	NA	NA	NA	NA	NA	NA	NA	NA	NA	NA	NA	NA	NA	NA	NA	NA	no	NA	NA	NA	NA	NA	NA	NA	NA	3.9827	2.71713	0.143707	3.55638	2.52229	4.25835	4.09618	2.41622	4.28196	3.7512	3.18643	4.2174	3.6865	3.52082
TONNANOP_v1_1310008	NA	1091900131	10166	10450	+	284	NA	NA	NA	expressed	NA	NA	AS up	1.56103	O up	2.19201	NA	NA	NA	NA	NA	NA	oxic up	2.39091	hypox up	1.9931	no	NA	NA	NA	NA	NA	NA	NA	NA	3.17147	5.62049	5.54853	3.96531	4.57484	3.50895	3.55038	4.86589	4.97366	5.94041	6.64747	5.79315	6.17352	5.8887
TONNANOP_v1_1310009	NA	1091900131	10601	10690	+	89	NA	NA	NA	not detected	NA	NA	NA	NA	NA	NA	NA	NA	NA	NA	NA	NA	NA	NA	NA	NA	no	NA	NA	NA	NA	NA	NA	NA	NA	NA	NA	NA	NA	NA	NA	NA	NA	NA	NA	NA	NA	NA	NA
TONNANOP_v1_1320001	NA	1091900132	1	208	-	207	hypothetical protein	NA	NA	expressed	O up	6.57094	anoxic up	5.12088	O up	1.45006	NA	NA	oxic up	6.91453	hypox up	6.22735	oxic up	1.79365	hypox up	1.10647	no	NA	NA	NA	NA	NA	NA	NA	NA	0.68706	0.407653	0.143707	4.27517	3.14516	4.07592	2.70807	4.55428	4.84665	4.24664	5.29087	3.7603	5.69935	5.03467
TONNANOP_v1_1320002	NA	1091900132	116	304	+	188	NA	NA	NA	expressed	NA	NA	NA	NA	NA	NA	NA	NA	NA	NA	NA	NA	NA	NA	NA	NA	no	NA	NA	NA	NA	NA	NA	NA	NA	0.68706	3.09727	5.94273	5.0898	5.49257	3.85034	5.7601	5.05861	6.2729	6.24497	6.52363	6.21765	5.89789	5.16056
TONNANOP_v1_1320003	NA	1091900132	508	1224	-	716	NA	NA	NA	expressed	NA	NA	NA	NA	NA	NA	NA	NA	NA	NA	NA	NA	NA	NA	NA	NA	no	NA	NA	NA	NA	NA	NA	NA	NA	4.14997	4.80267	5.73382	5.10812	5.62173	5.59693	5.89536	5.44817	5.71951	5.70934	2.86973	4.68439	5.59986	4.66873
TONNANOP_v1_1320004	NA	1091900132	1294	1461	+	167	NA	NA	NA	expressed	NA	NA	NA	NA	NA	NA	NA	NA	NA	NA	NA	NA	NA	NA	NA	NA	no	NA	NA	NA	NA	NA	NA	NA	NA	0.68706	0.407653	4.91875	2.47492	3.5251	4.68235	2.19381	2.41622	2.64541	3.8406	1.38685	4.01358	3.32761	4.15932
TONNANOP_v1_1320005	NA	1091900132	1374	1832	-	458	hypothetical protein	NA	NA	expressed	NA	NA	NA	NA	NA	NA	NA	NA	NA	NA	NA	NA	NA	NA	NA	NA	no	NA	NA	NA	NA	NA	NA	NA	NA	4.61777	4.80951	3.03368	4.77578	5.8129	4.22642	4.83216	5.15791	5.39965	5.10484	4.72603	5.146	5.37833	4.90388
TONNANOP_v1_1320006	NA	1091900132	1996	2778	+	782	DUF4351 domain-containing	NA	NA	expressed	NA	NA	NA	NA	NA	NA	NA	NA	NA	NA	NA	NA	NA	NA	NA	NA	no	NA	NA	NA	NA	DUF4351,Uma2	NA	NA	NA	4.44394	6.28209	6.3938	7.44744	6.62248	6.8431	6.59837	6.33623	7.3784	6.69467	6.71002	6.717	6.64095	6.36228
TONNANOP_v1_1320007	NA	1091900132	2894	3088	+	194	clan AA aspartic protease	protein of unknown function	NA	expressed	NA	NA	NA	NA	NA	NA	NA	NA	NA	NA	NA	NA	NA	NA	NA	NA	no	NA	NA	COG0564	J	NA	P:GO:0006508; F:GO:0008233	NA	NA	6.27495	8.3996	6.66466	8.36444	7.67478	7.62296	7.65176	7.44204	8.6274	7.52967	6.79307	7.72263	6.73652	7.80791
TONNANOP_v1_1320008	NA	1091900132	3085	3675	+	590	hypothetical protein	NA	NA	expressed	NA	NA	NA	NA	NA	NA	NA	NA	NA	NA	NA	NA	NA	NA	NA	NA	no	NA	NA	NA	NA	NA	NA	NA	NA	7.55924	7.05169	7.19806	7.90947	7.15857	7.95645	7.75694	7.19104	7.81599	7.4095	7.01532	7.51571	7.09167	6.97311
TONNANOP_v1_1320009	NA	1091900132	3653	4957	-	1304	efflux transporter periplasmic adaptor subunit	Efflux transporter, RND family, MFP subunit	NA	expressed	NA	NA	NA	NA	NA	NA	NA	NA	NA	NA	NA	NA	NA	NA	NA	NA	yes	NA	NA	COG0845	M	HlyD_D23,HlyD_3	P:GO:0055085; C:GO:0016020	map02020	NA	5.46978	5.20061	5.73759	6.57997	4.95903	5.71034	5.30053	5.63591	5.33384	6.07658	6.02501	5.3024	5.06851	5.1537
TONNANOP_v1_1320010	NA	1091900132	5877	6650	-	773	nitrate reductase conjectural	Cytoplasmic chaperone TorD family protein	NA	expressed	AS up	2.61941	AS up	1.04222	anoxic up	1.57719	NA	NA	AS up	2.39561	AS up	2.84321	anoxic up	1.35338	anoxic up	1.80099	yes	NA	NA	COG3381	R	Nitrate_red_del	F:GO:0020037	NA	NA	7.87904	7.59268	7.52114	7.02065	6.19857	7.42313	7.15553	6.93686	5.43424	5.88774	4.94848	6.15995	5.87746	5.8542
TONNANOP_v1_1320011	NA	1091900132	6964	7887	-	923	nitrate reductase subunit	NA	NA	expressed	AS up	2.1487	NA	NA	anoxic up	1.37043	NA	NA	AS up	2.27414	AS up	2.02325	anoxic up	1.49588	anoxic up	1.24499	yes	0.0569837	0.0392307	NA	NA	EB_dh	C:GO:0016020; C:GO:0016021; F:GO:0020037	NA	NA	7.63339	8.27911	8.4033	7.68647	7.6045	7.56177	7.58324	7.89146	5.60509	6.94395	6.9612	6.4975	6.1477	6.62512
TONNANOP_v1_1320012	NA	1091900132	7901	9028	-	1127	dehydrogenase	Selenate reductase subunit beta	serB	expressed	AS up	2.47352	NA	NA	anoxic up	1.67916	NA	NA	AS up	2.47861	AS up	2.46843	anoxic up	1.68425	anoxic up	1.67407	yes	0.0197098	0.0203409	COG1140	C	Fer4_11	F:GO:0016491	NA	NA	7.79209	8.53317	8.43103	7.76741	7.11665	7.39249	8.25644	8.14708	5.30807	6.59982	6.7414	6.35399	6.47636	6.18451
TONNANOP_v1_1320013	NA	1091900132	9146	9406	-	260	hypothetical protein	NA	NA	expressed	AS up	3.47697	AS up	1.31763	anoxic up	2.15934	NA	NA	AS up	3.01964	AS up	3.9343	anoxic up	1.70201	anoxic up	2.61667	no	NA	NA	NA	NA	NA	NA	NA	NA	11.0411	10.5776	11.37	10.0317	9.07132	9.81175	10.3401	10.534	6.90437	8.20745	7.41504	8.11075	8.46452	8.30536
TONNANOP_v1_1320014	NA	1091900132	9506	9733	-	227	hypothetical protein	NA	NA	expressed	AS up	2.70032	NA	NA	anoxic up	1.97648	NA	NA	AS up	2.41086	AS up	2.98978	anoxic up	1.68702	anoxic up	2.26594	no	NA	NA	NA	NA	NA	NA	NA	NA	8.48394	9.35344	9.17987	8.39889	7.40774	8.75281	8.76547	9.17135	6.32506	6.81801	6.51496	7.4455	7.17888	6.24825
TONNANOP_v1_1320015	NA	1091900132	9717	9992	-	275	family toxin	conserved protein of unknown function	NA	expressed	AS up	2.80667	NA	NA	anoxic up	1.96278	NA	NA	AS up	2.37432	AS up	3.23902	anoxic up	1.53043	anoxic up	2.39513	no	NA	NA	COG2929	S	BrnT_toxin	NA	NA	NA	7.87458	8.66785	8.67296	7.65583	7.60639	8.28329	7.53904	8.18481	5.2439	6.13162	5.84835	6.25262	6.48703	6.7225
TONNANOP_v1_1320016	NA	1091900132	10014	10265	-	251	NA	NA	NA	expressed	NA	NA	NA	NA	NA	NA	NA	NA	NA	NA	NA	NA	NA	NA	NA	NA	no	NA	NA	NA	NA	NA	NA	NA	NA	0.68706	2.75337	0.143707	2.47492	4.5639	4.24041	3.98972	2.41622	2.90587	2.75196	1.38685	1.42934	2.9881	1.68068
TONNANOP_v1_1320017	NA	1091900132	10138	10617	-	479	Uma2 family endonuclease	NA	NA	expressed	AS up	1.54371	NA	NA	anoxic up	1.07	NA	NA	AS up	1.45848	AS up	1.62894	NA	NA	anoxic up	1.15523	no	NA	NA	NA	NA	Uma2	NA	NA	NA	7.83006	8.69943	8.10558	7.92724	7.42035	7.8969	8.62543	8.24932	7.68234	6.83173	6.55203	6.7688	7.20358	6.85385
TONNANOP_v1_1330001	NA	1091900133	351	812	-	461	ribosomal- -alanine N-acetyltransferase	Ribosomal-protein-alanine acetyltransferase	rimJ	expressed	NA	NA	NA	NA	NA	NA	NA	NA	NA	NA	NA	NA	NA	NA	NA	NA	no	NA	NA	COG0456	R	Acetyltransf_1,Acetyltransf_10,Acetyltransf_7,FR47	F:GO:0008080	NA	ribosome maturation	3.07858	3.714	5.65454	5.49411	5.41465	5.29154	5.75072	5.30671	6.30472	5.40873	5.74552	4.57406	5.15589	4.76063
TONNANOP_v1_1330002	NA	1091900133	1119	1934	+	815	serine protease	Peptidase S1 and S6 chymotrypsin/Hap	NA	expressed	AS up	1.10676	NA	NA	anoxic up	1.07914	NA	NA	AS up	1.33819	NA	NA	anoxic up	1.31058	NA	NA	yes	0.0224781	0.0299268	COG0265	O	Trypsin_2,Trypsin	C:GO:0016020; P:GO:0006508; F:GO:0004252	NA	NA	5.89789	7.21063	6.43792	7.07034	6.71444	7.03019	6.58713	7.01046	6.28417	6.32594	6.10011	5.78369	5.53247	5.26708
TONNANOP_v1_1330003	Storage (biosynthesis)	1091900133	2120	3373	+	1253	glucose-1-phosphate adenylyltransferase	Glucose-1-phosphate adenylyltransferase	glgC-2	expressed	NA	NA	NA	NA	NA	NA	NA	NA	NA	NA	NA	NA	anoxic up	1.10159	NA	NA	yes	0.117212	0.153077	COG0448	G	NTP_transferase,NTP_transf_3	F:GO:0005524; P:GO:0005978; F:GO:0008878	map01110,map00500,map01100,map02026,map00520	NA	5.72147	5.90489	6.61778	6.67505	6.68446	6.27057	6.34502	6.862	6.32027	5.8087	6.32921	5.55267	5.53938	5.61852
TONNANOP_v1_1330004	NA	1091900133	3568	4338	+	770	NADH-ubiquinone oxidoreductase	conserved protein of unknown function	NA	expressed	NA	NA	NA	NA	NA	NA	NA	NA	AS up	1.30289	NA	NA	anoxic up	1.3282	NA	NA	yes	0.109751	0.0832828	COG3743	S	HHH_5	C:GO:0016020; C:GO:0016021	NA	NA	6.40686	5.66572	5.95893	6.59893	6.27538	5.9249	6.59626	6.85974	6.21045	6.18155	6.41869	5.19952	5.13454	5.12953
TONNANOP_v1_1330005	Vitamins & Cofactors	1091900133	4720	6612	+	1892	phosphomethylpyrimidine synthase	thiamin (pyrimidine moiety) biosynthesis protein	thiC	expressed	NA	NA	NA	NA	NA	NA	NA	NA	NA	NA	NA	NA	NA	NA	NA	NA	yes	0.014315	0.0189103	COG0422	H	ThiC_Rad_SAM,ThiC-associated	F:GO:0008270; F:GO:0016829; F:GO:0051539; P:GO:0009229; P:GO:0009228	map00730,map01100	vitamin B1 (thiamine) biosynthesis	3.66872	5.3005	4.19011	5.80146	5.69767	5.05776	5.17344	5.31124	4.94913	5.13788	5.5957	5.23029	4.65108	4.89418
TONNANOP_v1_1330006	NA	1091900133	6997	8232	-	1235	cytochrome P450	Cytochrome P450	NA	expressed	NA	NA	NA	NA	NA	NA	NA	NA	NA	NA	NA	NA	NA	NA	NA	NA	yes	NA	NA	COG2124	Q	p450,p450	F:GO:0005506; F:GO:0016705; P:GO:0055114; F:GO:0004497; F:GO:0020037	NA	NA	5.18955	6.05039	5.91209	6.27199	6.25161	5.84408	6.05843	5.20901	6.04189	6.22365	5.57045	5.64411	5.87316	6.18189
TONNANOP_v1_1330007	NA	1091900133	8229	9005	-	776	methyltransferase domain-containing	Methyltransferase, cyclopropane fatty acid synthase	NA	expressed	NA	NA	NA	NA	NA	NA	NA	NA	NA	NA	NA	NA	NA	NA	NA	NA	no	NA	NA	COG2230	M	CMAS,Methyltransf_25,MetW,Methyltransf_11	F:GO:0008168; P:GO:0032259	NA	NA	4.90906	5.49586	5.27557	6.27346	5.86512	5.42288	5.30721	4.56943	5.59397	5.76856	5.48687	5.29936	5.59761	6.46601
TONNANOP_v1_1330008	NA	1091900133	9002	10096	-	1094	proline hydroxylase	NA	NA	expressed	NA	NA	NA	NA	NA	NA	NA	NA	NA	NA	NA	NA	NA	NA	NA	NA	no	NA	NA	NA	NA	NA	F:GO:0031418; F:GO:0005506; F:GO:0016491; F:GO:0016705; P:GO:0055114	NA	NA	4.78359	6.14807	6.36919	5.98511	5.75933	5.44103	5.9976	5.48694	5.98518	5.57222	5.12407	5.45223	5.86994	5.77307
TONNANOP_v1_1330009	NA	1091900133	9853	10023	+	170	NA	NA	NA	expressed	NA	NA	NA	NA	NA	NA	NA	NA	NA	NA	NA	NA	NA	NA	NA	NA	no	NA	NA	NA	NA	NA	NA	NA	NA	6.73721	4.66209	0.143707	4.61278	2.93234	4.66214	2.19381	2.41622	3.55337	4.16354	3.64391	2.82784	3.70246	4.40669
TONNANOP_v1_1340001	NA	1091900134	151	579	+	428	transposase	transposase (fragment)	NA	expressed	NA	NA	NA	NA	NA	NA	NA	NA	NA	NA	NA	NA	NA	NA	NA	NA	no	NA	NA	COG1662	L	DDE_Tnp_IS1	F:GO:0003676	NA	NA	0.68706	0.407653	3.11861	4.10784	3.12852	2.80979	3.9952	3.14574	4.91717	3.89536	3.38791	3.51667	3.62522	1.68068
TONNANOP_v1_1340002	NA	1091900134	602	1399	-	797	hypothetical protein B6247_04165	NA	NA	expressed	NA	NA	NA	NA	NA	NA	NA	NA	NA	NA	NA	NA	NA	NA	NA	NA	no	NA	NA	NA	NA	NA	C:GO:0016020; C:GO:0016021	NA	NA	5.11143	4.83891	5.91011	5.25821	5.36434	5.2515	4.90785	6.31064	5.42305	5.55132	1.87552	5.55067	6.56523	5.55416
TONNANOP_v1_1340003	NA	1091900134	1426	3039	-	1613	FAD-binding oxidoreductase	FAD-linked oxidase	NA	expressed	NA	NA	NA	NA	NA	NA	NA	NA	NA	NA	NA	NA	NA	NA	NA	NA	no	NA	NA	COG0277	C	FAD_binding_4	F:GO:0016614; F:GO:0050660; P:GO:0055114	NA	NA	3.8717	3.96855	3.92461	4.25292	4.00854	4.11927	3.87117	5.10704	4.289	4.35673	3.14832	4.09519	4.98886	4.51982
TONNANOP_v1_1340004	NA	1091900134	3057	7100	-	4043	non-ribosomal peptide synthetase	Amino acid adenylation enzyme/thioester reductase family protein	NA	expressed	NA	NA	NA	NA	NA	NA	NA	NA	NA	NA	NA	NA	NA	NA	NA	NA	no	NA	NA	COG1020,COG3319	Q	Condensation,AMP-binding,Thioesterase,AMP-binding_C,PP-binding	F:GO:0003824	NA	NA	3.67643	3.2829	3.8824	3.82949	3.74073	3.51761	3.41881	4.55819	3.9736	4.40847	3.76873	3.60211	4.73413	4.08612
TONNANOP_v1_1340005	NA	1091900134	7221	10007	-	2786	KR domain-containing	conserved protein of unknown function	NA	expressed	NA	NA	NA	NA	O up	1.41762	NA	NA	NA	NA	NA	NA	oxic up	1.3827	hypox up	1.45253	no	NA	NA	COG3321	Q	PS-DH,KR,adh_short,PP-binding,adh_short_C2	F:GO:0016740	NA	NA	2.70332	3.75767	3.3815	3.29127	3.40393	3.72228	3.16069	4.14969	4.33615	5.37648	4.01678	3.98819	5.25028	4.2499
TONNANOP_v1_1350001	NA	1091900135	384	629	-	245	NA	NA	NA	expressed	AS up	1.53599	NA	NA	NA	NA	NA	NA	AS up	1.47977	AS up	1.59221	NA	NA	NA	NA	no	NA	NA	NA	NA	NA	NA	NA	NA	8.25792	9.0757	8.90044	9.0744	8.09312	8.08615	8.52661	8.19088	8.13684	7.49228	7.12723	7.58705	7.11701	7.64814
TONNANOP_v1_1350002	NA	1091900135	766	1122	+	356	NA	NA	NA	expressed	NA	NA	NA	NA	NA	NA	NA	NA	NA	NA	NA	NA	NA	NA	NA	NA	no	NA	NA	NA	NA	NA	NA	NA	NA	2.9094	2.36328	5.91518	5.41544	6.06758	6.76744	3.64964	5.12512	5.16723	4.81247	5.41751	3.17095	4.60911	5.3588
TONNANOP_v1_1350003	NA	1091900135	1209	1559	-	350	Uncharacterized membrane	conserved protein of unknown function	NA	expressed	NA	NA	NA	NA	NA	NA	NA	NA	NA	NA	AS up	1.07092	NA	NA	anoxic up	1.33414	no	NA	NA	COG3671	S	NA	C:GO:0016020	NA	NA	6.77725	8.0095	7.83431	8.32125	7.94832	7.7223	8.56999	8.15794	7.86197	6.75675	5.44055	6.91192	7.49852	7.66244
TONNANOP_v1_1350004	NA	1091900135	1552	1737	-	185	NA	NA	NA	not detected	NA	NA	NA	NA	NA	NA	NA	NA	NA	NA	NA	NA	NA	NA	NA	NA	no	NA	NA	NA	NA	NA	NA	NA	NA	NA	NA	NA	NA	NA	NA	NA	NA	NA	NA	NA	NA	NA	NA
TONNANOP_v1_1350005	NA	1091900135	1638	2135	-	497	Retroviral aspartyl protease	NA	NA	expressed	NA	NA	NA	NA	NA	NA	NA	NA	NA	NA	NA	NA	NA	NA	NA	NA	no	NA	NA	NA	NA	NA	F:GO:0004190; P:GO:0006508	NA	NA	4.36721	3.25291	2.93226	5.51732	5.51713	3.61287	4.20543	3.92304	5.51237	4.61994	3.67345	3.72736	3.72908	4.354
TONNANOP_v1_1350006	NA	1091900135	2197	2865	-	668	NA	protein of unknown function	NA	expressed	NA	NA	NA	NA	NA	NA	NA	NA	NA	NA	NA	NA	NA	NA	NA	NA	no	NA	NA	COG0532	J	NA	NA	NA	NA	3.65774	3.96097	3.4355	4.02258	3.6408	2.68801	4.8511	2.41622	3.17755	2.75196	1.95343	2.59878	1.90651	3.39739
TONNANOP_v1_1350007	NA	1091900135	2994	3176	+	182	NA	NA	NA	not detected	NA	NA	NA	NA	NA	NA	NA	NA	NA	NA	NA	NA	NA	NA	NA	NA	no	NA	NA	NA	NA	NA	NA	NA	NA	NA	NA	NA	NA	NA	NA	NA	NA	NA	NA	NA	NA	NA	NA
TONNANOP_v1_1350008	NA	1091900135	3173	3382	-	209	hypothetical protein COB51_01120	NA	NA	expressed	NA	NA	NA	NA	NA	NA	NA	NA	NA	NA	NA	NA	NA	NA	NA	NA	no	NA	NA	NA	NA	NA	NA	NA	NA	6.93393	3.84159	5.00689	6.36558	5.65227	2.81755	5.92726	3.15937	2.95298	2.75196	1.38685	4.97129	2.64667	3.1801
TONNANOP_v1_1350009	NA	1091900135	3387	3572	-	185	NA	NA	NA	expressed	NA	NA	NA	NA	NA	NA	NA	NA	NA	NA	NA	NA	NA	NA	NA	NA	no	NA	NA	NA	NA	NA	NA	NA	NA	5.15738	0.407653	3.30361	5.18776	2.52229	2.44149	3.47926	2.41622	2.64541	2.75196	1.38685	2.75334	1.90651	3.29626
TONNANOP_v1_1350010	NA	1091900135	3670	4161	-	491	pre translocase subunit	Protein-export membrane protein SecG	secG	expressed	NA	NA	NA	NA	NA	NA	NA	NA	NA	NA	NA	NA	NA	NA	NA	NA	yes	0.068537	0.0955025	COG1314	U	SecG	P:GO:0071806; F:GO:0015450; C:GO:0016021; P:GO:0009306	map02024,map03070,map03060	NA	5.47282	5.22195	5.8398	6.31747	5.42678	5.90273	6.36149	6.22876	5.5275	5.08077	6.25176	4.76054	4.98015	5.58763
TONNANOP_v1_1350011	Calvin cycle	1091900135	4619	5380	-	761	triose-phosphate isomerase	triosephosphate isomerase	tpiA	expressed	NA	NA	NA	NA	anoxic up	1.032	NA	NA	NA	NA	NA	NA	anoxic up	1.33383	NA	NA	yes	0.1961	0.0864065	COG0149	G	TIM	P:GO:0006094; C:GO:0005737; P:GO:0006098; P:GO:0006096; F:GO:0004807	map01130,map00051,map00010,map01200,map01100,map01230,map01110,map00562,map01120,map00710	also glycolysis	8.64618	9.12595	8.61968	9.83481	9.77908	9.33052	9.30716	9.91287	8.95961	9.2841	8.97383	8.83143	8.40302	8.1122
TONNANOP_v1_1350012	NA	1091900135	5981	6103	-	122	NA	NA	NA	expressed	NA	NA	NA	NA	NA	NA	NA	NA	NA	NA	NA	NA	NA	NA	NA	NA	no	NA	NA	NA	NA	NA	NA	NA	NA	3.3537	3.6404	0.143707	5.23883	5.93092	4.46328	5.76667	3.07356	4.59008	5.51405	6.0135	6.25515	6.48954	6.69431
TONNANOP_v1_1350013	NA	1091900135	6438	7877	+	1439	UDP-N-acetylmuramoyl-L-alanyl-D-glutamate--2,6-diaminopimelate ligase	UDP-N-acetylmuramyl tripeptide synthase	murE	expressed	NA	NA	NA	NA	NA	NA	NA	NA	NA	NA	NA	NA	NA	NA	NA	NA	no	NA	NA	COG0769	M	Mur_ligase_M,Mur_ligase_C	F:GO:0004326; P:GO:0008360; P:GO:0051301; F:GO:0005524; C:GO:0005737; P:GO:0009252; P:GO:0071555; P:GO:0046901; P:GO:0007049; F:GO:0008765	map00550,map00300	peptidoglycan precursor synthesis	1.22663	2.80635	1.15841	3.25254	3.35149	2.87017	2.36144	3.21032	4.46072	3.66472	2.7447	3.46246	3.72676	3.38372
TONNANOP_v1_1350014	NA	1091900135	8625	8852	-	227	NA	NA	NA	not detected	NA	NA	NA	NA	NA	NA	NA	NA	NA	NA	NA	NA	NA	NA	NA	NA	no	NA	NA	NA	NA	NA	NA	NA	NA	NA	NA	NA	NA	NA	NA	NA	NA	NA	NA	NA	NA	NA	NA
TONNANOP_v1_1350015	NA	1091900135	8984	10048	+	1064	pentapeptide repeat-containing	conserved membrane protein of unknown function	NA	expressed	NA	NA	NA	NA	NA	NA	NA	NA	NA	NA	NA	NA	NA	NA	NA	NA	no	NA	NA	COG1357	S	Pentapeptide,Pentapeptide	C:GO:0016020; C:GO:0016021	NA	NA	0.68706	2.3673	2.05455	3.10104	3.18016	3.6713	2.77869	3.45807	4.76994	3.85597	2.52956	2.93016	3.03421	2.96504
TONNANOP_v1_1360001	NA	1091900136	1	126	-	125	NA	NA	NA	not detected	NA	NA	NA	NA	NA	NA	NA	NA	NA	NA	NA	NA	NA	NA	NA	NA	no	NA	NA	NA	NA	NA	NA	NA	NA	NA	NA	NA	NA	NA	NA	NA	NA	NA	NA	NA	NA	NA	NA
TONNANOP_v1_1360002	NA	1091900136	136	627	+	491	Integrase catalytic region	protein of unknown function	NA	expressed	NA	NA	NA	NA	NA	NA	NA	NA	NA	NA	NA	NA	NA	NA	NA	NA	no	NA	NA	COG3501,COG2801	S,L	rve_3	F:GO:0003677; P:GO:0015074	NA	NA	4.5242	4.71404	5.09361	4.22129	4.77202	3.35781	5.02949	5.59111	5.79749	5.10802	5.84241	4.91445	4.82546	3.57689
TONNANOP_v1_1360003	NA	1091900136	632	1117	+	485	hypothetical protein	NA	NA	expressed	NA	NA	NA	NA	NA	NA	NA	NA	NA	NA	NA	NA	NA	NA	NA	NA	no	NA	NA	NA	NA	NA	F:GO:0003677; P:GO:0015074	NA	NA	0.68706	3.64835	3.85643	4.23376	3.06914	2.91135	3.26194	3.87157	4.34706	4.35453	3.70155	3.75552	3.50207	2.51857
TONNANOP_v1_1360004	NA	1091900136	1138	2184	+	1046	DUF2169 domain-containing	Pentapeptide repeat protein	NA	expressed	NA	NA	NA	NA	NA	NA	NA	NA	NA	NA	NA	NA	NA	NA	NA	NA	no	NA	NA	COG5351	S	DUF2169	NA	NA	NA	0.68706	1.39301	1.40908	3.16572	3.53314	3.36179	2.61497	2.59845	3.573	3.77654	1.38685	2.64946	2.24894	2.61635
TONNANOP_v1_1360005	NA	1091900136	2181	3260	+	1079	3-oxoacyl-[acyl-carrier- ] synthase-1	conserved protein of unknown function	fabB	expressed	NA	NA	NA	NA	NA	NA	NA	NA	NA	NA	NA	NA	NA	NA	NA	NA	no	NA	NA	COG0304	I,Q	ketoacyl-synt	F:GO:0003824; P:GO:0008152	NA	fatty acid metabolism	2.8978	1.371	3.33996	3.20169	3.21963	2.67175	3.18362	3.35253	4.24242	4.25331	3.91408	3.36887	3.64516	3.61861
TONNANOP_v1_1360006	NA	1091900136	3434	3814	+	380	DUF4150 domain-containing	NA	NA	expressed	NA	NA	NA	NA	NA	NA	NA	NA	NA	NA	NA	NA	NA	NA	NA	NA	no	NA	NA	NA	NA	DUF4150	NA	NA	NA	4.87092	2.29402	4.1844	5.63613	4.50095	2.85028	3.9306	5.35561	5.45519	4.2025	3.20925	4.6076	5.31061	4.14602
TONNANOP_v1_1360007	NA	1091900136	3860	4054	+	194	NA	NA	NA	expressed	NA	NA	NA	NA	NA	NA	NA	NA	NA	NA	NA	NA	NA	NA	NA	NA	no	NA	NA	NA	NA	NA	NA	NA	NA	0.68706	4.87567	0.143707	2.47492	5.74784	2.44149	5.32613	2.41622	4.57744	4.18351	3.96429	4.8936	4.11157	4.24663
TONNANOP_v1_1360008	NA	1091900136	4274	4414	-	140	NA	NA	NA	not detected	NA	NA	NA	NA	NA	NA	NA	NA	NA	NA	NA	NA	NA	NA	NA	NA	no	NA	NA	NA	NA	NA	NA	NA	NA	NA	NA	NA	NA	NA	NA	NA	NA	NA	NA	NA	NA	NA	NA
TONNANOP_v1_1360009	NA	1091900136	4340	7681	+	3341	DUF4280 domain-containing	protein of unknown function	NA	expressed	NA	NA	NA	NA	NA	NA	NA	NA	NA	NA	NA	NA	NA	NA	NA	NA	no	NA	NA	COG3209	M	RHS,RHS_repeat,RHS_repeat	P:GO:0097264; C:GO:0016020; C:GO:0016021	NA	NA	0.944484	1.34896	1.82072	3.59457	3.64056	2.95595	3.16115	3.59545	3.33197	3.42222	2.12947	2.7016	3.78772	3.15149
TONNANOP_v1_1360010	NA	1091900136	7690	7860	-	170	NA	NA	NA	not detected	NA	NA	NA	NA	NA	NA	NA	NA	NA	NA	NA	NA	NA	NA	NA	NA	no	NA	NA	NA	NA	NA	NA	NA	NA	NA	NA	NA	NA	NA	NA	NA	NA	NA	NA	NA	NA	NA	NA
TONNANOP_v1_1360011	NA	1091900136	7848	8540	+	692	hypothetical protein COB30_21955	NA	NA	expressed	NA	NA	NA	NA	NA	NA	NA	NA	NA	NA	NA	NA	NA	NA	NA	NA	no	NA	NA	NA	NA	NA	NA	NA	NA	3.93318	0.407653	3.68105	4.28498	3.90918	2.44149	2.90798	3.56747	3.79599	3.7167	3.11875	2.2805	3.17987	2.55081
TONNANOP_v1_1360012	NA	1091900136	8541	8942	+	401	hypothetical protein	NA	NA	expressed	NA	NA	NA	NA	NA	NA	NA	NA	NA	NA	NA	NA	NA	NA	NA	NA	no	NA	NA	NA	NA	NA	NA	NA	NA	5.35455	5.27127	3.201	4.84379	4.89548	4.3651	3.66297	4.05183	4.3909	4.33417	4.11128	2.1895	4.37693	2.96079
TONNANOP_v1_1360013	NA	1091900136	9126	9686	+	560	hypothetical protein BWK78_01275	NA	NA	expressed	NA	NA	NA	NA	NA	NA	NA	NA	NA	NA	NA	NA	NA	NA	NA	NA	no	NA	NA	NA	NA	NA	NA	NA	NA	2.42295	0.407653	5.38066	3.32534	3.89896	4.35929	4.01466	4.78064	3.62764	4.56757	1.38685	2.74559	3.71463	2.43084
TONNANOP_v1_1360014	NA	1091900136	9863	10034	+	171	NA	NA	NA	expressed	AS up	5.55874	AS up	2.48571	anoxic up	3.07303	oxic up	2.9764	AS up	4.07054	AS up	7.04695	anoxic up	1.58483	anoxic up	4.56123	no	NA	NA	NA	NA	NA	NA	NA	NA	7.91441	0.407653	6.58459	3.56378	4.61587	6.22166	5.2396	2.41622	2.64541	2.75196	2.91243	1.42934	1.90651	3.37372
TONNANOP_v1_1370001	NA	1091900137	8	181	-	173	NA	NA	NA	not detected	NA	NA	NA	NA	NA	NA	NA	NA	NA	NA	NA	NA	NA	NA	NA	NA	no	NA	NA	NA	NA	NA	NA	NA	NA	NA	NA	NA	NA	NA	NA	NA	NA	NA	NA	NA	NA	NA	NA
TONNANOP_v1_1370002	NA	1091900137	429	737	-	308	plasmid stabilization	NA	NA	expressed	NA	NA	NA	NA	NA	NA	NA	NA	NA	NA	NA	NA	NA	NA	NA	NA	no	NA	NA	NA	NA	ParE_toxin	NA	NA	NA	0.68706	0.407653	4.07948	5.15819	3.70504	4.83201	2.19381	4.771	4.19872	4.25418	4.02287	3.32053	3.14814	2.84415
TONNANOP_v1_1370003	NA	1091900137	737	943	-	206	addiction module protein	NA	NA	expressed	AS up	1.83183	NA	NA	anoxic up	1.70938	oxic up	1.17731	AS up	1.24318	AS up	2.42048	anoxic up	1.12073	anoxic up	2.29803	no	NA	NA	NA	NA	Unstab_antitox	NA	NA	NA	5.00963	5.35488	7.23585	6.72949	6.80378	6.11763	5.00628	6.72365	4.99544	4.36323	3.89257	4.1077	5.3018	4.39475
TONNANOP_v1_1370004	NA	1091900137	1319	3394	-	2075	ABC transporter ATP-binding protein	Glutathione import ATP-binding protein GsiA	gsiA	expressed	NA	NA	NA	NA	NA	NA	NA	NA	NA	NA	NA	NA	NA	NA	NA	NA	yes	NA	NA	COG1123	R	ABC_tran,ABC_tran,oligo_HPY,oligo_HPY	F:GO:0005524; P:GO:0015682; F:GO:0015408; P:GO:0072511; P:GO:0035444; P:GO:0015833; F:GO:0015413	map02024,map02024	NA	4.11336	4.56089	3.92387	5.89736	5.66588	5.9382	5.27001	4.72958	5.40415	5.62926	4.66061	4.78687	5.10342	4.66288
TONNANOP_v1_1370005	NA	1091900137	3830	4345	-	515	Fis family transcriptional regulator	Positive regulator of sigma E activity	NA	expressed	NA	NA	NA	NA	NA	NA	NA	NA	NA	NA	NA	NA	NA	NA	NA	NA	no	NA	NA	COG3086	T	RseC_MucC	C:GO:0016020; C:GO:0016021	NA	NA	6.66653	6.5503	5.59562	7.25996	6.81181	7.18247	6.29655	6.02641	7.07436	7.07383	6.27924	6.39499	6.85722	6.58376
TONNANOP_v1_1370006	Stress response	1091900137	4342	5280	-	938	sigma E regulatory	protein of unknown function	rseB	expressed	NA	NA	NA	NA	anoxic up	1.09972	NA	NA	NA	NA	NA	NA	anoxic up	1.14319	anoxic up	1.05625	no	NA	NA	COG3073,COG3026	T	MucB_RseB_C,RseA_N,MucB_RseB	C:GO:0016020; C:GO:0016021	NA	sigma-E factor regulatory protein RseB	5.63745	6.416	5.67978	7.69864	7.06344	7.8408	5.88405	6.8471	6.63433	6.33488	6.04913	5.5429	6.22623	5.82579
TONNANOP_v1_1370007	Stress response	1091900137	5289	5993	-	704	RNA polymerase sigma factor	RNA polymerase, sigma 24 (sigma E) factor	rpoE	expressed	NA	NA	NA	NA	anoxic up	1.31664	NA	NA	NA	NA	NA	NA	anoxic up	1.28182	anoxic up	1.35146	no	NA	NA	COG1595	K	Sigma70_r2,Sigma70_r4_2,Sigma70_r4,Sigma70_ECF	F:GO:0003677; F:GO:0016987; F:GO:0003700; P:GO:0006355; P:GO:0006352	NA	NA	6.74927	7.64553	7.12275	8.39372	7.9483	8.82489	6.62181	7.07758	7.34823	6.92502	5.87558	6.55782	6.81608	6.63987
TONNANOP_v1_1370008	Vitamins & Cofactors	1091900137	6542	8164	+	1622	L-aspartate oxidase	quinolinate synthase, L-aspartate oxidase (B protein) subunit	nadB	expressed	NA	NA	NA	NA	NA	NA	NA	NA	NA	NA	NA	NA	NA	NA	NA	NA	yes	NA	NA	COG0029	H	FAD_binding_2,Succ_DH_flav_C	F:GO:0044318; C:GO:0005737; P:GO:0009435; P:GO:0055114; F:GO:0008734	map00250,map00760,map01100	NAD biosynthesis	4.48155	5.0152	4.81299	5.46965	5.37751	5.09574	5.12234	5.20367	5.76903	5.3059	5.02951	4.6089	4.93673	4.46442
TONNANOP_v1_1370009	NA	1091900137	8223	8465	+	242	NA	NA	NA	expressed	NA	NA	NA	NA	NA	NA	NA	NA	NA	NA	NA	NA	NA	NA	NA	NA	no	NA	NA	NA	NA	NA	NA	NA	NA	0.68706	2.79584	3.85918	4.44582	4.68059	4.37845	2.19381	3.71186	3.33752	4.10533	2.60578	3.15132	4.54122	1.68068
TONNANOP_v1_1370010	NA	1091900137	8414	8791	+	377	hypothetical protein	NA	NA	not detected	NA	NA	NA	NA	NA	NA	NA	NA	NA	NA	NA	NA	NA	NA	NA	NA	no	NA	NA	NA	NA	NA	NA	NA	NA	NA	NA	NA	NA	NA	NA	NA	NA	NA	NA	NA	NA	NA	NA
TONNANOP_v1_1370011	NA	1091900137	8788	9387	+	599	hypothetical protein	NA	NA	expressed	NA	NA	NA	NA	NA	NA	NA	NA	NA	NA	NA	NA	NA	NA	NA	NA	yes	0.00907257	0.011948	NA	NA	NA	C:GO:0016020; C:GO:0016021	NA	NA	3.79589	1.84646	0.143707	3.9164	2.97981	4.06351	3.32078	4.25867	4.26493	4.28043	1.38685	3.80214	3.42815	3.37288
TONNANOP_v1_1370012	NA	1091900137	9503	9823	-	320	TNT isoform X2	NA	NA	expressed	NA	NA	NA	NA	NA	NA	NA	NA	NA	NA	NA	NA	NA	NA	NA	NA	no	NA	NA	NA	NA	NA	P:GO:0007165; C:GO:0016020; F:GO:0004871	NA	NA	3.88209	3.29624	0.143707	2.47492	2.52229	3.27172	2.54661	3.99174	3.80991	4.43231	3.97674	3.28046	3.76527	4.70938
TONNANOP_v1_1380001	NA	1091900138	129	545	-	416	NA	NA	NA	expressed	O up	2.52288	NA	NA	O up	2.66839	NA	NA	oxic up	2.17856	hypox up	2.8672	oxic up	2.32407	hypox up	3.01271	no	NA	NA	NA	NA	NA	NA	NA	NA	2.04818	3.84787	2.32322	3.82218	4.17736	2.44149	3.93545	3.16216	6.12404	6.89133	4.23066	4.80248	4.85806	5.15297
TONNANOP_v1_1380002	NA	1091900138	938	2344	-	1406	adenosylhomocysteinase	Adenosylhomocysteinase	ahcY	expressed	NA	NA	NA	NA	NA	NA	NA	NA	NA	NA	NA	NA	NA	NA	NA	NA	yes	0.0530229	0.069268	COG0499	H	AdoHcyase,AdoHcyase_NAD,2-Hacid_dh_C,IlvN	C:GO:0005737; F:GO:0004013; P:GO:0006730	map00270,map01100	S-adenosyl-L-methionine (SAM) metabolism	3.76206	4.96816	4.66307	5.85517	5.35437	5.05851	5.31356	5.15158	5.36368	5.74458	4.51944	5.11534	5.19472	5.21591
TONNANOP_v1_1380003	NA	1091900138	2683	3105	-	422	hypothetical protein	NA	NA	expressed	NA	NA	NA	NA	NA	NA	NA	NA	NA	NA	NA	NA	NA	NA	NA	NA	yes	0.0735343	0.0498342	NA	NA	NA	NA	NA	NA	5.08657	4.57759	6.05436	6.63664	5.97278	6.01604	5.06215	6.35638	5.4772	5.1708	1.38685	5.32099	5.63813	4.4636
TONNANOP_v1_1380004	NA	1091900138	3102	4133	-	1031	Rhs family	conserved protein of unknown function	NA	expressed	AS up	1.06989	NA	NA	anoxic up	1.60419	oxic up	1.63655	NA	NA	AS up	1.88817	NA	NA	anoxic up	2.42247	no	NA	NA	COG3409	M	PG_binding_1	NA	NA	peptidoglycan-binding protein	3.5609	4.20702	4.71594	5.4711	4.64683	5.09964	4.0336	5.8986	3.72121	4.1032	1.38685	4.61426	4.79148	3.66741
TONNANOP_v1_1380005	NA	1091900138	4302	5486	-	1184	methionine adenosyltransferase	methionine adenosyltransferase	metK	expressed	NA	NA	NA	NA	NA	NA	NA	NA	NA	NA	NA	NA	NA	NA	NA	NA	yes	0.035202	0.0380066	COG0192	H	S-AdoMet_synt_C,S-AdoMet_synt_M,S-AdoMet_synt_N	F:GO:0000287; F:GO:0005524; C:GO:0005737; P:GO:0006556; F:GO:0004478; P:GO:0006730	map01100,map01230,map00270,map01110	S-adenosyl-L-methionine (SAM) metabolism	5.37662	6.48769	5.84001	6.95893	7.14286	6.3618	6.58039	6.50855	6.82105	6.85048	6.51294	6.16314	5.90904	5.75151
TONNANOP_v1_1380006	Stress response	1091900138	5677	6231	+	554	thioredoxin family	Peroxiredoxin (fragment)	NA	expressed	NA	NA	NA	NA	NA	NA	NA	NA	NA	NA	NA	NA	NA	NA	NA	NA	no	NA	NA	COG0526	C,O	AhpC-TSA,Redoxin	F:GO:0016209; F:GO:0016491; P:GO:0098869; P:GO:0055114	NA	NA	2.86789	6.17976	4.77924	5.21522	5.67092	5.06623	5.28483	4.8621	5.12356	6.23603	5.63324	4.75672	4.92106	5.22727
TONNANOP_v1_1380007	NA	1091900138	6219	6476	+	257	NA	NA	NA	expressed	NA	NA	NA	NA	NA	NA	NA	NA	NA	NA	NA	NA	NA	NA	NA	NA	no	NA	NA	NA	NA	NA	NA	NA	NA	5.77507	5.8952	5.28463	5.42897	6.31196	5.20958	6.65598	6.02898	2.64541	4.05315	5.49565	2.48756	4.46878	2.99451
TONNANOP_v1_1380008	NA	1091900138	6580	6933	+	353	NA	NA	NA	expressed	NA	NA	NA	NA	NA	NA	NA	NA	NA	NA	NA	NA	NA	NA	NA	NA	no	NA	NA	NA	NA	NA	NA	NA	NA	6.68391	5.88499	4.28448	5.73096	6.51155	5.05337	5.95476	6.69061	4.21569	5.11123	6.0636	5.62596	6.46863	4.86878
TONNANOP_v1_1380009	NA	1091900138	6870	7721	+	851	hypothetical protein AMJ53_14230	conserved protein of unknown function	NA	expressed	NA	NA	NA	NA	NA	NA	NA	NA	NA	NA	NA	NA	NA	NA	NA	NA	no	NA	NA	COG0840	N,T	NA	C:GO:0016020; C:GO:0016021	NA	NA	5.89825	2.61334	5.60772	5.68102	5.42941	4.61477	4.96648	5.05147	4.33139	5.09978	1.38685	2.99553	4.55459	5.26503
TONNANOP_v1_1380010	NA	1091900138	7708	8019	-	311	NA	NA	NA	not detected	NA	NA	NA	NA	NA	NA	NA	NA	NA	NA	NA	NA	NA	NA	NA	NA	no	NA	NA	NA	NA	NA	NA	NA	NA	NA	NA	NA	NA	NA	NA	NA	NA	NA	NA	NA	NA	NA	NA
TONNANOP_v1_1380011	NA	1091900138	8075	9163	+	1088	transposase	transposase	NA	expressed	NA	NA	NA	NA	NA	NA	NA	NA	NA	NA	NA	NA	NA	NA	NA	NA	no	NA	NA	COG1943	L	NA	F:GO:0003677; F:GO:0004803; P:GO:0006313	NA	NA	4.9795	5.64556	5.47073	5.31101	5.67772	5.1777	5.08853	5.48283	6.3615	5.77593	6.38727	5.62983	5.50039	5.62476
TONNANOP_v1_1380012	NA	1091900138	9169	9480	-	311	NA	NA	NA	expressed	NA	NA	NA	NA	NA	NA	NA	NA	NA	NA	NA	NA	NA	NA	NA	NA	no	NA	NA	NA	NA	NA	NA	NA	NA	3.91881	3.3319	2.66018	4.77498	4.83065	4.12016	4.0279	3.34651	4.26643	3.13326	5.33772	4.60723	4.77578	3.46978
TONNANOP_v1_1380013	NA	1091900138	9449	9679	-	230	Integrase catalytic region	Integrase catalytic region (fragment)	NA	not detected	NA	NA	NA	NA	NA	NA	NA	NA	NA	NA	NA	NA	NA	NA	NA	NA	no	NA	NA	COG2801	L	rve_3	F:GO:0003677; P:GO:0015074	NA	NA	NA	NA	NA	NA	NA	NA	NA	NA	NA	NA	NA	NA	NA	NA
TONNANOP_v1_1380014	NA	1091900138	9689	9814	+	125	NA	NA	NA	not detected	NA	NA	NA	NA	NA	NA	NA	NA	NA	NA	NA	NA	NA	NA	NA	NA	no	NA	NA	NA	NA	NA	NA	NA	NA	NA	NA	NA	NA	NA	NA	NA	NA	NA	NA	NA	NA	NA	NA
TONNANOP_v1_1390001	NA	1091900139	179	595	+	416	single-stranded DNA-binding	Single-stranded DNA-binding protein	NA	expressed	NA	NA	NA	NA	NA	NA	NA	NA	NA	NA	NA	NA	NA	NA	NA	NA	no	NA	NA	COG0629	L	SSB	P:GO:0006281; P:GO:0006260; P:GO:0006310; F:GO:0003697	map03030,map03440,map03430	NA	9.44339	7.3923	5.45949	5.28696	5.6584	7.73245	5.31013	8.20191	6.81149	5.38462	4.63422	4.2404	9.22203	4.27743
TONNANOP_v1_1390002	NA	1091900139	716	886	+	170	NA	NA	NA	expressed	AS up	1.57557	NA	NA	anoxic up	1.5371	NA	NA	AS up	1.09938	AS up	2.05176	anoxic up	1.0609	anoxic up	2.01329	no	NA	NA	NA	NA	NA	NA	NA	NA	6.96841	5.62379	6.85324	6.18561	6.94056	7.64618	6.25077	7.03737	5.14981	5.03707	5.55764	5.40446	6.10083	5.83843
TONNANOP_v1_1390003	NA	1091900139	890	1471	+	581	Uma2 family endonuclease	conserved protein of unknown function	NA	expressed	NA	NA	NA	NA	NA	NA	NA	NA	NA	NA	NA	NA	NA	NA	NA	NA	no	NA	NA	COG4636	S	Uma2	NA	NA	NA	7.95168	3.06115	6.9209	6.77407	7.42687	6.86508	6.6669	6.60286	6.68731	5.24127	6.97206	4.95703	5.21719	6.07632
TONNANOP_v1_1390004	NA	1091900139	1644	2084	+	440	plasmid replication (plasmid)	ATPase involved in chromosome partitioning (fragment)	NA	expressed	NA	NA	NA	NA	NA	NA	NA	NA	NA	NA	NA	NA	NA	NA	NA	NA	no	NA	NA	COG1192	D	AAA_31,CbiA,MipZ	NA	NA	NA	4.52998	0.407653	0.143707	4.97883	6.2017	4.71026	5.12905	4.64297	5.51739	5.44182	5.41679	4.90379	4.43665	3.84156
TONNANOP_v1_1390005	NA	1091900139	2000	2455	+	455	family	ATPase involved in chromosome partitioning (fragment)	NA	expressed	NA	NA	NA	NA	NA	NA	NA	NA	NA	NA	NA	NA	NA	NA	NA	NA	no	NA	NA	COG1192	D	AAA_31	NA	NA	NA	5.57884	0.407653	4.4917	5.1768	6.48723	5.53289	4.36601	4.07916	4.70383	5.60061	4.73458	3.82973	4.39678	4.62831
TONNANOP_v1_1390006	NA	1091900139	2452	2925	+	473	Spo0J family partition	putative chromosome-partitioning protein ParB (fragment)	NA	expressed	NA	NA	NA	NA	NA	NA	NA	NA	NA	NA	NA	NA	NA	NA	NA	NA	no	NA	NA	COG1475	K	ParBc	F:GO:0003677	NA	NA	3.66872	5.16259	4.19011	4.85632	5.92419	5.33824	4.65276	3.33706	5.18885	4.85023	5.5554	4.43959	4.63506	4.22775
TONNANOP_v1_1390007	NA	1091900139	2901	3068	+	167	NA	NA	NA	expressed	NA	NA	NA	NA	NA	NA	NA	NA	NA	NA	NA	NA	NA	NA	NA	NA	no	NA	NA	NA	NA	NA	NA	NA	NA	4.74296	4.13817	0.143707	2.94448	4.64209	4.8936	4.43135	2.41622	2.64541	4.97288	6.08799	2.84383	4.28356	3.39739
TONNANOP_v1_1390008	NA	1091900139	3118	3291	-	173	NA	NA	NA	not detected	NA	NA	NA	NA	NA	NA	NA	NA	NA	NA	NA	NA	NA	NA	NA	NA	no	NA	NA	NA	NA	NA	NA	NA	NA	NA	NA	NA	NA	NA	NA	NA	NA	NA	NA	NA	NA	NA	NA
TONNANOP_v1_1390009	NA	1091900139	4219	4467	+	248	replication	NA	NA	expressed	NA	NA	NA	NA	NA	NA	NA	NA	NA	NA	NA	NA	NA	NA	NA	NA	no	NA	NA	NA	NA	NA	NA	NA	NA	5.71294	3.61945	6.05571	5.6497	4.65325	4.69378	5.45371	5.38234	5.32501	6.03372	6.06587	5.90903	5.97846	5.33024
TONNANOP_v1_1390010	NA	1091900139	4428	5000	-	572	Integrase catalytic region	Integrase catalytic region (fragment)	NA	expressed	NA	NA	NA	NA	NA	NA	NA	NA	NA	NA	NA	NA	NA	NA	NA	NA	no	NA	NA	COG2801	L	rve,rve_3	F:GO:0003677; P:GO:0015074	NA	NA	5.26113	4.50573	3.638	5.34074	5.10308	5.70389	5.70274	5.27981	4.94026	5.56004	6.22102	5.56145	4.6886	5.09768
TONNANOP_v1_1390011	NA	1091900139	5022	5420	-	398	IS481 family transposase	NA	NA	expressed	NA	NA	NA	NA	NA	NA	NA	NA	NA	NA	NA	NA	NA	NA	NA	NA	no	NA	NA	NA	NA	NA	F:GO:0003676	NA	NA	3.60529	5.00312	4.67589	5.09908	5.15345	5.55626	5.89736	5.74146	5.03567	5.68154	5.79169	5.88662	5.39305	5.08607
TONNANOP_v1_1390012	NA	1091900139	5649	7175	-	1526	peptidase M35	NA	NA	expressed	NA	NA	NA	NA	NA	NA	NA	NA	NA	NA	NA	NA	NA	NA	NA	NA	yes	0.0137533	0.0229392	NA	NA	Aspzincin_M35,Peptidase_M35,DUF4214	F:GO:0016787	NA	NA	5.35255	5.54728	5.1774	6.09345	6.1533	5.75947	5.47389	5.53822	5.97881	5.939	5.2838	5.62445	5.3789	5.48946
TONNANOP_v1_1390013	NA	1091900139	7197	7745	-	548	protease	NA	NA	expressed	NA	NA	NA	NA	NA	NA	NA	NA	NA	NA	NA	NA	NA	NA	NA	NA	yes	0.059483	0.0666301	NA	NA	NA	P:GO:0006508; F:GO:0008233	NA	NA	5.32043	4.22439	4.23779	5.15133	5.00488	4.72288	5.15626	4.57628	4.27039	5.1558	1.38685	4.53603	4.57757	2.71304
TONNANOP_v1_1390014	NA	1091900139	7747	9036	-	1289	dicarboxylate amino acid:cation symporter	Proton/glutamate symport protein	gltP	expressed	NA	NA	NA	NA	NA	NA	NA	NA	NA	NA	NA	NA	NA	NA	NA	NA	yes	0.0534496	0.0630273	COG1301	C	SDF	P:GO:0055085; C:GO:0016021; F:GO:0015293	NA	putative organic C transporter: proton/glutamate symporter	2.01988	3.69246	3.30957	5.00713	3.95034	4.23329	4.43072	4.91277	5.51697	5.19883	4.59256	3.83968	4.20309	4.16413
TONNANOP_v1_1400001	NA	1091900140	573	1472	+	899	formylglycine-generating enzyme family	protein of unknown function	NA	expressed	NA	NA	NA	NA	NA	NA	NA	NA	NA	NA	NA	NA	NA	NA	NA	NA	no	NA	NA	COG1262	S	FGE-sulfatase	F:GO:0005524; C:GO:0016020; C:GO:0016021; F:GO:0004672; P:GO:0006468	NA	NA	2.89801	2.12136	3.57677	3.57479	3.274	2.44149	2.6735	3.73132	2.72298	3.25644	1.38685	2.94359	3.26178	2.86619
TONNANOP_v1_1400002	NA	1091900140	1599	1697	-	98	NA	NA	NA	not detected	NA	NA	NA	NA	NA	NA	NA	NA	NA	NA	NA	NA	NA	NA	NA	NA	no	NA	NA	NA	NA	NA	NA	NA	NA	NA	NA	NA	NA	NA	NA	NA	NA	NA	NA	NA	NA	NA	NA
TONNANOP_v1_1400003	NA	1091900140	1789	2091	-	302	NA	NA	NA	not detected	NA	NA	NA	NA	NA	NA	NA	NA	NA	NA	NA	NA	NA	NA	NA	NA	no	NA	NA	NA	NA	NA	NA	NA	NA	NA	NA	NA	NA	NA	NA	NA	NA	NA	NA	NA	NA	NA	NA
TONNANOP_v1_1400004	NA	1091900140	1943	3628	+	1685	hypothetical protein OT06_34230	NA	NA	not detected	NA	NA	NA	NA	NA	NA	NA	NA	NA	NA	NA	NA	NA	NA	NA	NA	no	NA	NA	NA	NA	NA	C:GO:0016020; C:GO:0016021	NA	NA	NA	NA	NA	NA	NA	NA	NA	NA	NA	NA	NA	NA	NA	NA
TONNANOP_v1_1400005	NA	1091900140	3625	3852	+	227	NA	NA	NA	not detected	NA	NA	NA	NA	NA	NA	NA	NA	NA	NA	NA	NA	NA	NA	NA	NA	no	NA	NA	NA	NA	NA	NA	NA	NA	NA	NA	NA	NA	NA	NA	NA	NA	NA	NA	NA	NA	NA	NA
TONNANOP_v1_1400006	NA	1091900140	3764	6133	+	2369	SH3 domain-containing	NA	NA	expressed	NA	NA	NA	NA	NA	NA	NA	NA	NA	NA	NA	NA	NA	NA	NA	NA	no	NA	NA	NA	NA	NA	F:GO:0005509	NA	NA	1.7588	0.407653	1.30704	3.07447	2.90818	2.74769	2.57162	2.5783	2.84295	3.29468	1.38685	2.09573	2.28025	1.79252
TONNANOP_v1_1400007	NA	1091900140	6130	6897	+	767	ABC transporter	ABC transporter	NA	expressed	NA	NA	NA	NA	NA	NA	NA	NA	NA	NA	NA	NA	NA	NA	NA	NA	no	NA	NA	COG1136	V	ABC_tran	F:GO:0000166; F:GO:0016887; F:GO:0042954; F:GO:0005524; C:GO:0016020; P:GO:0006810; C:GO:0043190; C:GO:0005886; F:GO:0016787; P:GO:0042953	NA	NA	4.46983	0.407653	2.41548	3.14059	3.3119	3.53641	2.19381	4.25237	3.88403	4.09297	1.38685	2.72251	2.69784	2.00141
TONNANOP_v1_1400008	NA	1091900140	6904	8838	+	1934	ABC transporter permease	NA	NA	expressed	NA	NA	NA	NA	NA	NA	NA	NA	NA	NA	NA	NA	NA	NA	NA	NA	no	NA	NA	NA	NA	NA	C:GO:0016020; C:GO:0016021; C:GO:0005886	NA	NA	1.91961	0.407653	2.15706	2.61197	3.3307	2.91259	2.32035	2.51763	2.85214	2.94849	1.38685	1.79409	2.35247	2.05497
TONNANOP_v1_1400009	NA	1091900140	8920	9195	-	275	DNA mismatch repair	protein of unknown function	NA	expressed	NA	NA	NA	NA	NA	NA	NA	NA	NA	NA	NA	NA	NA	NA	NA	NA	no	NA	NA	COG0323	L	NA	F:GO:0005524; P:GO:0006298; P:GO:0016310; F:GO:0030983; F:GO:0016301	NA	NA	5.88077	5.92245	6.04431	6.9206	5.57813	6.37299	6.49374	5.6565	7.29034	6.30983	7.0661	6.03013	5.73902	6.30177
TONNANOP_v1_140001	NA	1091900014	1	435	-	434	Integrase catalytic region	NA	NA	expressed	NA	NA	NA	NA	NA	NA	NA	NA	NA	NA	NA	NA	NA	NA	NA	NA	no	NA	NA	NA	NA	rve	F:GO:0003676; P:GO:0015074	NA	NA	2.01117	2.15674	3.62278	4.22698	3.12166	4.54526	3.89288	2.63314	3.58308	4.6005	3.07439	3.70602	3.10267	3.14531
TONNANOP_v1_140002	NA	1091900014	432	599	-	167	NA	NA	NA	expressed	NA	NA	NA	NA	NA	NA	NA	NA	NA	NA	NA	NA	NA	NA	NA	NA	no	NA	NA	NA	NA	NA	NA	NA	NA	0.68706	0.407653	0.143707	2.47492	4.40085	2.44149	3.56817	3.29851	4.26912	3.39662	2.93481	1.42934	4.85354	3.82808
TONNANOP_v1_140003	NA	1091900014	855	1508	-	653	family	putative amidophosphoribosyltransferase	NA	expressed	O up	2.96752	anoxic up	1.47416	O up	1.49335	NA	NA	oxic up	2.72683	hypox up	3.2082	oxic up	1.25267	hypox up	1.73404	no	NA	NA	COG1040	R	NA	F:GO:0016740	NA	NA	0.68706	3.27118	0.143707	4.09128	4.13296	3.66451	4.32935	2.41622	4.88621	5.73668	5.17277	4.68024	4.8821	4.78552
TONNANOP_v1_140004	NA	1091900014	1729	1866	+	137	NA	NA	NA	expressed	NA	NA	NA	NA	NA	NA	NA	NA	NA	NA	NA	NA	NA	NA	NA	NA	no	NA	NA	NA	NA	NA	NA	NA	NA	0.68706	0.407653	3.69446	3.99883	3.67528	4.91213	4.48144	5.69979	2.64541	4.36559	1.38685	1.42934	3.5131	4.05403
TONNANOP_v1_140005	NA	1091900014	2309	4969	+	2660	aconitate hydratase	aconitate hydratase 1	acnA	expressed	NA	NA	NA	NA	NA	NA	NA	NA	NA	NA	NA	NA	NA	NA	NA	NA	yes	0.030871	0.0423721	COG1048	C	Aconitase,Aconitase_C	P:GO:0008152; F:GO:0051539; F:GO:0003994	map00720,map01230,map00020,map01110,map01130,map00630,map01100,map01200,map01120,map01210	NA	3.52174	4.44429	3.86018	5.41789	4.95281	4.84889	4.75432	5.17555	5.44362	5.16205	4.89634	4.71979	4.21403	4.46445
TONNANOP_v1_140006	NA	1091900014	5781	6869	+	1088	transposase	transposase	NA	expressed	NA	NA	NA	NA	NA	NA	NA	NA	NA	NA	NA	NA	NA	NA	NA	NA	yes	NA	NA	COG1943	L	NA	F:GO:0003677; F:GO:0004803; P:GO:0006313	NA	NA	2.45234	4.23422	4.4581	4.22418	4.84606	4.73128	4.77162	5.29249	5.48581	4.93637	5.63591	5.01354	3.84498	4.28706
TONNANOP_v1_140007	NA	1091900014	7045	7560	+	515	integron gene cassette	NA	NA	expressed	NA	NA	NA	NA	NA	NA	NA	NA	NA	NA	NA	NA	NA	NA	NA	NA	no	NA	NA	NA	NA	NA	C:GO:0016020; C:GO:0016021	NA	NA	5.40653	6.07301	6.0716	3.17422	5.41025	4.26436	4.03461	3.95932	5.27938	3.68812	1.38685	4.1077	3.57389	4.12677
TONNANOP_v1_140008	NA	1091900014	8098	8292	+	194	transposase	conserved protein of unknown function	NA	expressed	NA	NA	NA	NA	NA	NA	NA	NA	NA	NA	NA	NA	NA	NA	NA	NA	no	NA	NA	COG1943	L	NA	F:GO:0003677; F:GO:0004803; P:GO:0006313	NA	NA	0.68706	5.43874	3.24291	4.88225	6.62087	6.38977	6.99915	6.46997	6.13594	6.2663	5.52129	5.92168	5.7138	4.98207
TONNANOP_v1_140009	NA	1091900014	8550	8744	+	194	DUF4258 domain-containing	NA	NA	expressed	NA	NA	NA	NA	NA	NA	NA	NA	NA	NA	NA	NA	NA	NA	NA	NA	no	NA	NA	NA	NA	DUF4258	NA	NA	NA	6.63084	7.28075	7.07576	4.96961	5.33977	5.66509	6.87617	7.45802	6.06868	4.80586	2.79625	4.69283	5.92139	5.56626
TONNANOP_v1_140010	NA	1091900014	8747	8992	+	245	YgiT-type zinc finger domain-containing protein	NA	NA	expressed	AS up	1.66512	NA	NA	anoxic up	1.11066	NA	NA	AS up	1.37696	AS up	1.95327	NA	NA	anoxic up	1.39882	no	NA	NA	NA	NA	NA	NA	NA	NA	7.78357	8.4999	7.13091	7.25542	7.96279	7.41802	8.28768	7.05167	6.62702	6.25891	6.57312	6.96585	6.44891	7.30486
TONNANOP_v1_140011	NA	1091900014	9012	9221	+	209	ribbon-helix-helix family	NA	NA	expressed	AS up	1.47733	AS up	1.29548	NA	NA	NA	NA	AS up	1.1919	AS up	1.76277	NA	NA	NA	NA	no	NA	NA	NA	NA	NA	NA	NA	NA	8.79451	8.16762	8.48447	7.22016	7.78661	7.02222	8.08949	7.50442	7.38217	6.93035	7.48794	7.74268	7.54852	8.13677
TONNANOP_v1_140012	NA	1091900014	9517	9693	+	176	NA	NA	NA	expressed	NA	NA	NA	NA	NA	NA	NA	NA	NA	NA	NA	NA	NA	NA	NA	NA	no	NA	NA	NA	NA	NA	NA	NA	NA	2.92223	3.17808	4.28835	3.97321	3.70504	4.50589	5.52532	4.00139	4.34912	4.13251	6.61617	2.79698	4.43665	4.36433
TONNANOP_v1_140013	Amino acid biosynthesis	1091900014	9803	11650	+	1847	dihydroxy-acid dehydratase	dihydroxy-acid dehydratase	ilvD	expressed	NA	NA	NA	NA	NA	NA	NA	NA	NA	NA	NA	NA	NA	NA	NA	NA	yes	0.00389231	0.0191373	COG0129	E,G	ILVD_EDD	P:GO:0009097; F:GO:0004160; F:GO:0046872; P:GO:0009099; F:GO:0051539	map01210,map00770,map01110,map01100,map01130,map00290,map01230	L-valine, L-isoleucine biosynthesis	4.22318	5.4357	4.4715	5.43516	5.33398	5.37473	5.31144	5.34135	5.77367	5.47512	6.09972	4.88086	4.92983	5.10267
TONNANOP_v1_140014	NA	1091900014	11807	13114	+	1307	tRNA (N(6)-L-threonylcarbamoyladenosine(37)-C(2))-methylthiotransferase	MiaB-like tRNA modifying enzyme	mtaB	expressed	NA	NA	NA	NA	NA	NA	NA	NA	NA	NA	NA	NA	NA	NA	NA	NA	no	NA	NA	COG0621	J	UPF0004,Radical_SAM	F:GO:0003824; F:GO:0051536; P:GO:0043412	NA	tRNA maturation	4.89471	6.0853	5.21336	6.21232	6.14147	5.88837	5.75265	5.52897	6.81716	6.07878	4.72258	5.70011	5.68852	5.60399
TONNANOP_v1_140015	NA	1091900014	13125	13508	-	383	NA	NA	NA	expressed	O up	7.50565	anoxic up	5.85855	O up	1.6471	NA	NA	oxic up	7.13847	hypox up	7.87284	oxic up	1.27991	hypox up	2.01428	no	NA	NA	NA	NA	NA	NA	NA	NA	0.68706	0.407653	0.143707	3.70259	4.64528	2.65872	4.35473	2.41622	5.24402	5.15763	5.95071	4.03435	4.75826	4.2622
TONNANOP_v1_140016	NA	1091900014	13399	14196	+	797	isopentenyl phosphate kinase family protein	putative glutamate 5-kinase	NA	expressed	O up	2.03489	anoxic up	1.47242	NA	NA	hypoxic up	1.02486	oxic up	1.52246	hypox up	2.54732	NA	NA	hypox up	1.0749	no	NA	NA	COG1608	R	AA_kinase	F:GO:0016740	NA	NA	2.78315	2.68793	4.12008	5.93371	5.30678	4.94875	4.78007	3.97385	5.63029	6.26887	6.55976	4.36127	4.74499	5.62323
TONNANOP_v1_140017	Stress response	1091900014	14272	16236	+	1964	family ATP-dependent DNA helicase	ATP-dependent DNA helicase RecQ	recQ	expressed	O up	1.31066	NA	NA	O up	1.12634	hypoxic up	1.22449	NA	NA	hypox up	1.9229	NA	NA	hypox up	1.73858	yes	NA	NA	COG0514	L	DEAD,Helicase_C,RecQ_Zn_bind	F:GO:0000166; F:GO:0004386	NA	NA	3.26829	2.62575	2.94726	4.14919	4.00391	3.72008	3.5097	3.95237	4.93646	5.40029	5.57099	3.8972	4.18514	3.99864
TONNANOP_v1_140018	NA	1091900014	16226	17164	-	938	DUF4351 domain-containing	NA	NA	expressed	NA	NA	NA	NA	NA	NA	NA	NA	NA	NA	NA	NA	NA	NA	NA	NA	no	NA	NA	NA	NA	NA	NA	NA	NA	4.65158	6.17684	5.47062	6.20388	6.18646	5.81382	6.10858	6.29765	6.47691	6.6484	6.04913	5.49261	5.58456	5.10983
TONNANOP_v1_140019	NA	1091900014	17216	18181	-	965	hypothetical protein	NA	NA	expressed	NA	NA	NA	NA	NA	NA	NA	NA	NA	NA	NA	NA	NA	NA	NA	NA	no	NA	NA	NA	NA	NA	NA	NA	NA	4.25033	3.06534	5.04641	4.29449	3.33198	2.53166	3.74432	4.53941	4.63995	4.16198	4.25996	3.48966	4.07144	4.86861
TONNANOP_v1_140020	Nitrogen fixation	1091900014	18262	18984	-	722	dinitrogenase iron-molybdenum cofactor biosynthesis	NA	nifY	expressed	NA	NA	NA	NA	NA	NA	NA	NA	NA	NA	NA	NA	NA	NA	NA	NA	no	NA	NA	NA	NA	Nitro_FeMo-Co,DIMCO_N	NA	NA	NA	2.57918	4.19167	3.6252	4.92089	4.87343	5.22006	5.61336	5.04125	5.00355	4.88553	5.31675	4.34574	4.79475	4.55792
TONNANOP_v1_140021	NA	1091900014	19259	19552	+	293	NA	NA	NA	not detected	NA	NA	NA	NA	NA	NA	NA	NA	NA	NA	NA	NA	NA	NA	NA	NA	no	NA	NA	NA	NA	NA	NA	NA	NA	NA	NA	NA	NA	NA	NA	NA	NA	NA	NA	NA	NA	NA	NA
TONNANOP_v1_140022	Nitrogen fixation	1091900014	19539	19733	-	194	ferredoxin	Ferredoxin-1	fdxN	expressed	NA	NA	NA	NA	NA	NA	NA	NA	NA	NA	NA	NA	NA	NA	NA	NA	no	NA	NA	COG1145	C	Fer4	F:GO:0046872; F:GO:0051539	NA	NA	5.65409	0.407653	5.42345	4.20525	4.58188	5.20163	4.41282	6.26718	5.19726	6.20373	5.37838	5.61569	5.98445	6.35916
TONNANOP_v1_140023	Nitrogen fixation	1091900014	19846	20061	-	215	putative nitrogen fixation protein NifT	NA	nifT	expressed	O up	4.00411	anoxic up	2.90149	O up	1.10262	NA	NA	oxic up	4.37159	hypox up	3.63663	oxic up	1.4701	NA	NA	no	NA	NA	NA	NA	NifT	P:GO:0009399	NA	NA	0.68706	0.407653	3.11274	4.57483	4.26185	5.00736	3.35537	5.50923	5.07537	6.10097	4.90556	6.03153	5.78274	5.76702
TONNANOP_v1_140024	Nitrogen fixation	1091900014	20108	21679	-	1571	nitrogenase molybdenum-iron subunit beta	Nitrogenase molybdenum-iron protein beta chain	nifK	expressed	O up	2.83282	anoxic up	1.9302	NA	NA	NA	NA	oxic up	2.41574	hypox up	3.24991	NA	NA	hypox up	1.31971	no	NA	NA	COG2710	C	Oxidored_nitro,DUF3364	C:GO:0016612; F:GO:0016163; F:GO:0018697; P:GO:0055114; P:GO:0009399	NA	NA	0.68706	1.61225	2.07131	3.49093	3.59456	3.74355	3.5612	3.56039	4.17983	4.35421	5.09473	3.72076	3.74899	3.7789
TONNANOP_v1_140025	NA	1091900014	21763	21945	+	182	NA	NA	NA	not detected	NA	NA	NA	NA	NA	NA	NA	NA	NA	NA	NA	NA	NA	NA	NA	NA	no	NA	NA	NA	NA	NA	NA	NA	NA	NA	NA	NA	NA	NA	NA	NA	NA	NA	NA	NA	NA	NA	NA
TONNANOP_v1_140026	NA	1091900014	21960	23507	+	1547	hypothetical protein	NA	NA	expressed	O up	1.34724	AS up	1.88543	O up	3.23267	hypoxic up	1.27352	NA	NA	hypox up	1.984	oxic up	2.59591	hypox up	3.86943	no	NA	NA	NA	NA	NA	NA	NA	NA	0.68706	2.72233	1.10662	2.88875	2.52229	2.55314	2.19381	2.65754	3.14859	4.17012	4.39796	3.16812	3.08788	2.91811
TONNANOP_v1_140027	Nitrogen fixation	1091900014	21996	23447	-	1451	nitrogenase molybdenum-iron alpha chain	Nitrogenase molybdenum-iron protein alpha chain	nifD	expressed	O up	1.73726	NA	NA	O up	1.18622	NA	NA	oxic up	1.67696	hypox up	1.79756	oxic up	1.12592	hypox up	1.24652	no	NA	NA	COG2710	C	Oxidored_nitro	C:GO:0016612; F:GO:0046872; F:GO:0016163; F:GO:0018697; P:GO:0055114; P:GO:0009399; F:GO:0051536	NA	NA	1.91933	2.79664	3.61885	4.11886	3.82302	4.58926	3.66463	3.4642	4.3798	5.11646	5.50677	4.98215	4.62904	4.976
TONNANOP_v1_140028	NA	1091900014	23531	23725	-	194	NA	NA	NA	expressed	NA	NA	AS up	2.30682	O up	2.10977	NA	NA	NA	NA	NA	NA	oxic up	2.27523	hypox up	1.94431	no	NA	NA	NA	NA	NA	NA	NA	NA	7.3584	5.65481	7.87805	4.78926	5.99246	5.76093	5.46917	4.24027	6.16843	7.29473	8.10582	7.02379	7.03343	7.49113
TONNANOP_v1_140029	Nitrogen fixation	1091900014	23947	24828	-	881	nitrogenase iron	Nitrogenase iron protein	nifH	expressed	NA	NA	AS up	2.1372	O up	2.19028	NA	NA	NA	NA	NA	NA	oxic up	1.79116	hypox up	2.5894	yes	NA	NA	COG1348	P	Fer4_NifH,CbiA,AAA_31,ArsA_ATPase	C:GO:0016612; F:GO:0005524; F:GO:0046872; F:GO:0016163; F:GO:0018697; P:GO:0055114; F:GO:0051539; P:GO:0009399	NA	NA	4.79955	3.40401	4.84428	3.89562	3.48686	3.4839	3.33623	3.26363	4.44462	5.40414	6.21232	4.94275	4.90602	4.78268
TONNANOP_v1_140030	NA	1091900014	25072	26010	+	938	PD-(D E)XK nuclease family transposase	conserved protein of unknown function	NA	expressed	NA	NA	NA	NA	NA	NA	NA	NA	NA	NA	NA	NA	NA	NA	NA	NA	no	NA	NA	COG5464	S	PDDEXK_2	NA	NA	NA	4.20265	4.85123	4.84685	5.59108	5.25779	5.18699	5.03038	5.45301	5.41602	5.6037	5.12366	5.74978	5.44317	4.84086
TONNANOP_v1_140031	NA	1091900014	26178	26354	+	176	NA	NA	NA	expressed	NA	NA	NA	NA	NA	NA	NA	NA	NA	NA	NA	NA	NA	NA	NA	NA	no	NA	NA	NA	NA	NA	NA	NA	NA	5.6256	0.407653	5.81788	4.80122	3.89391	5.4545	5.45126	4.48684	5.49497	5.64236	6.38848	6.14566	5.68648	6.25261
TONNANOP_v1_140032	NA	1091900014	26351	26632	+	281	plasmid maintenance system killer	Toxin HigB-1	higB	expressed	NA	NA	NA	NA	NA	NA	NA	NA	NA	NA	NA	NA	NA	NA	NA	NA	no	NA	NA	COG3549	R	HigB-like_toxin	NA	NA	NA	6.18303	6.20747	6.35633	7.42676	6.822	7.14348	6.28887	5.8116	6.75474	6.21721	5.89312	4.58627	5.71009	6.75185
TONNANOP_v1_140033	NA	1091900014	26639	26941	+	302	addiction module antidote family	XRE family transcriptional regulator	NA	expressed	NA	NA	NA	NA	NA	NA	NA	NA	NA	NA	NA	NA	NA	NA	NA	NA	no	NA	NA	COG3093	R	NA	F:GO:0043565	NA	NA	4.87992	5.90325	6.68887	5.84785	6.00482	5.61738	5.6116	6.15581	5.94993	5.75367	3.78077	5.90084	5.75988	5.7517
TONNANOP_v1_140034	Nitrogen fixation	1091900014	27132	27710	-	578	nitrogen fixation protein NifQ	NA	nifQ	expressed	NA	NA	NA	NA	NA	NA	NA	NA	NA	NA	NA	NA	NA	NA	NA	NA	no	NA	NA	NA	NA	NifQ	F:GO:0030151; P:GO:0009399	NA	NA	2.82043	2.59233	3.25171	4.34972	3.268	4.14691	3.53509	4.97032	4.48442	4.89543	5.78004	4.90266	4.45443	4.6694
TONNANOP_v1_140035	Nitrogen fixation	1091900014	27713	28060	-	347	ferredoxin	Ferredoxin-5	fdxD	expressed	O up	2.17715	NA	NA	O up	1.41304	NA	NA	oxic up	2.43007	hypox up	1.92422	oxic up	1.66596	hypox up	1.16012	no	NA	NA	COG0633	C	Fer2	F:GO:0046872; F:GO:0009055; F:GO:0051537	NA	NA	2.93851	2.39079	4.30783	4.86948	4.80478	4.6391	4.1237	4.50259	5.36386	5.73634	6.03505	5.9304	6.13651	5.76462
TONNANOP_v1_140036	Nitrogen fixation	1091900014	28089	28373	-	284	ferredoxin	Ferredoxin-4	fdxC	expressed	NA	NA	NA	NA	NA	NA	NA	NA	NA	NA	NA	NA	NA	NA	NA	NA	no	NA	NA	COG0633	C	Fer2	F:GO:0046872; F:GO:0009055; F:GO:0051537	NA	NA	4.32978	3.97155	5.71466	4.75157	4.09166	4.61345	3.86513	4.65473	5.44149	5.803	6.46624	5.571	5.88834	5.99002
TONNANOP_v1_140037	Nitrogen fixation	1091900014	28551	29828	-	1277	nitrogenase cofactor biosynthesis	FeMo cofactor biosynthesis protein NifB (fragment)	nifB	expressed	O up	1.75635	NA	NA	O up	1.98081	NA	NA	oxic up	1.55087	hypox up	1.96183	oxic up	1.77534	hypox up	2.18629	no	NA	NA	COG0535	R	Radical_SAM	F:GO:0003824; F:GO:0046872; F:GO:0051539; P:GO:0009399; P:GO:0009108	NA	NA	2.88162	3.13403	4.58326	4.3091	3.95883	3.76967	4.16308	4.34684	4.91181	5.81675	6.81379	5.24385	5.34935	5.98018
TONNANOP_v1_140038	NA	1091900014	30223	30483	+	260	antitoxin	SpoVT / AbrB like domain protein	NA	expressed	NA	NA	NA	NA	NA	NA	NA	NA	NA	NA	NA	NA	NA	NA	NA	NA	no	NA	NA	COG2336	T	MazE_antitoxin	F:GO:0003677	NA	NA	3.77968	5.03122	3.76382	4.46226	5.37693	3.86137	4.44193	5.91337	4.97057	3.3775	5.92569	4.51495	4.45489	4.1154
TONNANOP_v1_140039	NA	1091900014	30484	30816	+	332	mRNA-degrading endonuclease	Endoribonuclease MazF	mazF	expressed	NA	NA	NA	NA	NA	NA	NA	NA	NA	NA	NA	NA	NA	NA	NA	NA	no	NA	NA	COG2337	T	PemK_toxin	F:GO:0003677	NA	NA	0.68706	0.407653	2.58283	3.82429	3.26499	2.90084	4.85839	4.32588	3.87578	2.75196	3.93259	3.55082	2.41444	3.12719
TONNANOP_v1_140040	NA	1091900014	30517	30708	-	191	NA	NA	NA	not detected	NA	NA	NA	NA	NA	NA	NA	NA	NA	NA	NA	NA	NA	NA	NA	NA	no	NA	NA	NA	NA	NA	NA	NA	NA	NA	NA	NA	NA	NA	NA	NA	NA	NA	NA	NA	NA	NA	NA
TONNANOP_v1_140041	NA	1091900014	30879	31295	-	416	type II toxin-antitoxin system family toxin	NA	NA	expressed	NA	NA	NA	NA	NA	NA	NA	NA	NA	NA	NA	NA	NA	NA	NA	NA	no	NA	NA	NA	NA	NA	NA	NA	NA	5.30369	6.77047	6.30559	6.72802	6.36017	7.45354	6.06552	6.35992	7.10557	6.65006	7.6333	6.15232	7.0225	6.71068
TONNANOP_v1_140042	NA	1091900014	31425	31805	+	380	clan AA aspartic protease	NA	NA	expressed	NA	NA	NA	NA	NA	NA	NA	NA	NA	NA	NA	NA	NA	NA	NA	NA	no	NA	NA	NA	NA	gag-asp_proteas	P:GO:0006508; F:GO:0008233	NA	NA	6.19974	5.68409	4.48868	4.29699	4.83574	5.98324	5.98366	6.78373	5.70176	5.41259	5.6162	5.7536	6.21419	5.38778
TONNANOP_v1_140043	Nitrogen fixation	1091900014	32212	33786	-	1574	nif-specific transcriptional activator	Nif-specific regulatory protein	nifA	expressed	NA	NA	NA	NA	NA	NA	NA	NA	NA	NA	NA	NA	NA	NA	NA	NA	no	NA	NA	COG3604	K,T	Sigma54_activat,Sigma54_activ_2,GAF_2,HTH_8,GAF,AAA_5	F:GO:0005524; F:GO:0003700; P:GO:0006351; P:GO:0000160; P:GO:0006355; F:GO:0043565; F:GO:0008134; P:GO:0009399; C:GO:0005622	NA	NA	2.92943	3.04201	3.22499	3.91546	3.46573	3.93662	3.20373	3.6981	3.939	4.27946	4.41274	3.91344	4.30501	4.45113
TONNANOP_v1_140044	Nitrogen fixation	1091900014	33803	35080	-	1277	nitrogen fixation negative regulator	PAS/PAC sensor signal transduction histidine kinase (fragment)	nifL	expressed	NA	NA	NA	NA	NA	NA	NA	NA	NA	NA	NA	NA	NA	NA	NA	NA	yes	NA	NA	COG0642	T	HATPase_c	F:GO:0000166; P:GO:0007165; F:GO:0043168; P:GO:0006468; F:GO:0004673; F:GO:0004871	NA	NA	3.2984	3.81782	4.65776	4.32931	4.32735	4.69026	3.12169	3.0498	4.4642	5.22908	5.98073	4.77257	4.96843	5.23727
TONNANOP_v1_140045	NA	1091900014	35261	35722	-	461	hypothetical protein	NA	NA	expressed	NA	NA	NA	NA	NA	NA	NA	NA	NA	NA	NA	NA	NA	NA	NA	NA	no	NA	NA	NA	NA	NA	NA	NA	NA	3.07858	0.407653	3.92419	4.03611	3.74476	3.40129	4.5808	3.23484	5.39163	4.14849	3.55195	1.42934	3.23969	2.18068
TONNANOP_v1_140046	NA	1091900014	35719	37050	-	1331	ATPase	conserved protein of unknown function	NA	expressed	NA	NA	NA	NA	NA	NA	NA	NA	NA	NA	NA	NA	NA	NA	NA	NA	no	NA	NA	COG4637,COG1106	R	AAA_21,AAA_15,AAA_21	F:GO:0097159; F:GO:1901363	NA	NA	3.90982	4.3739	3.07345	5.43942	5.0654	4.03158	4.80937	4.80366	5.41533	5.08226	4.86442	4.29124	4.40004	4.90116
TONNANOP_v1_140047	Nitrogen fixation	1091900014	37306	37887	+	581	electron transport complex subunit	putative inner membrane subunit of an electron transport system	rnfA	expressed	NA	NA	NA	NA	NA	NA	NA	NA	NA	NA	NA	NA	NA	NA	NA	NA	no	NA	NA	COG4657	C	Rnf-Nqr	C:GO:0016021; P:GO:0022900; C:GO:0005886	NA	NA	2.38599	2.58651	0.143707	3.00328	2.52229	2.44149	2.19381	2.98648	3.0697	3.3232	4.60339	3.19226	3.86766	3.78052
TONNANOP_v1_140048	NA	1091900014	38015	38182	-	167	NA	NA	NA	not detected	NA	NA	NA	NA	NA	NA	NA	NA	NA	NA	NA	NA	NA	NA	NA	NA	no	NA	NA	NA	NA	NA	NA	NA	NA	NA	NA	NA	NA	NA	NA	NA	NA	NA	NA	NA	NA	NA	NA
TONNANOP_v1_140049	Nitrogen fixation	1091900014	38181	38711	+	530	electron transporter	Electron transport complex subunit RnfB	rnfB	expressed	NA	NA	NA	NA	NA	NA	NA	NA	NA	NA	NA	NA	NA	NA	NA	NA	no	NA	NA	COG2878	C	Fer4_21,FeS,Fer4_9,Fer4,Fer4_10,Fer4	F:GO:0046872; F:GO:0009055; C:GO:0016021; F:GO:0051539; P:GO:0022900; F:GO:0051537; C:GO:0005886	NA	NA	3.52641	0.407653	0.143707	2.78808	2.66691	2.44149	2.41694	3.63567	3.19977	3.44911	5.60264	3.48212	4.4969	3.99194
TONNANOP_v1_140050	NA	1091900014	38175	38771	-	596	hypothetical protein H744_2c1388	NA	NA	not detected	NA	NA	NA	NA	NA	NA	NA	NA	NA	NA	NA	NA	NA	NA	NA	NA	no	NA	NA	NA	NA	NA	NA	NA	NA	NA	NA	NA	NA	NA	NA	NA	NA	NA	NA	NA	NA	NA	NA
TONNANOP_v1_140051	Nitrogen fixation	1091900014	38852	40318	+	1466	electron transport complex subunit	Electron transport complex subunit RnfC	rnfC	expressed	O up	4.20649	anoxic up	2.36715	O up	1.83934	NA	NA	oxic up	4.25587	hypox up	4.15712	oxic up	1.88872	hypox up	1.78997	no	NA	NA	COG4656	C	Complex1_51K,RnfC_N,SLBB,Fer4_7,Fer4_8,Fer4_10,Fer4_17,Fer4_4,Fer4_4	F:GO:0046872; F:GO:0009055; P:GO:0055114; F:GO:0051539; C:GO:0005886	NA	NA	0.68706	1.17242	0.143707	3.38291	2.98821	2.50148	2.50634	2.93454	4.0568	3.49513	3.55897	3.14169	3.13177	3.47762
TONNANOP_v1_140052	NA	1091900014	40338	40520	+	182	NA	NA	NA	expressed	O up	7.63298	anoxic up	3.73979	O up	3.89319	NA	NA	oxic up	8.1043	hypox up	7.16165	oxic up	4.36451	hypox up	3.42187	no	NA	NA	NA	NA	NA	NA	NA	NA	0.68706	0.407653	0.143707	2.47492	3.86443	2.44149	3.75373	2.88808	4.18648	6.25515	6.25709	5.81263	5.94179	6.3321
TONNANOP_v1_140053	Nitrogen fixation	1091900014	40925	42022	+	1097	type electron transport complex subunit D	putative inner membrane oxidoreductase	rnfD	expressed	O up	3.95478	anoxic up	1.98915	O up	1.96563	NA	NA	oxic up	4.13728	hypox up	3.77227	oxic up	2.14813	hypox up	1.78312	no	NA	NA	COG4658	C	NQR2_RnfD_RnfE	C:GO:0016021; P:GO:0022900; P:GO:0006810; C:GO:0005886	NA	NA	0.68706	1.35942	0.143707	3.08567	2.96228	2.86416	2.19381	3.1869	3.6094	3.74203	3.89438	3.25133	3.62849	4.31807
TONNANOP_v1_140054	Nitrogen fixation	1091900014	42019	42657	+	638	electron transport complex subunit	putative oxidoreductase	rnfG	expressed	O up	2.34259	NA	NA	O up	2.01307	NA	NA	oxic up	2.65193	hypox up	2.03326	oxic up	2.3224	hypox up	1.70373	no	NA	NA	COG4659	C	FMN_bind	F:GO:0010181; F:GO:0009055; C:GO:0016021; P:GO:0022900; C:GO:0005886	NA	NA	0.68706	2.48242	1.86691	3.15674	3.8379	3.01463	2.54759	2.41622	3.65399	4.29647	4.30279	4.34389	3.76854	3.87967
TONNANOP_v1_140055	NA	1091900014	42828	43190	-	362	four helix bundle	NA	NA	expressed	NA	NA	NA	NA	NA	NA	NA	NA	NA	NA	NA	NA	NA	NA	NA	NA	no	NA	NA	NA	NA	23S_rRNA_IVP	NA	NA	NA	4.93717	4.03111	2.48187	4.60316	4.31723	3.79048	4.34063	2.41622	3.27652	4.88245	1.38685	3.91746	4.19052	4.65473
TONNANOP_v1_140056	Nitrogen fixation	1091900014	43216	43878	+	662	electron transport complex subunit	putative inner membrane NADH-quinone reductase	rnfE	expressed	O up	6.24813	anoxic up	3.0949	O up	3.15323	hypoxic up	1.40846	oxic up	5.5439	hypox up	6.95236	oxic up	2.449	hypox up	3.85746	no	NA	NA	COG4660	C	Rnf-Nqr	C:GO:0016021; P:GO:0022900; C:GO:0005886	NA	NA	0.68706	0.407653	0.143707	2.47492	2.52229	2.57112	2.37512	2.92766	3.32362	3.84752	4.80739	3.40802	2.94789	2.58012
TONNANOP_v1_140057	Nitrogen fixation	1091900014	44086	44349	+	263	RnfH family protein	Protein RnfH	rnfH	expressed	NA	NA	NA	NA	NA	NA	NA	NA	NA	NA	NA	NA	NA	NA	NA	NA	no	NA	NA	COG2914	S	Ub-RnfH	NA	NA	NA	0.68706	3.54412	4.29351	3.91315	3.03322	2.74792	3.78953	2.41622	4.35292	4.23153	1.38685	3.81633	2.95296	3.34887
TONNANOP_v1_140058	NA	1091900014	44395	44817	-	422	transcriptional regulator	Helix-turn-helix motif	NA	expressed	NA	NA	NA	NA	NA	NA	NA	NA	NA	NA	NA	NA	NA	NA	NA	NA	no	NA	NA	COG5499	K	NA	F:GO:0043565	NA	NA	5.37326	3.82913	5.87698	5.13671	5.99015	4.4761	5.71784	5.69074	5.54702	4.49221	1.38685	3.9184	3.77678	4.14664
TONNANOP_v1_140059	NA	1091900014	45133	45393	-	260	Txe family addiction module toxin	toxin of the YoeB-YefM toxin-antitoxin system	yoeB	expressed	NA	NA	NA	NA	NA	NA	NA	NA	NA	NA	NA	NA	NA	NA	NA	NA	no	NA	NA	COG4115	S	YoeB_toxin	P:GO:0090305; F:GO:0004519; P:GO:0006401	NA	NA	0.68706	5.24522	4.70393	5.26779	5.28853	5.93886	5.49615	4.07916	4.44579	4.49701	4.98646	5.76973	5.08967	5.84192
TONNANOP_v1_140060	NA	1091900014	45390	45641	-	251	type II toxin-antitoxin system prevent-host-death family antitoxin	antitoxin of the YoeB-YefM toxin-antitoxin system	yefM	expressed	NA	NA	NA	NA	NA	NA	NA	NA	NA	NA	NA	NA	NA	NA	NA	NA	no	NA	NA	COG2161	D	PhdYeFM_antitox	NA	NA	NA	0.68706	6.26971	6.79417	4.74969	5.76421	5.51852	6.14623	4.87266	4.55998	5.63404	6.37432	5.81809	6.26663	6.0578
TONNANOP_v1_140061	NA	1091900014	45806	46936	+	1130	transposase	transposase	NA	expressed	NA	NA	NA	NA	NA	NA	NA	NA	NA	NA	NA	NA	NA	NA	NA	NA	no	NA	NA	COG1943	L	NA	F:GO:0003677; F:GO:0004803; P:GO:0006313	NA	NA	3.77592	4.52246	4.19634	5.27596	5.9804	4.97549	3.59844	4.66075	4.94156	5.92074	6.0075	4.49714	4.89623	4.57237
TONNANOP_v1_140062	NA	1091900014	47023	47274	+	251	NA	NA	NA	expressed	O up	5.00075	anoxic up	4.50483	NA	NA	NA	NA	oxic up	4.88755	hypox up	5.11396	NA	NA	NA	NA	no	NA	NA	NA	NA	NA	NA	NA	NA	0.68706	0.407653	2.91992	5.82741	6.57411	6.15848	5.77263	4.11413	6.63085	6.76816	6.4314	4.73178	6.37971	6.78811
TONNANOP_v1_140063	NA	1091900014	47351	47848	-	497	hypothetical protein	NA	NA	expressed	NA	NA	NA	NA	NA	NA	NA	NA	NA	NA	NA	NA	NA	NA	NA	NA	no	NA	NA	NA	NA	NA	C:GO:0016021	NA	NA	0.68706	2.76498	3.44589	4.72241	3.53091	3.69093	2.97075	3.60216	4.07768	5.318	4.89073	3.35475	4.57465	4.354
TONNANOP_v1_140064	Nitrogen fixation	1091900014	47911	49065	-	1154	homocitrate synthase	Homocitrate synthase	nifV	expressed	NA	NA	NA	NA	NA	NA	NA	NA	NA	NA	NA	NA	NA	NA	NA	NA	no	NA	NA	COG0119	E	HMGL-like	P:GO:0051188; P:GO:0019752; F:GO:0004410	NA	NA	1.33372	3.42643	3.02391	3.62855	2.77773	3.60527	2.58038	2.92934	3.72873	3.64419	4.27516	3.39005	3.46356	3.73168
TONNANOP_v1_140065	NA	1091900014	49045	49158	+	113	NA	NA	NA	expressed	NA	NA	NA	NA	NA	NA	NA	NA	NA	NA	NA	NA	NA	NA	NA	NA	no	NA	NA	NA	NA	NA	NA	NA	NA	0.68706	0.407653	3.95059	2.47492	3.5144	3.07448	4.8924	5.49989	3.17097	3.62585	1.38685	3.99574	3.06992	3.81151
TONNANOP_v1_140066	Nitrogen fixation	1091900014	49289	49606	-	317	ferredoxin nif-specific	Ferredoxin-3	fdxB	expressed	NA	NA	NA	NA	NA	NA	NA	NA	NA	NA	NA	NA	NA	NA	NA	NA	no	NA	NA	COG1145	C	Fer4_7,Fer4_10,Fer4_8,Fer4_16,Fer4_17,Fer4_9,Fer4,Fer4_6,Fer4,Fer4_4,Fer4_3,Fer4_3,Fer4_4	F:GO:0051536	NA	NA	0.68706	0.407653	0.143707	2.47492	2.52229	2.44149	2.83472	3.63827	2.64541	3.97573	4.86402	2.89139	4.83811	2.82129
TONNANOP_v1_1410001	NA	1091900141	137	1993	-	1856	translocase subunit	SecYEG protein translocase auxillary subunit	secD	expressed	NA	NA	NA	NA	NA	NA	NA	NA	NA	NA	NA	NA	NA	NA	NA	NA	yes	0.0461661	0.12035	COG0342	U	SecD-TM1,SecD_SecF,MMPL	P:GO:0006605; F:GO:0015450; P:GO:0065002; C:GO:0016021; P:GO:0043952; C:GO:0005622; C:GO:0005886	map03060,map03070	NA	5.03331	6.31657	5.17264	6.32592	6.3489	5.9937	6.07706	6.1813	6.2961	6.51984	6.07371	5.77514	6.03218	6.01977
TONNANOP_v1_1410002	NA	1091900141	2172	2498	-	326	pre translocase subunit	SecYEG protein translocase auxillary subunit	yajC	expressed	NA	NA	NA	NA	NA	NA	NA	NA	NA	NA	NA	NA	NA	NA	NA	NA	yes	0.229873	0.28672	COG1862	U	YajC	C:GO:0016021	map02024,map03060,map03070	NA	6.36087	6.77813	5.80334	7.5669	7.33401	7.34928	6.9398	7.30995	7.33646	7.07731	7.14771	6.95989	6.94226	6.87958
TONNANOP_v1_1410003	NA	1091900141	2919	3938	-	1019	DNA polymerase III subunit delta	DNA polymerase III subunit delta	NA	expressed	NA	NA	NA	NA	NA	NA	NA	NA	NA	NA	NA	NA	NA	NA	NA	NA	yes	NA	NA	COG1466	L	DNA_pol3_delta,DNA_pol3_delt_C	F:GO:0016740	map03030,map03440,map00240,map03430,map00230,map01100	NA	4.66258	6.32269	4.97055	5.97819	6.2776	5.87891	6.15874	6.55811	6.16625	6.86433	5.87498	6.04265	6.17602	6.33452
TONNANOP_v1_1410004	NA	1091900141	3902	4387	-	485	hypothetical protein CSA09_03515	NA	NA	expressed	NA	NA	NA	NA	NA	NA	NA	NA	NA	NA	NA	NA	NA	NA	NA	NA	no	NA	NA	NA	NA	NA	NA	NA	NA	5.34365	4.38877	5.47861	4.4436	4.71511	4.99641	4.8906	3.79309	4.25324	4.39989	1.38685	4.40798	3.96919	4.38379
TONNANOP_v1_1410005	NA	1091900141	4389	4916	-	527	Uncharacterised	NA	NA	expressed	NA	NA	NA	NA	NA	NA	NA	NA	NA	NA	NA	NA	NA	NA	NA	NA	no	NA	NA	NA	NA	Tae4	NA	NA	NA	4.28943	5.12362	5.46603	5.99643	4.96954	4.19079	5.75036	5.82496	5.67432	4.73223	3.94209	5.25672	5.19533	4.84602
TONNANOP_v1_1410006	NA	1091900141	4935	5489	-	554	Rare lipo B	LPS-assembly lipoprotein LptE	lptE	expressed	NA	NA	NA	NA	NA	NA	NA	NA	NA	NA	NA	NA	NA	NA	NA	NA	yes	0.112321	0.104979	COG2980	M	NA	C:GO:0019867	NA	NA	4.99804	5.85221	6.09711	6.32807	5.47807	5.51438	6.18312	5.21817	6.34721	6.50493	5.44514	5.68301	5.53649	5.42575
TONNANOP_v1_1410007	NA	1091900141	5489	8272	-	2783	leucine--tRNA ligase	leucyl-tRNA synthetase	leuS	expressed	NA	NA	NA	NA	NA	NA	NA	NA	NA	NA	NA	NA	NA	NA	NA	NA	yes	NA	NA	COG0495	J	tRNA-synt_1_2,tRNA-synt_1,tRNA-synt_1g,Anticodon_1,tRNA-synt_1,tRNA-synt_1	F:GO:0005524; P:GO:0006429; F:GO:0004823; C:GO:0005737; P:GO:0006450; F:GO:0002161	map00970	tRNA charging	5.58646	5.46973	5.52325	6.13683	5.76626	5.40882	5.81164	5.88152	6.29042	5.94531	5.6091	5.06097	5.7333	5.59389
TONNANOP_v1_1410008	NA	1091900141	8447	8773	-	326	NA	NA	NA	expressed	NA	NA	NA	NA	NA	NA	NA	NA	NA	NA	NA	NA	NA	NA	NA	NA	no	NA	NA	NA	NA	NA	NA	NA	NA	3.49563	4.17054	3.46694	3.31347	5.72836	5.23191	4.68513	4.34524	5.19996	4.71024	1.38685	2.31941	3.56133	1.68068
TONNANOP_v1_1410009	NA	1091900141	8612	8890	+	278	peptidase	Endoribonuclease HigB	higB	expressed	NA	NA	NA	NA	NA	NA	NA	NA	NA	NA	NA	NA	NA	NA	NA	NA	no	NA	NA	COG3549	R	HigB-like_toxin	NA	NA	NA	7.39159	6.12497	5.74483	6.59654	6.61667	6.15181	7.21929	6.62388	5.76337	6.66315	5.0374	5.75209	4.37529	5.75092
TONNANOP_v1_1410010	NA	1091900141	8903	9181	+	278	addiction module antidote family	Addiction module antidote protein, HigA family	NA	expressed	NA	NA	NA	NA	NA	NA	NA	NA	NA	NA	NA	NA	NA	NA	NA	NA	no	NA	NA	COG3093	R	HTH_3,HTH_19,HTH_31,HTH_28	F:GO:0043565	NA	NA	4.9931	5.5027	7.36195	6.82623	6.8512	6.55777	7.08621	6.92611	6.61338	6.27442	6.44701	6.13061	5.91722	6.06746
TONNANOP_v1_1420001	NA	1091900142	2	181	+	179	NA	NA	NA	expressed	NA	NA	NA	NA	NA	NA	NA	NA	NA	NA	NA	NA	NA	NA	NA	NA	no	NA	NA	NA	NA	NA	NA	NA	NA	0.68706	0.407653	4.26535	5.14926	2.91428	3.89487	2.7742	2.41622	4.45153	4.25765	1.38685	4.56192	3.64986	4.34377
TONNANOP_v1_1420002	NA	1091900142	447	3116	-	2669	intein-containing replicative DNA helicase	Replicative DNA helicase	dnaB	expressed	NA	NA	NA	NA	NA	NA	NA	NA	NA	NA	NA	NA	NA	NA	NA	NA	yes	NA	NA	COG0305,COG1372	L	DnaB_C,DnaB,Intein_splicing,LAGLIDADG_3,AAA_25	F:GO:0003677; F:GO:0005524; P:GO:0090305; F:GO:0003678; P:GO:0016539; F:GO:0004519; P:GO:0032508; C:GO:1990077; P:GO:0006269	map04112,map03030	NA	5.14841	5.5598	4.89106	6.47017	6.14855	5.98457	6.0895	6.45712	6.52448	6.38872	6.67827	6.43663	6.43958	6.53736
TONNANOP_v1_1420003	NA	1091900142	3163	3381	-	218	NA	NA	NA	not detected	NA	NA	NA	NA	NA	NA	NA	NA	NA	NA	NA	NA	NA	NA	NA	NA	no	NA	NA	NA	NA	NA	NA	NA	NA	NA	NA	NA	NA	NA	NA	NA	NA	NA	NA	NA	NA	NA	NA
TONNANOP_v1_1420004	NA	1091900142	3459	4019	+	560	phage-related transmembrane	NA	NA	expressed	AS up	3.62433	NA	NA	anoxic up	2.74321	NA	NA	AS up	3.3146	AS up	3.93405	anoxic up	2.43349	anoxic up	3.05294	yes	0.0336005	0.00915705	NA	NA	NA	C:GO:0016021	NA	NA	6.11183	4.37491	3.6659	4.58824	5.42659	4.99978	5.2438	3.00403	3.08342	3.69609	1.38685	3.74369	2.90705	2.43084
TONNANOP_v1_1420005	NA	1091900142	4421	5623	-	1202	murein transglycosylase B	membrane-bound lytic murein transglycosylase B	mltB	expressed	NA	NA	NA	NA	O up	1.01353	NA	NA	NA	NA	hypox up	1.01892	NA	NA	hypox up	1.06927	no	NA	NA	COG2951	M	SLT_2	F:GO:0016787	NA	peptidoglycan hydrolysis (autolysis)	4.92873	5.13987	5.51233	5.50381	5.21965	5.82328	5.39334	5.7746	6.68925	6.2936	7.01283	6.39816	6.41726	6.52872
TONNANOP_v1_1420006	NA	1091900142	5742	6131	-	389	RidA family protein	RutC family protein in vnfA 5'region	NA	expressed	O up	1.1668	NA	NA	O up	1.08323	NA	NA	oxic up	1.0259	hypox up	1.3077	NA	NA	hypox up	1.22413	yes	0.0118605	0.0223384	COG0251	J	Ribonuc_L-PSP	NA	NA	NA	6.21996	7.24419	7.15885	7.6519	7.45068	7.29144	7.05334	7.08508	8.57623	8.07169	9.14565	8.39176	8.37444	7.93987
TONNANOP_v1_1420007	NA	1091900142	6257	6703	-	446	hypothetical protein	NA	NA	expressed	O up	1.37037	NA	NA	O up	1.36499	NA	NA	oxic up	1.37558	hypox up	1.36515	oxic up	1.3702	hypox up	1.35978	no	NA	NA	NA	NA	NA	NA	NA	NA	6.31027	6.38593	6.4054	6.92686	6.45627	6.96808	6.50728	6.7112	8.34581	7.49265	8.54598	8.05752	7.99874	8.13165
TONNANOP_v1_1420008	NA	1091900142	6836	7771	+	935	phosphoribosylaminoimidazolesuccinocarboxamide synthase	Phosphoribosylaminoimidazole-succinocarboxamide synthase	purC	expressed	NA	NA	NA	NA	NA	NA	NA	NA	NA	NA	NA	NA	NA	NA	NA	NA	yes	0.0410196	0.0248496	COG0152	F	SAICAR_synt	F:GO:0005524; F:GO:0004639; P:GO:0006189	map01110,map00230,map01130,map01100	NA	0.68706	4.33834	3.90547	5.03032	4.30911	3.66262	4.36634	4.24832	5.03751	5.41486	5.36661	4.28684	4.8594	5.02979
TONNANOP_v1_1420009	NA	1091900142	7809	8471	-	662	GMP IMP nucleotidase	GMP/IMP nucleotidase YrfG	yrfG	expressed	NA	NA	NA	NA	NA	NA	NA	NA	NA	NA	NA	NA	NA	NA	NA	NA	no	NA	NA	COG1011	R	HAD,HAD_2	P:GO:0008152; F:GO:0016787	map00240,map01100,map00230,map00760,map01110	NA	4.83759	4.15021	4.67867	5.65357	5.96547	5.06695	5.56871	5.41986	5.69449	6.46126	5.77229	5.51402	5.3866	5.22573
TONNANOP_v1_1420010	NA	1091900142	8757	9038	+	281	NA	NA	NA	expressed	NA	NA	NA	NA	NA	NA	NA	NA	NA	NA	NA	NA	NA	NA	NA	NA	no	NA	NA	NA	NA	NA	NA	NA	NA	3.68122	4.3701	0.143707	3.85363	3.51823	4.4774	4.13468	2.73883	3.91676	5.07901	5.96394	5.11628	4.36261	4.51173
TONNANOP_v1_1430001	NA	1091900143	16	966	-	950	hypothetical protein	NA	NA	expressed	AS up	1.68299	AS up	1.1088	NA	NA	NA	NA	AS up	1.48827	AS up	1.8777	NA	NA	NA	NA	no	NA	NA	NA	NA	NA	NA	NA	NA	5.58689	4.97172	4.9929	4.95994	5.12136	4.60248	4.40774	4.37626	4.2489	4.74148	3.40265	3.86018	4.7826	3.88796
TONNANOP_v1_1430002	NA	1091900143	1019	1201	-	182	NA	NA	NA	expressed	NA	NA	NA	NA	NA	NA	NA	NA	NA	NA	NA	NA	NA	NA	NA	NA	no	NA	NA	NA	NA	NA	NA	NA	NA	0.68706	0.407653	0.143707	5.28242	5.15919	4.46924	6.06552	4.58038	5.66238	4.78816	2.85437	2.76755	3.9348	4.54762
TONNANOP_v1_1430003	NA	1091900143	1481	1690	-	209	NA	NA	NA	expressed	NA	NA	NA	NA	NA	NA	NA	NA	NA	NA	NA	NA	NA	NA	NA	NA	no	NA	NA	NA	NA	NA	NA	NA	NA	0.68706	0.407653	0.143707	4.60624	2.52229	3.11557	2.70393	3.84091	4.59081	4.80545	3.87541	3.30192	4.23481	4.37709
TONNANOP_v1_1430004	NA	1091900143	1744	5280	+	3536	DNA polymerase III subunit alpha	DNA polymerase III alpha subunit	dnaE	expressed	NA	NA	NA	NA	NA	NA	NA	NA	NA	NA	NA	NA	NA	NA	NA	NA	yes	0.001333	0.00253672	COG0587	L	DNA_pol3_alpha,PHP,HHH_6,tRNA_anti-codon	F:GO:0003677; F:GO:0008408; P:GO:0090305; F:GO:0003887; C:GO:0005737; P:GO:0006260; P:GO:0071897	map00230,map03440,map00240,map01100,map03030,map03430	NA	3.22282	3.80883	4.21248	4.95946	4.93224	4.51305	4.54051	4.65619	4.60638	5.40917	5.16524	4.48523	4.88732	4.75078
TONNANOP_v1_1430005	NA	1091900143	5619	6062	+	443	TIR domain-containing	NA	NA	expressed	AS up	3.49622	AS up	1.21015	anoxic up	2.28607	NA	NA	AS up	3.19002	AS up	3.80242	anoxic up	1.97987	anoxic up	2.59227	yes	0.0989726	0.0535258	NA	NA	NA	C:GO:0016020; C:GO:0016021	NA	NA	7.94202	9.71275	10.9846	7.71101	7.4658	7.98124	9.80493	10.1019	7.60686	3.36638	6.63444	6.81527	7.17836	6.20319
TONNANOP_v1_1430006	NA	1091900143	6216	6512	+	296	plasmid stabilization	conserved protein of unknown function	NA	expressed	AS up	3.52487	AS up	1.44088	anoxic up	2.08399	NA	NA	AS up	3.3544	AS up	3.69533	anoxic up	1.91352	anoxic up	2.25445	no	NA	NA	COG2026	D,J	NA	NA	NA	NA	8.52059	9.45953	10.2039	7.48629	7.22882	7.40855	9.50792	8.75058	7.60111	4.12449	4.66248	6.20085	6.97945	5.09707
TONNANOP_v1_1430007	NA	1091900143	6509	6763	+	254	type II toxin-antitoxin system Phd family antitoxin	NA	NA	expressed	AS up	2.5898	NA	NA	anoxic up	1.89589	NA	NA	AS up	2.28615	AS up	2.89346	anoxic up	1.59224	anoxic up	2.19955	no	NA	NA	NA	NA	PhdYeFM_antitox	NA	NA	NA	6.974	8.20804	8.86837	7.14925	6.9311	6.93735	8.71338	8.19183	6.6148	4.16708	5.79558	6.36333	6.9015	5.54185
TONNANOP_v1_1430008	NA	1091900143	6816	6986	-	170	NA	NA	NA	expressed	O up	6.43609	anoxic up	3.49709	O up	2.939	NA	NA	oxic up	6.54558	hypox up	6.32661	oxic up	3.04849	hypox up	2.82952	no	NA	NA	NA	NA	NA	NA	NA	NA	0.68706	0.407653	0.143707	4.00573	3.73325	2.44149	2.19381	2.41622	5.22223	5.03707	5.21778	3.99221	4.0097	5.64436
TONNANOP_v1_1430009	NA	1091900143	7187	7390	+	203	integrase	NA	NA	expressed	NA	NA	NA	NA	NA	NA	NA	NA	NA	NA	NA	NA	NA	NA	NA	NA	no	NA	NA	NA	NA	NA	F:GO:0003676; C:GO:0016021	NA	NA	4.4799	6.46579	6.71418	6.06903	5.09645	5.55664	7.09215	6.90846	5.78759	5.86418	5.31716	5.00975	5.72548	5.68522
TONNANOP_v1_1430010	NA	1091900143	7407	8360	+	953	glycerate dehydrogenase	Glycerate dehydrogenase	hprA	expressed	NA	NA	NA	NA	NA	NA	NA	NA	NA	NA	NA	NA	NA	NA	NA	NA	no	NA	NA	COG1052	C,H,R	2-Hacid_dh_C,2-Hacid_dh,AdoHcyase_NAD	F:GO:0016616; P:GO:0008152	NA	NA	2.58983	5.0317	6.66591	6.08257	5.22543	5.64762	6.14041	6.10506	5.56496	4.98527	5.6755	4.67189	5.72252	5.44868
TONNANOP_v1_1430011	NA	1091900143	8572	8823	-	251	pilus assembly	conserved protein of unknown function	NA	expressed	NA	NA	NA	NA	NA	NA	NA	NA	NA	NA	NA	NA	NA	NA	NA	NA	no	NA	NA	COG1598	S	NA	P:GO:0006355	NA	NA	6.41506	5.48084	6.95312	6.48399	6.61234	6.80527	7.47148	5.73485	7.42745	6.69972	6.68713	7.09809	8.06297	6.75591
TONNANOP_v1_1430012	NA	1091900143	8922	9119	+	197	NA	NA	NA	expressed	NA	NA	NA	NA	NA	NA	NA	NA	NA	NA	NA	NA	NA	NA	NA	NA	no	NA	NA	NA	NA	NA	NA	NA	NA	0.68706	5.16317	4.13542	3.87027	4.46218	4.49782	3.42648	3.46746	3.23439	2.75196	1.38685	1.42934	4.30353	2.65836
TONNANOP_v1_1440001	NA	1091900144	147	1241	+	1094	alpha beta hydrolase	exported protein of unknown function	NA	expressed	NA	NA	NA	NA	NA	NA	NA	NA	NA	NA	NA	NA	NA	NA	NA	NA	yes	0.222958	0.368488	COG1073	R	AXE1,Peptidase_S9,Peptidase_S15,Hydrolase_4,Abhydrolase_6	P:GO:0006508; F:GO:0004252; F:GO:0008236; F:GO:0016787	NA	NA	7.67432	8.28541	7.67427	8.24456	7.98711	7.89934	8.0327	8.75731	7.82439	8.3304	7.23698	8.01191	7.67892	7.69268
TONNANOP_v1_1440002	NA	1091900144	1329	1499	+	170	NA	NA	NA	expressed	AS up	1.2044	NA	NA	NA	NA	NA	NA	NA	NA	AS up	1.59074	NA	NA	anoxic up	1.05242	no	NA	NA	NA	NA	NA	NA	NA	NA	7.28662	7.81536	8.30387	8.32504	6.98426	7.23463	8.02158	7.17617	7.36872	6.7716	5.39769	6.81845	6.88348	6.97311
TONNANOP_v1_1440003	NA	1091900144	1646	2782	+	1136	alpha beta hydrolase	exported protein of unknown function	NA	expressed	NA	NA	NA	NA	NA	NA	NA	NA	NA	NA	NA	NA	NA	NA	NA	NA	yes	0.120566	0.205039	COG1073	R	Hydrolase_4,Peptidase_S15,Abhydrolase_6,Peptidase_S9,AXE1,BAAT_C	F:GO:0016787	NA	NA	6.88453	6.2839	7.44212	7.34097	6.85049	7.05963	7.34644	8.07871	7.46486	7.83076	7.14641	7.3247	6.99098	7.07925
TONNANOP_v1_1440004	NA	1091900144	2937	3539	+	602	molybdenum cofactor carrier	NA	NA	expressed	NA	NA	NA	NA	NA	NA	NA	NA	NA	NA	NA	NA	NA	NA	NA	NA	no	NA	NA	NA	NA	MoCo_carrier	NA	NA	NA	4.70299	5.04191	5.55203	5.66243	5.29804	5.0174	6.14163	5.95775	5.80239	5.42818	4.93219	4.71907	5.36692	5.20016
TONNANOP_v1_1440005	Amino acid biosynthesis	1091900144	3592	5124	+	1532	anthranilate synthase component I	Anthranilate synthase component 1	trpE	expressed	NA	NA	NA	NA	NA	NA	NA	NA	NA	NA	NA	NA	NA	NA	NA	NA	yes	NA	NA	COG0147	E,H	Chorismate_bind,Anth_synt_I_N	P:GO:0000162; F:GO:0004049	map01230,map01100,map01110,map00400,map02024,map02025,map01130,map00405	L-tryptophan biosynthesis	5.19335	5.69791	5.1289	6.09318	5.77565	5.55211	4.99295	5.48661	5.31923	6.34708	5.58912	5.28096	5.19625	5.65409
TONNANOP_v1_1440006	NA	1091900144	5208	5339	+	131	addiction module	Addiction module protein (fragment)	NA	expressed	NA	NA	NA	NA	NA	NA	NA	NA	NA	NA	NA	NA	NA	NA	NA	NA	no	NA	NA	COG3657	S	NA	NA	NA	NA	7.65917	5.99083	6.96513	7.82268	7.00319	6.69349	7.10547	7.62621	7.16822	7.49907	7.34846	7.58056	7.90877	7.38161
TONNANOP_v1_1440007	NA	1091900144	5344	5670	+	326	transcriptional regulator	NA	NA	expressed	NA	NA	NA	NA	NA	NA	NA	NA	NA	NA	NA	NA	NA	NA	NA	NA	no	NA	NA	NA	NA	NA	NA	NA	NA	0.68706	4.71964	4.39301	6.19934	5.85649	5.4867	4.08887	5.04474	5.30804	5.31418	3.69209	5.12375	5.4066	5.64818
TONNANOP_v1_1440008	Vitamins & Cofactors, Amino acid biosynthesis	1091900144	5689	6288	+	599	type 1 glutamine amidotransferase	bifunctional protein:[Includes: para-aminobenzoate synthase glutamine amidotransferase component II (ADC synthase); anthranilate synthase component II]	trpG/pabA	expressed	NA	NA	NA	NA	NA	NA	NA	NA	NA	NA	NA	NA	NA	NA	NA	NA	no	NA	NA	COG0512	E,H	GATase,Peptidase_C26	P:GO:0006541; F:GO:0016740; F:GO:0004049	map01100,map02024,map00400,map01130,map01230,map00405,map02025,map01110	L-tryptophan biosynthesis, vitamine B9 (folic acid) precursor biosynthesis	5.05246	4.58634	2.70518	5.93097	5.72549	4.32959	5.0151	4.86698	4.63989	6.0325	5.33949	4.79218	5.24593	5.42835
TONNANOP_v1_1440009	Amino acid biosynthesis	1091900144	6291	7313	+	1022	anthranilate phosphoribosyltransferase	Anthranilate phosphoribosyltransferase	trpD-2	expressed	NA	NA	NA	NA	O up	1.36614	NA	NA	NA	NA	NA	NA	oxic up	1.2006	hypox up	1.53167	yes	0.10174	0.0998145	COG0547	E	Glycos_transf_3,Glycos_trans_3N	F:GO:0000287; P:GO:0000162; F:GO:0004048	map01230,map00400,map01110,map01130,map01100	L-tryptophan biosynthesis	3.57183	4.87094	4.21457	4.63108	3.95263	3.87719	4.5129	3.33894	5.25477	5.47781	5.65252	4.74865	4.66305	4.82593
TONNANOP_v1_1440010	Amino acid biosynthesis	1091900144	7319	8131	+	812	indole-3-glycerol phosphate synthase	Indole-3-glycerol phosphate synthase	trpC	expressed	NA	NA	NA	NA	NA	NA	NA	NA	NA	NA	NA	NA	NA	NA	NA	NA	no	NA	NA	COG0134	E	IGPS	F:GO:0004425; P:GO:0000162	map01100,map00400,map01110,map01230,map01130	L-tryptophan biosynthesis	3.01438	4.52933	2.35064	5.03691	4.6278	4.64388	4.55802	4.92281	5.46404	5.4532	4.33676	4.27056	4.49237	4.41271
TONNANOP_v1_1440011	NA	1091900144	8128	8418	+	290	NA	NA	NA	expressed	O up	2.03724	NA	NA	O up	2.56385	NA	NA	oxic up	2.27422	hypox up	1.80025	oxic up	2.80084	hypox up	2.32687	no	NA	NA	NA	NA	NA	NA	NA	NA	6.52657	5.09349	5.96901	6.44031	5.40184	6.14396	5.74216	5.70031	8.1155	9.3402	4.689	7.82936	8.44245	7.72916
TONNANOP_v1_1440012	NA	1091900144	8494	8640	+	146	NA	NA	NA	expressed	O up	1.64861	AS up	2.56106	O up	4.20968	NA	NA	oxic up	1.7723	hypox up	1.52493	oxic up	4.33336	hypox up	4.08599	no	NA	NA	NA	NA	NA	NA	NA	NA	0.68706	0.407653	4.54398	2.47492	2.52229	3.33102	2.19381	2.41622	5.40725	5.51741	1.38685	5.45099	5.0237	3.98042
TONNANOP_v1_1440013	NA	1091900144	8667	8927	+	260	hypothetical protein	NA	NA	expressed	NA	NA	NA	NA	NA	NA	NA	NA	NA	NA	NA	NA	NA	NA	NA	NA	no	NA	NA	NA	NA	Molybdop_Fe4S4	NA	NA	NA	0.68706	4.08858	2.87663	5.54747	4.67253	3.98499	2.19381	3.0407	5.62294	4.57285	4.23066	5.32738	4.45489	3.65804
TONNANOP_v1_1450001	NA	1091900145	1	195	-	194	NA	NA	NA	expressed	NA	NA	NA	NA	NA	NA	NA	NA	NA	NA	NA	NA	NA	NA	NA	NA	no	NA	NA	NA	NA	NA	NA	NA	NA	0.68706	3.93943	0.143707	4.96961	5.15109	2.84292	3.13035	5.46223	5.42946	4.80586	4.60118	3.38081	4.66726	4.24663
TONNANOP_v1_1450002	NA	1091900145	413	1147	-	734	4 -phosphopantetheinyl transferase	Phosphopantetheinyl transferase	NA	expressed	NA	NA	NA	NA	NA	NA	NA	NA	NA	NA	NA	NA	NA	NA	NA	NA	no	NA	NA	COG2091	H	ACPS	F:GO:0000287; F:GO:0016740; F:GO:0008897	map00770	NA	4.23177	5.19055	4.39208	5.29032	4.51118	5.30436	4.93292	3.75817	5.95737	4.44934	5.06712	4.81812	5.25164	5.09016
TONNANOP_v1_1450003	NA	1091900145	1484	1693	-	209	NA	NA	NA	expressed	NA	NA	NA	NA	NA	NA	NA	NA	NA	NA	NA	NA	NA	NA	NA	NA	no	NA	NA	NA	NA	NA	NA	NA	NA	2.73064	3.84159	0.143707	2.47492	2.52229	2.44149	3.37809	2.83513	2.95298	2.75196	1.38685	2.65025	3.78677	1.68068
TONNANOP_v1_1450004	Amino acid biosynthesis	1091900145	1615	2748	-	1133	succinyl-diaminopimelate desuccinylase	N-succinyl-diaminopimelate deacylase	dapE	expressed	NA	NA	NA	NA	NA	NA	NA	NA	NA	NA	NA	NA	NA	NA	NA	NA	no	NA	NA	COG0624	E	Peptidase_M20,M20_dimer	F:GO:0008270; P:GO:0009089; P:GO:0006508; F:GO:0009014; F:GO:0008237; F:GO:0050897; P:GO:0019877	map00300,map01120,map01230,map01100	L-lysine biosynthesis	5.74267	6.17237	5.14849	6.25114	5.69858	5.72454	5.61367	6.78786	7.20453	6.85218	7.13501	6.64231	6.43077	6.31084
TONNANOP_v1_1450005	Amino acid biosynthesis	1091900145	2748	3569	-	821	2,3,4,5-tetrahydropyridine-2,6-dicarboxylate N-succinyltransferase	2,3,4,5-tetrahydropyridine-2-carboxylate N-succinyltransferase	dapD	expressed	O up	1.11698	NA	NA	NA	NA	NA	NA	NA	NA	hypox up	1.30674	NA	NA	NA	NA	yes	0.104023	0.100571	COG2171	E	THDPS_N_2,Hexapep_2,Hexapep	C:GO:0005737; P:GO:0009089; F:GO:0008666; P:GO:0019877	map01120,map00300,map01100,map01230	L-lysine biosynthesis	5.85606	5.80663	5.65834	7.05549	6.79359	6.56666	5.92822	7.0106	7.71858	7.49526	7.46437	7.07688	6.88592	6.74943
TONNANOP_v1_1450006	NA	1091900145	3569	3817	-	248	NA	NA	NA	expressed	O up	1.40927	NA	NA	NA	NA	NA	NA	oxic up	1.40951	hypox up	1.40903	NA	NA	NA	NA	no	NA	NA	NA	NA	NA	NA	NA	NA	3.84003	5.09668	6.53427	6.07648	5.94042	6.37738	6.6117	6.07628	7.82509	7.02989	6.92125	7.01757	7.18638	6.59997
TONNANOP_v1_1450007	NA	1091900145	3599	3730	+	131	hypothetical protein	NA	NA	expressed	NA	NA	NA	NA	NA	NA	NA	NA	NA	NA	NA	NA	NA	NA	NA	NA	no	NA	NA	NA	NA	NA	NA	NA	NA	0.68706	0.407653	0.143707	2.47492	3.4123	2.44149	2.19381	2.41622	3.10914	5.34348	3.17461	4.96751	4.5727	5.50023
TONNANOP_v1_1450008	NA	1091900145	3882	4079	-	197	hypothetical protein	NA	NA	expressed	NA	NA	NA	NA	NA	NA	NA	NA	NA	NA	NA	NA	NA	NA	NA	NA	no	NA	NA	NA	NA	NA	NA	NA	NA	7.55682	7.70293	7.63477	8.3587	7.6649	7.25756	7.91493	7.92969	8.67407	8.42175	8.65661	8.39808	8.41939	8.26552
TONNANOP_v1_1450009	NA	1091900145	4121	5191	-	1070	cyclase family	Cyclase family protein	NA	expressed	NA	NA	NA	NA	NA	NA	NA	NA	NA	NA	NA	NA	NA	NA	NA	NA	yes	0.0259679	0.0294105	COG1878	R	Cyclase	F:GO:0004061; P:GO:0019441	NA	NA	5.51729	5.51717	6.1772	6.65852	6.37777	6.61947	5.89575	6.29925	7.49117	6.63994	7.26107	7.19894	6.67832	6.86397
TONNANOP_v1_1450010	Vitamins & Cofactors	1091900145	5366	5971	+	605	dephospho- kinase	Dephospho-CoA kinase	coaE	expressed	NA	NA	NA	NA	NA	NA	NA	NA	NA	NA	NA	NA	NA	NA	NA	NA	no	NA	NA	COG0237	H	CoaE	F:GO:0000166; F:GO:0016301; P:GO:0006796	map00770,map01100	coenzyme A (CoA) biosynthesis	1.74277	0.407653	3.19364	4.06829	4.2488	4.14777	5.00277	4.82394	4.21591	5.10838	4.4633	4.23197	3.73325	3.84156
TONNANOP_v1_1450011	NA	1091900145	6297	6683	+	386	FUN14 family	FUN14 family protein	NA	expressed	NA	NA	NA	NA	NA	NA	NA	NA	NA	NA	NA	NA	NA	NA	NA	NA	no	NA	NA	COG2383	S	FUN14	C:GO:0016021	NA	NA	0.68706	3.06534	0.143707	3.4739	4.77453	4.62648	4.34599	3.48285	4.80691	4.8935	5.45861	3.09014	5.01458	3.99031
TONNANOP_v1_1450012	Stress response	1091900145	6766	7446	-	680	thiol:disulfide interchange	Thiol:disulfide interchange protein DsbA	dsbA	expressed	NA	NA	NA	NA	NA	NA	NA	NA	NA	NA	NA	NA	NA	NA	NA	NA	no	NA	NA	COG0526	C,O	DSBA,Thioredoxin_4	C:GO:0005623; F:GO:0015035; P:GO:0045454; P:GO:0055114; C:GO:0042597; F:GO:0016853	map01503	NA	5.48788	6.94583	5.60937	7.28815	7.00562	6.86172	6.50877	6.8004	6.9978	6.76543	6.57427	6.23661	6.24003	6.21575
TONNANOP_v1_1450013	Respiration (other), Vitamins & Cofactors	1091900145	7659	8570	-	911	4-hydroxybenzoate octaprenyltransferase	p-hydroxybenzoate octaprenyltransferase	ubiA	expressed	NA	NA	NA	NA	NA	NA	NA	NA	NA	NA	NA	NA	NA	NA	NA	NA	no	NA	NA	COG0382	H	UbiA	C:GO:0016021; F:GO:0008412; P:GO:0006744; C:GO:0005886	map01110,map01100,map00130	ubiquinol biosynthesis	5.46877	5.85885	5.05132	6.06	6.55226	6.05079	5.12308	6.12307	5.9666	5.55723	4.45841	5.28084	4.86384	5.3753
TONNANOP_v1_1450014	NA	1091900145	8841	8993	-	152	NA	NA	NA	expressed	NA	NA	NA	NA	NA	NA	NA	NA	NA	NA	NA	NA	NA	NA	NA	NA	no	NA	NA	NA	NA	NA	NA	NA	NA	5.99606	6.6397	6.75267	7.44902	7.88247	7.37133	7.93503	7.7844	7.44199	6.73884	7.0197	6.59005	6.69991	5.68744
TONNANOP_v1_1460001	NA	1091900146	96	392	+	296	addiction module antitoxin	conserved protein of unknown function	NA	expressed	NA	NA	NA	NA	NA	NA	NA	NA	NA	NA	NA	NA	NA	NA	NA	NA	no	NA	NA	COG3657	S	Gp49	NA	NA	NA	6.93433	3.39402	7.16594	6.93779	6.40808	4.82146	6.46205	4.88085	6.1985	5.63107	6.3593	4.67084	6.32288	6.61967
TONNANOP_v1_1460002	NA	1091900146	396	680	+	284	addiction module antidote	conserved protein of unknown function	NA	expressed	NA	NA	NA	NA	NA	NA	NA	NA	NA	NA	NA	NA	NA	NA	NA	NA	no	NA	NA	COG3636	K	NA	F:GO:0043565	NA	NA	0.68706	5.30826	4.58219	3.22219	4.09166	3.17045	4.34231	2.41622	4.00932	2.97308	3.09295	2.99441	4.21295	3.80562
TONNANOP_v1_1460003	NA	1091900146	584	805	+	221	NA	NA	NA	expressed	NA	NA	NA	NA	NA	NA	NA	NA	NA	NA	NA	NA	NA	NA	NA	NA	no	NA	NA	NA	NA	NA	NA	NA	NA	6.36522	6.72662	6.59296	5.47069	7.33258	6.27297	6.47568	4.94711	6.23171	6.03397	5.98751	5.19346	5.38461	5.93956
TONNANOP_v1_1460004	NA	1091900146	872	1033	+	161	hypothetical protein	NA	NA	expressed	NA	NA	NA	NA	NA	NA	NA	NA	NA	NA	NA	NA	NA	NA	NA	NA	no	NA	NA	NA	NA	NA	NA	NA	NA	6.81453	6.27285	7.34275	7.34926	7.18321	7.6789	7.32881	6.84623	7.50687	6.08218	8.30267	5.62133	6.84137	7.27886
TONNANOP_v1_1460005	NA	1091900146	1099	5622	+	4523	DNA-directed RNA polymerase subunit beta	DNA-directed RNA polymerase subunit beta'	rpoC	expressed	NA	NA	NA	NA	NA	NA	NA	NA	NA	NA	NA	NA	NA	NA	NA	NA	yes	0.0788702	0.1161	COG0086	K	RNA_pol_Rpb1_1,RNA_pol_Rpb1_5,RNA_pol_Rpb1_2,RNA_pol_Rpb1_3,RNA_pol_Rpb1_4	F:GO:0003677; F:GO:0003899; P:GO:0006351	map00240,map01100,map00230,map03020	NA	6.20216	6.5896	6.34144	7.03724	6.72462	6.65653	6.35532	6.88389	7.14771	7.36697	7.53174	7.1614	7.19219	7.29047
TONNANOP_v1_1460006	NA	1091900146	5588	5722	-	134	NA	NA	NA	expressed	NA	NA	NA	NA	NA	NA	NA	NA	NA	NA	NA	NA	NA	NA	NA	NA	no	NA	NA	NA	NA	NA	NA	NA	NA	0.68706	3.52006	0.143707	2.47492	4.33058	4.81448	3.40989	4.47034	4.6327	5.87682	3.15148	4.64711	4.9629	3.62555
TONNANOP_v1_1460007	NA	1091900146	5943	6692	+	749	family DNA-binding transcriptional regulator	conserved hypothetical protein	yebC	expressed	NA	NA	NA	NA	NA	NA	NA	NA	NA	NA	NA	NA	NA	NA	NA	NA	no	NA	NA	COG0217	S	Transcrip_reg	F:GO:0003677; C:GO:0005737; P:GO:0006351; P:GO:0006355	NA	NA	7.25852	7.08368	7.23414	7.85238	7.2552	7.48913	7.39327	7.61489	7.5982	7.67464	7.30881	7.59048	7.65469	7.60328
TONNANOP_v1_1460008	NA	1091900146	6771	7538	+	767	cell division	Cell division protein ZapD	zapD	expressed	NA	NA	NA	NA	NA	NA	NA	NA	NA	NA	NA	NA	NA	NA	NA	NA	yes	0.0377852	0.0363489	COG4582	S	ZapD	P:GO:0051301; P:GO:0007049	NA	NA	5.67039	5.6712	5.43985	6.93588	5.87002	6.25545	6.48723	6.51701	7.08203	6.52113	6.09479	6.54737	6.56726	6.73013
TONNANOP_v1_1460009	NA	1091900146	7908	8120	+	212	DNA gyrase inhibitor	DNA gyrase inhibitor YacG	yacG	expressed	NA	NA	NA	NA	NA	NA	NA	NA	NA	NA	NA	NA	NA	NA	NA	NA	no	NA	NA	COG3024	S	YacG	F:GO:0008270; P:GO:2000372; P:GO:0006355; F:GO:0008657	NA	NA	0.68706	0.407653	3.13044	3.96969	3.3629	5.3404	2.19381	4.41236	3.19977	4.78987	5.25877	3.287	4.01231	3.16685
TONNANOP_v1_1460010	NA	1091900146	8219	8500	-	281	NA	NA	NA	expressed	NA	NA	NA	NA	NA	NA	NA	NA	NA	NA	NA	NA	NA	NA	NA	NA	no	NA	NA	NA	NA	NA	NA	NA	NA	0.68706	5.32307	0.143707	3.9752	3.78058	5.37593	3.15466	3.74018	5.55982	4.171	2.4868	4.41655	4.22518	3.57528
TONNANOP_v1_1470001	NA	1091900147	98	274	-	176	hypothetical protein	NA	NA	expressed	NA	NA	NA	NA	NA	NA	NA	NA	NA	NA	NA	NA	NA	NA	NA	NA	no	NA	NA	NA	NA	NA	NA	NA	NA	7.4491	6.77439	6.5435	6.82158	6.80149	7.49372	6.90448	6.889	7.44276	7.14744	7.03913	6.97883	7.19967	6.88245
TONNANOP_v1_1470002	NA	1091900147	271	540	-	269	DNA polymerase IV (family X)	NA	NA	expressed	AS up	1.40031	NA	NA	NA	NA	NA	NA	AS up	1.65466	AS up	1.14595	anoxic up	1.03238	NA	NA	no	NA	NA	NA	NA	NA	NA	NA	NA	8.20246	7.66878	7.35699	6.82148	8.00883	6.62109	8.19259	7.3752	7.71913	7.04008	6.54227	6.76186	6.63557	6.87023
TONNANOP_v1_1470003	NA	1091900147	743	3859	-	3116	acriflavin resistance	Acriflavin resistance protein	NA	expressed	NA	NA	NA	NA	NA	NA	NA	NA	oxic up	1.07282	NA	NA	NA	NA	NA	NA	yes	0.00262579	0.0121396	COG0841	V	ACR_tran	C:GO:0016021; P:GO:0006810; F:GO:0005215	NA	NA	3.22741	3.05439	3.58952	4.61302	4.59005	4.16263	3.59987	4.66452	4.60914	5.14628	4.23225	4.21423	4.65288	4.57492
TONNANOP_v1_1470004	NA	1091900147	3856	5178	-	1322	efflux transporter periplasmic adaptor subunit	RND family efflux transporter, MFP subunit	NA	expressed	NA	NA	NA	NA	NA	NA	NA	NA	NA	NA	NA	NA	NA	NA	NA	NA	yes	0.0120655	0.0337001	COG0845	M	OEP	P:GO:0055085; C:GO:0016020	NA	NA	4.52795	5.05338	5.19739	5.69366	5.17398	5.55815	5.17695	5.38298	6.02795	6.02732	5.74047	5.71595	5.66199	5.70844
TONNANOP_v1_1470005	NA	1091900147	5596	8694	-	3098	AAA domain-containing	protein of unknown function	NA	expressed	O up	2.23187	NA	NA	O up	1.60549	NA	NA	oxic up	2.20441	hypox up	2.25933	oxic up	1.57803	hypox up	1.63295	yes	NA	NA	COG2319	R	WD40,WD40,WD40,WD40	C:GO:0016020; C:GO:0016021	NA	NA	1.86593	0.819964	1.67779	3.31326	3.0593	3.45911	2.61968	2.60066	4.29252	4.16896	3.18975	3.47988	3.48659	3.31093
TONNANOP_v1_1480001	NA	1091900148	415	618	-	203	NA	NA	NA	expressed	NA	NA	NA	NA	NA	NA	NA	NA	NA	NA	NA	NA	NA	NA	NA	NA	no	NA	NA	NA	NA	NA	NA	NA	NA	4.09915	0.407653	0.143707	4.15986	4.4303	4.35196	3.09948	3.67171	5.1432	4.83746	5.45967	3.7829	3.52499	3.61499
TONNANOP_v1_1480002	NA	1091900148	535	831	+	296	NA	NA	NA	not detected	NA	NA	NA	NA	NA	NA	NA	NA	NA	NA	NA	NA	NA	NA	NA	NA	no	NA	NA	NA	NA	NA	NA	NA	NA	NA	NA	NA	NA	NA	NA	NA	NA	NA	NA	NA	NA	NA	NA
TONNANOP_v1_1480003	NA	1091900148	937	3807	+	2870	2-oxoglutarate dehydrogenase E1 component	2-oxoglutarate decarboxylase, thiamin-requiring	sucA	expressed	NA	NA	NA	NA	NA	NA	NA	NA	NA	NA	NA	NA	NA	NA	NA	NA	yes	0.00354127	0.0163585	COG0567	C	Transket_pyr,E1_dh,OxoGdeHyase_C,2-oxogl_dehyd_N	F:GO:0030976; F:GO:0004591; P:GO:0006099	map00380,map00310,map01130,map01120,map01110,map01200,map01100,map00020	NA	4.8431	5.02638	5.10664	5.8254	5.40723	5.2899	5.33376	5.55808	5.70192	5.71886	5.09739	4.73922	4.78351	4.91077
TONNANOP_v1_1480004	NA	1091900148	3804	5081	+	1277	dihydrolipoyllysine-residue succinyltransferase	dihydrolipoyltranssuccinase	sucB	expressed	NA	NA	NA	NA	NA	NA	NA	NA	NA	NA	NA	NA	NA	NA	NA	NA	yes	0.00640202	0.015109	COG0508	C	2-oxoacid_dh,Biotin_lipoyl,E3_binding	F:GO:0004149; C:GO:0045252; P:GO:0006099; P:GO:0033512	map01100,map01130,map00310,map00020,map01120,map01110,map01200	NA	3.52154	3.81782	4.7286	4.72983	4.3453	4.67539	4.77838	4.54174	4.72534	5.25743	4.91891	4.53769	4.42194	4.32075
TONNANOP_v1_1480005	NA	1091900148	5645	5869	-	224	NA	NA	NA	expressed	O up	7.78518	anoxic up	4.98251	O up	2.80267	NA	NA	oxic up	7.96837	hypox up	7.60198	oxic up	2.98586	hypox up	2.61947	no	NA	NA	NA	NA	NA	NA	NA	NA	0.68706	0.407653	0.143707	2.8387	5.04338	3.31612	2.19381	3.37455	5.62231	6.04772	6.13208	5.30315	5.44665	6.26664
TONNANOP_v1_1480006	NA	1091900148	6408	7946	+	1538	SAM-dependent methyltransferase	putative methyltransferase	NA	expressed	NA	NA	NA	NA	NA	NA	NA	NA	NA	NA	NA	NA	NA	NA	NA	NA	no	NA	NA	COG3315	Q	LCM	F:GO:0008168; P:GO:0032259	NA	NA	0.68706	3.7763	3.08549	4.02159	3.79556	4.40998	3.81443	4.02987	5.05871	4.97548	4.40534	4.15327	4.9254	4.42725
TONNANOP_v1_1480007	NA	1091900148	7951	8674	+	723	hybrid sensor histidine kinase response regulator	Multi-sensor hybrid histidine kinase (fragment)	NA	expressed	NA	NA	NA	NA	NA	NA	NA	NA	NA	NA	NA	NA	NA	NA	NA	NA	no	NA	NA	COG0642	T	NA	P:GO:0007165; C:GO:0016020; P:GO:0016310; F:GO:0004871; F:GO:0016301	NA	NA	0.68706	3.14536	3.33343	3.58269	2.99371	2.95792	3.17998	3.39729	3.14329	3.35652	2.30435	2.77357	3.01934	3.64609
TONNANOP_v1_1490001	NA	1091900149	18	98	+	80	NA	NA	NA	expressed	NA	NA	NA	NA	NA	NA	NA	NA	NA	NA	NA	NA	NA	NA	NA	NA	no	NA	NA	NA	NA	GTP_EFTU_D3	NA	NA	NA	3.88209	6.69056	7.67165	7.52461	6.20883	6.90126	7.58617	7.55893	6.25115	7.01714	5.47988	7.56974	6.85006	6.17139
TONNANOP_v1_1490002	NA	1091900149	304	615	+	311	30S ribosomal S10	30S ribosomal protein S10	rpsJ	expressed	NA	NA	NA	NA	NA	NA	NA	NA	NA	NA	NA	NA	NA	NA	NA	NA	yes	0.203919	0.0763407	COG0051	J	Ribosomal_S10	F:GO:0003735; C:GO:0005840; F:GO:0000049; P:GO:0006412	map03010	ribosomal protein	6.58813	7.75172	7.30008	7.24226	7.13933	7.18649	6.85085	7.39652	7.18124	7.14195	8.03336	6.91563	6.8899	6.45688
TONNANOP_v1_1490003	NA	1091900149	880	1548	+	668	50S ribosomal L3	50S ribosomal subunit protein L3	rplC	expressed	NA	NA	NA	NA	NA	NA	NA	NA	NA	NA	NA	NA	NA	NA	NA	NA	yes	0.207286	0.170497	COG0087	J	Ribosomal_L3	F:GO:0003735; C:GO:0005840; F:GO:0019843; P:GO:0006412	map03010	ribosomal protein	7.17743	7.98693	6.90815	7.41136	7.5202	6.87382	8.09247	8.06055	8.29763	7.50983	7.3431	7.41717	7.76047	7.19144
TONNANOP_v1_1490004	NA	1091900149	1555	2163	+	608	50S ribosomal L4	50S ribosomal protein L4, regulates expression of S10 operon	rplD	expressed	NA	NA	NA	NA	NA	NA	NA	NA	NA	NA	NA	NA	NA	NA	NA	NA	yes	0.129313	0.106669	COG0088	J	Ribosomal_L4	F:GO:0003735; C:GO:0005840; F:GO:0019843; P:GO:0006412	map03010	ribosomal protein	5.30854	7.00878	6.08344	5.95306	6.26736	5.23583	6.23432	6.2206	5.96517	6.52688	6.37106	6.11335	5.81883	5.71536
TONNANOP_v1_1490005	NA	1091900149	2160	2456	+	296	50S ribosomal L23	50S ribosomal subunit protein L23	rplW	expressed	NA	NA	NA	NA	NA	NA	NA	NA	NA	NA	NA	NA	NA	NA	NA	NA	yes	0.218328	0.216191	COG0089	J	Ribosomal_L23	F:GO:0000166; F:GO:0003735; C:GO:0005840; F:GO:0019843; P:GO:0006412	map03010	ribosomal protein	6.55314	5.93156	6.177	6.04195	5.71105	4.16958	6.50621	4.36282	5.06825	6.19202	6.25591	5.34546	5.91965	5.40937
TONNANOP_v1_1490006	NA	1091900149	3091	3918	+	827	50S ribosomal L2	50S ribosomal protein L2	rplB	expressed	NA	NA	NA	NA	NA	NA	NA	NA	NA	NA	NA	NA	NA	NA	NA	NA	yes	0.0845492	0.117954	COG0090	J	Ribosomal_L2_C,Ribosomal_L2	F:GO:0003735; C:GO:0015934; F:GO:0016740; F:GO:0019843; P:GO:0006412	map03010	ribosomal protein	6.54055	7.44242	6.74193	7.44639	7.07286	6.30407	7.04536	7.17401	6.86691	7.62333	7.05167	7.16093	6.92182	7.06849
TONNANOP_v1_1490007	NA	1091900149	3998	4273	+	275	30S ribosomal S19	30S ribosomal protein S19	rpsS	expressed	NA	NA	NA	NA	NA	NA	NA	NA	NA	NA	NA	NA	NA	NA	NA	NA	yes	0.155771	0.0870962	COG0185	J	Ribosomal_S19	F:GO:0003735; C:GO:0015935; F:GO:0019843; P:GO:0006412	map03010	ribosomal protein	7.12063	8.65021	7.85284	8.4766	8.37778	7.52113	7.84694	8.0046	7.30071	8.30701	8.06847	7.88861	7.27277	7.71579
TONNANOP_v1_1490008	NA	1091900149	4301	4633	+	332	50S ribosomal L22	50S ribosomal protein L22	rplV	expressed	NA	NA	NA	NA	NA	NA	NA	NA	NA	NA	NA	NA	NA	NA	NA	NA	yes	0.368692	0.296701	COG0091	J	Ribosomal_L22	F:GO:0003735; C:GO:0015934; F:GO:0019843; P:GO:0006412	map03010	ribosomal protein	6.72863	7.7154	7.50702	6.94035	7.63068	6.2614	6.89979	7.0209	6.70775	7.36789	8.12145	7.01188	6.97234	6.83081
TONNANOP_v1_1490009	NA	1091900149	4639	5322	+	683	30S ribosomal S3	30S ribosomal protein S3	rpsC	expressed	NA	NA	NA	NA	NA	NA	NA	NA	NA	NA	NA	NA	NA	NA	NA	NA	yes	0.148845	0.157469	COG0092	J	Ribosomal_S3_C,KH_2	F:GO:0003735; F:GO:0003729; C:GO:0015935; F:GO:0019843; P:GO:0006412	map03010	ribosomal protein	7.41648	7.0735	6.43652	7.79471	7.84526	7.32074	7.20062	7.68015	7.77889	7.94062	8.02773	7.66833	7.49687	7.36225
TONNANOP_v1_1490010	NA	1091900149	5326	5739	+	413	50S ribosomal L16	50S ribosomal protein L16	rplP	expressed	NA	NA	NA	NA	NA	NA	NA	NA	NA	NA	NA	NA	NA	NA	NA	NA	yes	0.154572	0.107255	COG0197	J	Ribosomal_L16	F:GO:0003735; C:GO:0005840; F:GO:0000049; F:GO:0019843; P:GO:0006412	map03010	ribosomal protein	7.78404	8.6306	8.43785	8.49922	8.7278	8.09334	8.23907	9.14217	8.05839	8.38528	8.63414	8.28108	8.10141	7.83606
TONNANOP_v1_1490011	NA	1091900149	5739	5933	+	194	50S ribosomal L29	50S ribosomal subunit protein L29	rpmC	expressed	NA	NA	NA	NA	NA	NA	NA	NA	NA	NA	NA	NA	NA	NA	NA	NA	no	NA	NA	COG0255	J	Ribosomal_L29	F:GO:0003735; C:GO:0005840; P:GO:0006412	map03010	ribosomal protein	8.57268	8.64664	8.23911	8.44286	8.33756	7.50335	9.08738	9.31498	8.3584	8.64527	8.35517	8.03026	8.08635	8.01567
TONNANOP_v1_1490012	NA	1091900149	5930	6190	+	260	30S ribosomal S17	30S ribosomal subunit protein S17	rpsQ	expressed	NA	NA	NA	NA	NA	NA	NA	NA	NA	NA	NA	NA	NA	NA	NA	NA	yes	0.0924701	0.0714501	COG0186	J	Ribosomal_S17	F:GO:0003735; C:GO:0005840; F:GO:0019843; P:GO:0006412	map03010	ribosomal protein	5.52559	6.86248	5.26836	4.16367	5.37693	5.99876	5.54517	5.27002	5.07656	5.85613	6.00042	5.42737	5.52899	6.41973
TONNANOP_v1_1490013	NA	1091900149	6194	6562	+	368	50S ribosomal L14	50S ribosomal protein L14	rplN	expressed	NA	NA	NA	NA	NA	NA	NA	NA	NA	NA	NA	NA	NA	NA	NA	NA	yes	0.407304	0.343901	COG0093	J	Ribosomal_L14	F:GO:0003735; C:GO:0015934; F:GO:0019843; P:GO:0006412	map03010	ribosomal protein	6.24503	5.82633	6.96046	6.73461	6.39682	6.21594	6.89722	6.28268	6.41999	7.23401	6.71924	6.84123	6.73492	6.59036
TONNANOP_v1_1490014	NA	1091900149	7168	7485	+	317	50S ribosomal L24	50S ribosomal subunit protein L24	rplX	expressed	NA	NA	NA	NA	NA	NA	NA	NA	NA	NA	NA	NA	NA	NA	NA	NA	yes	0.0765714	0.0672825	COG0198	J	ribosomal_L24	F:GO:0003735; C:GO:0005840; F:GO:0019843; P:GO:0006412	map03010	ribosomal protein	4.97462	7.24251	6.69289	7.24816	6.67184	6.80839	6.6698	5.78491	6.53161	6.75087	7.02067	6.56776	6.64172	6.89568
TONNANOP_v1_1490015	NA	1091900149	7497	8036	+	539	50S ribosomal L5	50S ribosomal protein L5	rplE	expressed	NA	NA	NA	NA	NA	NA	NA	NA	NA	NA	NA	NA	NA	NA	NA	NA	yes	0.324692	0.303994	COG0094	J	Ribosomal_L5_C,Ribosomal_L5	F:GO:0003735; C:GO:0005840; F:GO:0000049; F:GO:0019843; P:GO:0006412	map03010	ribosomal protein	5.95519	6.3132	6.69263	6.65786	7.12685	5.95146	6.42364	5.83135	5.90376	6.91638	5.79749	6.20122	6.33511	6.48415
TONNANOP_v1_1490016	NA	1091900149	8046	8351	+	305	30S ribosomal S14	30S ribosomal protein S14	rpsN	expressed	NA	NA	NA	NA	NA	NA	NA	NA	NA	NA	NA	NA	NA	NA	NA	NA	yes	0.0548833	0.0324216	COG0199	J	Ribosomal_S14	F:GO:0003735; C:GO:0005840; F:GO:0019843; P:GO:0006412	map03010	ribosomal protein	4.47771	4.56155	5.44813	5.92113	5.84105	4.72751	5.51725	5.40282	5.52321	6.02056	5.45744	6.05651	6.1125	5.14236
TONNANOP_v1_1500001	NA	1091900150	90	827	-	737	hypothetical protein BWK73_21745	NA	NA	expressed	NA	NA	NA	NA	NA	NA	NA	NA	NA	NA	NA	NA	NA	NA	NA	NA	no	NA	NA	NA	NA	NA	C:GO:0016020; C:GO:0016021	NA	NA	3.85214	3.63163	3.30882	2.47492	4.80537	3.62209	3.74204	3.80811	3.20289	3.00472	1.38685	2.52174	3.34529	1.68068
TONNANOP_v1_1500002	NA	1091900150	879	1046	+	167	NA	NA	NA	not detected	NA	NA	NA	NA	NA	NA	NA	NA	NA	NA	NA	NA	NA	NA	NA	NA	no	NA	NA	NA	NA	NA	NA	NA	NA	NA	NA	NA	NA	NA	NA	NA	NA	NA	NA	NA	NA	NA	NA
TONNANOP_v1_1500003	NA	1091900150	1248	1406	+	158	integron integrase	NA	NA	expressed	NA	NA	NA	NA	NA	NA	NA	NA	NA	NA	NA	NA	NA	NA	NA	NA	no	NA	NA	NA	NA	Phage_int_SAM_4	F:GO:0003677; P:GO:0006310; P:GO:0015074	NA	NA	5.77643	0.407653	0.143707	4.69506	4.31967	4.19143	2.83636	2.41622	2.64541	2.75196	1.38685	2.89429	4.34844	4.72531
TONNANOP_v1_1500004	NA	1091900150	1421	1771	-	350	Uncharacterized conserved DUF4415 family	conserved protein of unknown function	NA	expressed	NA	NA	NA	NA	NA	NA	NA	NA	NA	NA	NA	NA	NA	NA	NA	NA	no	NA	NA	COG3514	S	BrnA_antitoxin	NA	NA	NA	0.68706	4.83374	3.90786	4.06902	5.49787	4.73782	4.01466	3.55838	5.00011	3.89577	3.29533	2.80202	3.97772	3.35076
TONNANOP_v1_1500005	NA	1091900150	1731	2006	-	275	family toxin	conserved protein of unknown function	NA	expressed	NA	NA	NA	NA	NA	NA	NA	NA	NA	NA	NA	NA	NA	NA	NA	NA	no	NA	NA	COG2929	S	BrnT_toxin	NA	NA	NA	4.61679	0.407653	4.23285	4.10834	5.83575	3.53342	5.81239	2.41622	4.0379	4.58622	1.38685	3.76449	4.09753	4.53853
TONNANOP_v1_1500006	NA	1091900150	2235	2450	-	215	toxin-antitoxin system toxin PIN family	conserved protein of unknown function	NA	not detected	NA	NA	NA	NA	NA	NA	NA	NA	NA	NA	NA	NA	NA	NA	NA	NA	no	NA	NA	COG1569	R	NA	C:GO:0016021	NA	NA	NA	NA	NA	NA	NA	NA	NA	NA	NA	NA	NA	NA	NA	NA
TONNANOP_v1_1500007	NA	1091900150	2437	2715	-	278	type II toxin-antitoxin system Phd family antitoxin	NA	NA	not detected	NA	NA	NA	NA	NA	NA	NA	NA	NA	NA	NA	NA	NA	NA	NA	NA	no	NA	NA	NA	NA	PhdYeFM_antitox	NA	NA	NA	NA	NA	NA	NA	NA	NA	NA	NA	NA	NA	NA	NA	NA	NA
TONNANOP_v1_1500008	NA	1091900150	2712	3860	-	1148	sn-glycerol-3-phosphate ABC transporter ATP-binding protein UgpC	Trehalose import ATP-binding protein SugC	ugpC	expressed	NA	NA	NA	NA	NA	NA	NA	NA	NA	NA	NA	NA	NA	NA	NA	NA	yes	0.0272379	0.0282673	COG3839	G	ABC_tran	F:GO:0005524; P:GO:0055085; P:GO:0008643; P:GO:0006820; F:GO:0043225; C:GO:0043190	NA	putative organic C transporter: glycerol-3-phosphate	5.69907	5.83254	5.48903	6.59564	5.58417	5.76335	5.99042	6.13935	5.54183	5.49521	5.0912	4.63698	5.23292	4.82109
TONNANOP_v1_1500009	NA	1091900150	3863	4699	-	836	carbohydrate ABC transporter permease	Trehalose transport system permease protein SugB	ugpE	expressed	NA	NA	NA	NA	NA	NA	NA	NA	NA	NA	NA	NA	NA	NA	NA	NA	no	NA	NA	COG0395	G	BPD_transp_1	C:GO:0016021; P:GO:0008643; C:GO:0005886	NA	putative organic C transporter: glycerol-3-phosphate	1.51948	4.26415	4.05563	4.55472	4.6628	4.68099	4.29388	4.33443	4.15209	3.6782	4.62803	3.54282	3.851	2.43363
TONNANOP_v1_150001	NA	1091900015	50	913	-	863	DUF1156 domain-containing	protein of unknown function	NA	expressed	O up	1.13539	anoxic up	1.34314	NA	NA	NA	NA	oxic up	1.41088	NA	NA	NA	NA	NA	NA	no	NA	NA	COG1943	L	Y1_Tnp	F:GO:0003677; F:GO:0004803; P:GO:0032775; F:GO:0009007; P:GO:0006313	NA	NA	3.34097	4.72966	4.01287	5.94084	5.43691	5.27539	5.9739	6.09778	5.7394	5.85239	4.40016	5.86422	5.87101	5.72408
TONNANOP_v1_1500010	NA	1091900150	4696	5574	-	878	sugar ABC transporter permease	Trehalose transport system permease protein SugA	ugpA	expressed	NA	NA	NA	NA	NA	NA	NA	NA	NA	NA	NA	NA	NA	NA	NA	NA	no	NA	NA	COG1175	G	BPD_transp_1	C:GO:0016021; P:GO:0008643; C:GO:0005886	NA	putative organic C transporter: glycerol-3-phosphate	2.37858	1.52354	2.26308	3.85882	4.15476	3.75682	4.16765	4.0786	4.04613	3.9447	2.45579	2.39315	3.19111	2.74241
TONNANOP_v1_1500011	NA	1091900150	5571	6833	-	1262	ABC transporter substrate-binding protein	ABC-type sugar transport system, periplasmic component	ugpB	expressed	AS up	1.06846	NA	NA	NA	NA	NA	NA	AS up	1.05799	AS up	1.07893	NA	NA	NA	NA	yes	0.032198	0.0444529	COG1653	G	SBP_bac_1,SBP_bac_8	P:GO:0008643; F:GO:0005215	NA	putative organic C transporter: glycerol-3-phosphate	5.9043	6.04358	5.94305	6.17122	6.25197	5.53665	6.17768	6.05939	5.44895	5.38854	5.64062	4.99011	5.09306	5.5652
TONNANOP_v1_1500012	NA	1091900150	6945	7157	-	212	hypothetical protein	NA	NA	expressed	NA	NA	NA	NA	NA	NA	NA	NA	NA	NA	NA	NA	NA	NA	NA	NA	no	NA	NA	NA	NA	NA	NA	NA	NA	7.7464	7.59776	9.24231	5.46945	5.49566	6.46526	8.36551	7.82623	6.8962	5.60256	1.38685	6.94067	6.24031	6.39328
TONNANOP_v1_1500013	NA	1091900150	7269	7478	+	209	NA	NA	NA	expressed	AS up	4.8176	NA	NA	anoxic up	4.30016	oxic up	3.22178	AS up	3.20671	AS up	6.42849	anoxic up	2.68927	anoxic up	5.91105	no	NA	NA	NA	NA	NA	NA	NA	NA	3.54412	4.38136	5.00689	3.98299	2.86415	2.81755	5.78218	4.65073	2.64541	2.75196	1.38685	1.42934	3.13346	1.68068
TONNANOP_v1_1500014	NA	1091900150	7642	7875	-	233	addiction module	NA	NA	expressed	AS up	1.81427	NA	NA	anoxic up	1.36232	NA	NA	AS up	1.43169	AS up	2.19686	NA	NA	anoxic up	1.74491	no	NA	NA	NA	NA	Unstab_antitox	NA	NA	NA	7.14373	6.15673	7.45261	7.03619	6.90822	5.6557	7.53614	7.01733	6.29039	4.52711	4.80007	6.37636	5.14197	6.31101
TONNANOP_v1_150002	NA	1091900015	916	2181	-	1265	restriction endonuclease subunit S	Restriction modification system DNA specificity domain protein	NA	expressed	NA	NA	NA	NA	NA	NA	NA	NA	NA	NA	NA	NA	NA	NA	NA	NA	no	NA	NA	COG0732	V	Methylase_S,Methylase_S	F:GO:0003677; P:GO:0006304	NA	NA	2.03629	0.407653	0.143707	3.01798	3.79352	3.11088	2.62719	3.37695	3.12318	2.85546	1.71339	2.16025	2.73456	1.68068
TONNANOP_v1_150003	NA	1091900015	2174	3148	-	974	type I restriction-modification system subunit M	conserved protein of unknown function	NA	expressed	NA	NA	NA	NA	NA	NA	NA	NA	NA	NA	NA	NA	NA	NA	NA	NA	no	NA	NA	COG0286	V	N6_Mtase	F:GO:0003677; F:GO:0008170; C:GO:0016021; P:GO:0009307; P:GO:0032775; F:GO:0009007	NA	NA	1.42696	3.934	2.95738	5.13999	4.05506	4.27173	3.82301	3.70658	4.55359	4.27983	4.54347	4.55217	3.75017	2.80256
TONNANOP_v1_150004	NA	1091900015	3161	3895	-	734	type I restriction-modification system subunit M	Type I restriction-modification system M subunit (fragment)	NA	expressed	NA	NA	NA	NA	NA	NA	NA	NA	NA	NA	NA	NA	NA	NA	NA	NA	no	NA	NA	COG0286	V	HsdM_N,N6_Mtase	F:GO:0003677; F:GO:0008170; P:GO:0009307; P:GO:0032775; F:GO:0009007	NA	NA	4.98515	5.57384	5.09836	6.22214	5.21869	5.46342	5.12791	6.24797	6.3803	5.903	3.69131	5.30148	5.07914	4.90177
TONNANOP_v1_150005	NA	1091900015	4124	5626	-	1502	bifunctional ADP-dependent NAD(P)H-hydrate dehydratase NAD(P)H-hydrate epimerase	Bifunctional NAD(P)H-hydrate repair enzyme Nnr	nnr	expressed	NA	NA	NA	NA	NA	NA	NA	NA	NA	NA	NA	NA	NA	NA	NA	NA	no	NA	NA	COG0063,COG0062	G,S	Carb_kinase,YjeF_N	F:GO:0000166; F:GO:0016829; F:GO:0043167	NA	NA	3.59735	4.40868	3.57357	5.20737	5.11274	4.74497	5.29055	5.03842	5.67662	5.16394	4.39754	4.22142	5.00337	4.50898
TONNANOP_v1_150006	NA	1091900015	5839	6135	-	296	NA	NA	NA	expressed	NA	NA	NA	NA	NA	NA	NA	NA	NA	NA	NA	NA	NA	NA	NA	NA	no	NA	NA	NA	NA	NA	NA	NA	NA	0.68706	0.407653	0.143707	4.2351	3.48131	2.94791	2.19381	2.41622	4.31495	4.81494	3.47654	3.93998	4.54031	3.75982
TONNANOP_v1_150007	NA	1091900015	6150	7370	+	1220	beta-ketoacyl-[acyl-carrier- ] synthase I	3-oxoacyl-[acyl-carrier-protein] synthase 1	fabB	expressed	NA	NA	NA	NA	NA	NA	NA	NA	NA	NA	NA	NA	NA	NA	NA	NA	yes	0.23203	0.196264	COG0304	I,Q	ketoacyl-synt,Ketoacyl-synt_C	F:GO:0016740	map01212,map01100,map00780,map00061	fatty acid metabolism	7.28334	7.7426	7.84436	8.03666	7.7776	7.54643	7.92842	8.20874	7.98765	7.78975	7.29363	7.23538	7.16664	7.02961
TONNANOP_v1_150008	NA	1091900015	7476	7661	+	185	NA	NA	NA	expressed	NA	NA	NA	NA	NA	NA	NA	NA	NA	NA	NA	NA	NA	NA	NA	NA	no	NA	NA	NA	NA	NA	NA	NA	NA	4.6046	5.90968	7.38989	7.0963	7.22674	6.62397	6.59478	7.39119	6.41274	6.47501	6.61465	5.79018	5.85035	5.97193
TONNANOP_v1_150009	NA	1091900015	7664	8974	+	1310	citrate synthase	Citrate synthase	gltA	expressed	NA	NA	NA	NA	NA	NA	NA	NA	NA	NA	NA	NA	NA	NA	NA	NA	yes	0.272719	0.261851	COG0372	C	Citrate_synt	F:GO:0004108; C:GO:0005737; P:GO:0006099	map00630,map00020,map01120,map01130,map01110,map01100,map01230,map01200,map01210	NA	4.20587	4.92528	5.25763	5.67494	5.749	4.86665	5.1386	5.64662	5.89786	6.03381	5.80356	5.1644	5.14668	4.87648
TONNANOP_v1_150010	NA	1091900015	8865	9206	+	341	NA	NA	NA	expressed	NA	NA	NA	NA	NA	NA	NA	NA	NA	NA	NA	NA	NA	NA	NA	NA	no	NA	NA	NA	NA	NA	NA	NA	NA	3.44017	4.41012	2.55144	3.68828	4.44297	3.37701	3.68941	4.52187	3.43467	4.30351	3.32299	3.21477	3.69944	2.76471
TONNANOP_v1_150011	NA	1091900015	9203	10783	-	1580	dolichyl-phosphate-mannose- mannosyltransferase	NA	NA	expressed	NA	NA	NA	NA	NA	NA	NA	NA	NA	NA	NA	NA	NA	NA	NA	NA	no	NA	NA	NA	NA	NA	F:GO:0016746; F:GO:0016747; C:GO:0016020; C:GO:0016021; F:GO:0016740	NA	NA	2.79291	4.93461	5.04152	4.85009	4.9609	4.73418	5.06964	4.7793	5.3249	5.05356	4.12976	5.44197	5.56372	5.48097
TONNANOP_v1_150012	Amino acid biosynthesis	1091900015	11345	12646	-	1301	histidinol dehydrogenase	Histidinol dehydrogenase	hisD	expressed	NA	NA	NA	NA	NA	NA	NA	NA	NA	NA	NA	NA	NA	NA	NA	NA	no	NA	NA	COG0141	E	Histidinol_dh	F:GO:0008270; F:GO:0051287; P:GO:0055114; P:GO:0000105; F:GO:0004399	map00340,map01110,map01100,map01230	L-histidine biosynthesis	3.39151	3.7935	3.62379	4.54862	3.89486	4.52997	4.11745	4.88777	4.73106	4.62997	3.54313	4.61912	4.37195	4.6888
TONNANOP_v1_150013	Amino acid biosynthesis	1091900015	12720	13376	-	656	ATP phosphoribosyltransferase	ATP phosphoribosyltransferase	hisG	expressed	O up	1.43292	anoxic up	1.19791	NA	NA	NA	NA	oxic up	1.42496	hypox up	1.44088	NA	NA	NA	NA	yes	0.0184853	0.0278812	COG0040	E	HisG	F:GO:0005524; C:GO:0005737; F:GO:0003879; P:GO:0000105	map01230,map00340,map01100,map01110	L-histidine biosynthesis	3.48807	4.32037	4.69124	6.41018	5.66591	5.70956	5.24649	5.46917	5.93551	6.40103	5.91301	5.84575	5.6493	6.15637
[truncated: 4,071 more rows]
[truncated: 3 more columns]
